# Supplementary material for: SARS-CoV-2 infection perturbs enhancer mediated transcriptional regulation of key pathways
Source: PLoS Comput Biol. 2023 Aug 10;19(8):e1011397. doi: 10.1371/journal.pcbi.1011397 (PMC10443870; doi:10.1371/journal.pcbi.1011397)
Supplement: S1 Table — (XLSX) [file pcbi.1011397.s001.xlsx]

## Sheet: 8h_vs_0
chr	start	end	baseMean	log2FoldChange	lfcSE	stat	pvalue	padj	diffexpressed
chr1	826930	828092	197.577	-0.0232635	0.131015	0	1	1	Stable
chr1	1115891	1116071	28.2724	0.262087	0.328167	0	1	1	Stable
chr1	6785920	6786318	62.3194	-0.0533419	0.215855	0	1	1	Stable
chr1	47333392	47333600	48.2411	-0.121981	0.244495	0	1	1	Stable
chr15	51844368	51847482	514.068	-0.457264	0.0765014	0	1	1	Stable
chr15	51866346	51867209	147.589	-1.18448	0.143854	-4.16752	3.07934e-05	0.00166137	Down
chr15	51867806	51870179	438.94	-0.647607	0.0841386	-0.744542	0.456549	1	Stable
chr15	51873762	51874664	187.989	-0.211723	0.128189	0	1	1	Stable
chr15	51875031	51876118	343.876	-0.179742	0.0935709	0	1	1	Stable
chr15	51877886	51878301	76.1671	-0.781714	0.208632	-0.94306	0.34565	1	Stable
chr15	51879448	51879790	65.9199	-0.697048	0.21187	-0.529028	0.596786	1	Stable
chr15	51971136	51972347	335.14	-0.0563592	0.0960925	0	1	1	Stable
chr15	51981054	51981543	70.4591	-0.932971	0.213183	-1.63245	0.102586	0.90256	Stable
chr15	51981897	51983696	353.612	-0.773984	0.100755	-1.87605	0.0606483	0.636095	Stable
chr1	47333915	47334970	179.409	0.186403	0.132293	0	1	1	Stable
chr15	51995188	51995619	110.082	-0.0199576	0.162975	0	1	1	Stable
chr15	52018661	52021591	707.255	-0.054798	0.0667156	0	1	1	Stable
chr15	52022364	52023300	151.624	-0.460305	0.145084	0	1	1	Stable
chr15	52092195	52095625	765.368	-0.284503	0.0679492	0	1	1	Stable
chr15	52100381	52100645	42.2913	0.467749	0.270064	0	1	1	Stable
chr15	52103885	52104081	37.2844	-0.209305	0.277346	0	1	1	Stable
chr15	52178933	52180428	334.896	-0.0554822	0.0998864	0	1	1	Stable
chr15	52252372	52252776	118.458	-0.0349205	0.160133	0	1	1	Stable
chr15	52253171	52253469	67.8026	-0.330926	0.216886	0	1	1	Stable
chr15	52253617	52253902	48.0793	-0.495738	0.26238	0	1	1	Stable
chr1	47437301	47438309	152.657	-0.011106	0.141408	0	1	1	Stable
chr15	52287024	52290077	574.133	-0.616616	0.0772167	-0.409933	0.681855	1	Stable
chr15	52295073	52295770	182.216	-0.122324	0.12704	0	1	1	Stable
chr15	52528288	52529592	289.61	0.00809706	0.103565	0	1	1	Stable
chr15	52567730	52569070	328.979	-0.00241402	0.0984069	0	1	1	Stable
chr15	52651340	52651997	132.073	-0.575134	0.165596	0	1	1	Stable
chr15	52652249	52654551	478.036	-0.546144	0.0811476	0	1	1	Stable
chr15	52677701	52679149	338.53	-0.286303	0.0969103	0	1	1	Stable
chr15	52790179	52790607	60.0839	0.292705	0.221126	0	1	1	Stable
chr15	53071759	53072014	7.97858	1.11962	0.650411	0.822034	0.411058	1	Stable
chr15	53453744	53454464	93.3332	-1.31305	0.183115	-3.97611	7.00516e-05	0.00331385	Down
chr1	47895242	47895508	11.3738	0.830516	0.550332	0.446192	0.655459	1	Stable
chr15	53532973	53534151	263.009	-0.619611	0.110915	-0.312385	0.754748	1	Stable
chr15	53534748	53536172	281.272	-0.609695	0.11241	-0.22002	0.825855	1	Stable
chr15	53589055	53589694	161.358	-0.561832	0.137381	0	1	1	Stable
chr15	53590034	53591471	204.505	-0.992236	0.12182	-3.34322	0.000828115	0.0259161	Down
chr15	53683903	53684506	96.0312	-0.290711	0.176401	0	1	1	Stable
chr15	55196057	55196902	200.771	-0.16563	0.125686	0	1	1	Stable
chr15	55197273	55197706	116.422	-0.314601	0.163149	0	1	1	Stable
chr15	55220852	55221244	68.9084	-1.14067	0.215576	-2.57778	0.00994368	0.180318	Stable
chr15	55289306	55290366	295.115	-0.0622991	0.101549	0	1	1	Stable
chr15	55318507	55319621	332.554	-0.119019	0.0944169	0	1	1	Stable
chr1	48006752	48007067	17.3859	1.04653	0.428917	1.07611	0.281876	1	Stable
chr15	55402929	55403546	96.0979	-1.17962	0.185345	-3.20841	0.00133472	0.0376874	Down
chr15	55403855	55404718	133.19	-1.28901	0.156758	-4.49132	7.07832e-06	0.000474422	Down
chr15	55407485	55408300	209.158	-0.197782	0.12404	0	1	1	Stable
chr15	55408655	55409133	83.7766	-0.270638	0.199537	0	1	1	Stable
chr15	55489539	55489766	27.2637	0.959766	0.356142	1.0524	0.292616	1	Stable
chr15	55498508	55498693	43.9379	0.0474779	0.271234	0	1	1	Stable
chr15	55587488	55588906	333.275	0.119526	0.111575	0	1	1	Stable
chr15	55627230	55628880	319.853	0.214326	0.0977223	0	1	1	Stable
chr15	55742178	55743547	320.578	0.0474595	0.0977899	0	1	1	Stable
chr15	55867954	55868647	151.197	0.206105	0.143388	0	1	1	Stable
chr1	50968838	50969979	215.679	-0.136522	0.116983	0	1	1	Stable
chr15	55869059	55869500	114.588	0.235852	0.167588	0	1	1	Stable
chr15	55872669	55873693	230.003	-0.335796	0.113753	0	1	1	Stable
chr15	55877558	55877906	50.5687	-0.677066	0.270228	-0.340836	0.733227	1	Stable
chr15	55878790	55880322	288.298	-0.724777	0.102206	-1.36796	0.171323	1	Stable
chr15	55892071	55892366	56.6295	-0.519323	0.230102	0	1	1	Stable
chr15	55893629	55899200	1533.8	-0.0811382	0.0520756	0	1	1	Stable
chr15	55903041	55903564	107.365	-0.0114497	0.167597	0	1	1	Stable
chr15	55906781	55907852	356.516	0.407271	0.0952028	0	1	1	Stable
chr15	55908173	55909998	415.877	0.292397	0.0896751	0	1	1	Stable
chr15	55912404	55913334	172.436	0.0272983	0.132354	0	1	1	Stable
chr1	50974002	50974643	103.296	-0.418744	0.170159	0	1	1	Stable
chr15	55914400	55914659	70.2437	0.0526483	0.20435	0	1	1	Stable
chr15	55915001	55915906	181.885	-0.0496392	0.131019	0	1	1	Stable
chr15	55916536	55917744	212.59	-0.166368	0.117521	0	1	1	Stable
chr15	55993019	55994279	392.114	0.21489	0.0876276	0	1	1	Stable
chr15	56007144	56007547	28.146	0.422438	0.333122	0	1	1	Stable
chr15	56039743	56040492	111.726	0.767554	0.171379	1.06542	0.286685	1	Stable
chr15	56040909	56042145	132.645	0.895458	0.153503	2.02273	0.0431011	0.50299	Stable
chr15	56243077	56245090	461.242	-0.150824	0.0805211	0	1	1	Stable
chr15	56365110	56365739	135.355	0.0494537	0.146916	0	1	1	Stable
chr15	56732651	56733875	343.996	-0.113794	0.0964602	0	1	1	Stable
chr1	50976127	50979054	626.078	-0.0521049	0.0716755	0	1	1	Stable
chr15	56886909	56888028	295.37	-0.0277526	0.102133	0	1	1	Stable
chr15	56917849	56920068	660.328	0.0793804	0.0691924	0	1	1	Stable
chr15	57015498	57015860	19.1473	1.10167	0.410667	1.25821	0.208316	1	Stable
chr15	57061335	57061550	7.67355	1.43248	0.670025	1.2649	0.205906	1	Stable
chr15	57323335	57324151	221.265	-0.442803	0.119814	0	1	1	Stable
chr15	57376316	57376883	71.3559	0.235204	0.206258	0	1	1	Stable
chr15	57485461	57485860	42.278	0.619747	0.283188	0.122832	0.902241	1	Stable
chr15	57486253	57486663	65.2847	0.450963	0.221403	0	1	1	Stable
chr15	57551050	57551661	135.761	-0.624841	0.152017	-0.262331	0.793066	1	Stable
chr15	57552056	57552837	152.831	-0.663344	0.138271	-0.566866	0.570805	1	Stable
chr1	50982730	50983084	37.5193	-0.558226	0.281509	0	1	1	Stable
chr15	57570346	57570923	47.8712	0.969596	0.262471	1.46543	0.142802	1	Stable
chr15	57571318	57571959	68.217	1.13	0.226577	2.40554	0.0161487	0.254938	Stable
chr15	57591652	57592332	102.196	-0.169679	0.17388	0	1	1	Stable
chr15	57609971	57610557	95.708	-0.338889	0.176694	0	1	1	Stable
chr15	57706323	57707469	308.158	-0.00315803	0.101686	0	1	1	Stable
chr15	58331091	58332075	209.984	-0.659494	0.121627	-0.612787	0.540017	1	Stable
chr15	58332424	58333918	471.906	-0.404687	0.0844641	0	1	1	Stable
chr15	58394992	58395898	64.5525	1.10967	0.225317	2.32874	0.0198729	0.294145	Stable
chr15	58397276	58397577	27.507	1.13151	0.345428	1.58223	0.113596	0.95985	Stable
chr15	58398278	58398470	13.4496	0.688501	0.480527	0.215468	0.829403	1	Stable
chr1	51236362	51237238	148.5	0.173872	0.142433	0	1	1	Stable
chr15	58438615	58443707	1267.54	-0.222487	0.0531556	0	1	1	Stable
chr15	58458141	58458733	60.8074	-0.274282	0.219246	0	1	1	Stable
chr15	58459619	58459948	43.0084	-0.0872916	0.260528	0	1	1	Stable
chr15	58462832	58463086	31.9261	-0.771037	0.307755	-0.604621	0.545431	1	Stable
chr15	58468604	58469960	348.902	-0.134504	0.0963346	0	1	1	Stable
chr15	58470304	58471678	219.542	-0.258422	0.119544	0	1	1	Stable
chr15	58473152	58473652	85.3471	0.179614	0.202718	0	1	1	Stable
chr15	58527217	58528073	120.294	-0.855969	0.156707	-1.72938	0.0837415	0.790002	Stable
chr15	58528586	58528826	43.4723	-0.43211	0.261223	0	1	1	Stable
chr15	58546053	58548461	582.421	0.0993621	0.0730006	0	1	1	Stable
chr1	6803013	6803341	29.2302	0.413182	0.33057	0	1	1	Stable
chr1	51304849	51305336	53.0012	-1.29872	0.244393	-2.92052	0.00349452	0.0803838	Stable
chr15	58573938	58574547	92.314	-1.35259	0.183657	-4.17968	2.91918e-05	0.00158808	Down
chr15	58575045	58575302	44.5332	-1.11622	0.260923	-2.03607	0.0417433	0.493139	Stable
chr15	58748547	58749658	322.133	0.124467	0.0984394	0	1	1	Stable
chr15	58750135	58750487	82.5562	-0.477074	0.190907	0	1	1	Stable
chr15	58771287	58772241	279.344	-0.272939	0.102817	0	1	1	Stable
chr15	58932792	58935032	618.734	-0.121976	0.0736052	0	1	1	Stable
chr15	58987736	58988500	211.194	0.15451	0.117652	0	1	1	Stable
chr15	59104661	59105681	217.144	0.115237	0.117353	0	1	1	Stable
chr15	59168372	59168881	71.8522	0.011826	0.203825	0	1	1	Stable
chr15	59168890	59169211	50.3783	0.432191	0.253162	0	1	1	Stable
chr1	51314584	51314934	61.6044	-0.17429	0.216592	0	1	1	Stable
chr15	59169638	59170518	147.052	0.18158	0.144422	0	1	1	Stable
chr15	59174645	59174885	49.0768	0.0620463	0.251015	0	1	1	Stable
chr15	59175277	59175667	114.782	0.385703	0.161619	0	1	1	Stable
chr15	59176028	59176409	119.623	0.305964	0.161026	0	1	1	Stable
chr15	59190424	59193201	735.274	0.252584	0.0663109	0	1	1	Stable
chr15	59193264	59193440	50.5377	0.115648	0.251278	0	1	1	Stable
chr15	59198575	59200137	322.427	0.712557	0.10019	1.27352	0.202833	1	Stable
chr15	59200475	59201903	359.867	0.414709	0.0921397	0	1	1	Stable
chr15	59247691	59247891	47.1524	-0.135306	0.252292	0	1	1	Stable
chr15	59254311	59255878	483.959	-0.229594	0.0797805	0	1	1	Stable
chr1	51518610	51519249	106.64	0.190384	0.188204	0	1	1	Stable
chr15	59256457	59258365	462.775	-0.193936	0.0831148	0	1	1	Stable
chr15	59258795	59259168	49.9262	-0.234858	0.242404	0	1	1	Stable
chr15	59271862	59272399	92.9438	-0.363277	0.182646	0	1	1	Stable
chr15	59273044	59275048	384.73	-0.229195	0.0929266	0	1	1	Stable
chr15	59275775	59278709	680.561	-0.161384	0.0692119	0	1	1	Stable
chr15	59281144	59281419	43.0705	-0.399289	0.268548	0	1	1	Stable
chr15	59281948	59283844	452.481	-0.153084	0.0834432	0	1	1	Stable
chr15	59284396	59285985	453.797	-0.0391819	0.089542	0	1	1	Stable
chr15	59286586	59287071	72.0573	-0.100587	0.205058	0	1	1	Stable
chr15	59293843	59296233	695.51	0.0457546	0.067426	0	1	1	Stable
chr1	51557831	51558149	13.8545	0.970751	0.492874	0.782733	0.433784	1	Stable
chr15	59299738	59301268	362.456	0.0190766	0.0919338	0	1	1	Stable
chr15	59301607	59302117	80.5666	-0.352961	0.193775	0	1	1	Stable
chr15	59302929	59306159	622.366	-0.198333	0.0706548	0	1	1	Stable
chr15	59306900	59307308	54.2878	-0.0367501	0.240165	0	1	1	Stable
chr15	59329234	59329681	95.4523	0.0293557	0.175145	0	1	1	Stable
chr15	59330303	59330751	98.0645	0.25591	0.176706	0	1	1	Stable
chr15	59330883	59331234	62.9864	-0.178885	0.227801	0	1	1	Stable
chr15	59350562	59351116	131.876	0.244546	0.15375	0	1	1	Stable
chr15	59371378	59373488	517.443	0.176142	0.0804241	0	1	1	Stable
chr15	59410008	59411169	255.741	-0.307129	0.108124	0	1	1	Stable
chr1	51617182	51617528	51.2994	0.363211	0.239897	0	1	1	Stable
chr15	59437722	59437916	33.7261	-0.313555	0.292641	0	1	1	Stable
chr15	59438242	59438609	89.1623	0.000568351	0.184872	0	1	1	Stable
chr15	59553492	59553978	104.755	-1.17189	0.17428	-3.36774	0.000757867	0.0241342	Down
chr15	59554582	59555069	107.558	-0.589233	0.167076	-0.0255599	0.979608	1	Stable
chr15	59569288	59571366	492.358	-0.525372	0.0840204	0	1	1	Stable
chr15	59587506	59588550	133.454	-1.01617	0.15139	-2.84831	0.00439525	0.0966098	Stable
chr15	59593448	59596956	1145.08	-0.157645	0.0584369	0	1	1	Stable
chr15	59611245	59613027	619.889	-0.0627398	0.074178	0	1	1	Stable
chr15	59656960	59657485	169.628	0.0223459	0.133798	0	1	1	Stable
chr15	59688622	59689339	260.527	0.0340974	0.105742	0	1	1	Stable
chr1	51644393	51644705	48.9151	-0.153315	0.243556	0	1	1	Stable
chr15	59689657	59690176	94.5619	-0.271932	0.187877	0	1	1	Stable
chr15	60367312	60367786	95.8696	-0.256609	0.174216	0	1	1	Stable
chr15	60368392	60374645	1443.85	-0.231336	0.0501332	0	1	1	Stable
chr15	60374968	60377227	531.153	-0.322786	0.0799214	0	1	1	Stable
chr15	60377855	60378094	49.6667	-0.549019	0.243509	0	1	1	Stable
chr15	60378686	60379511	172.396	-0.400771	0.133952	0	1	1	Stable
chr15	60380073	60381931	262.148	-0.439851	0.109753	0	1	1	Stable
chr15	60390879	60391243	68.8594	0.0218989	0.2109	0	1	1	Stable
chr15	60393539	60400179	1633.2	-0.0941045	0.0459199	0	1	1	Stable
chr15	60406912	60407561	144.74	0.00224603	0.143992	0	1	1	Stable
chr1	51647955	51648363	60.4228	-0.34179	0.232955	0	1	1	Stable
chr15	60407876	60408296	142.481	0.00554237	0.145912	0	1	1	Stable
chr15	60408755	60409858	176.604	-0.274936	0.129266	0	1	1	Stable
chr15	60469151	60469823	113.632	-0.776276	0.161205	-1.18677	0.235318	1	Stable
chr15	60470135	60471507	240.132	-0.767829	0.11653	-1.56927	0.116585	0.976022	Stable
chr15	60478429	60479696	365.354	-0.0502717	0.0920504	0	1	1	Stable
chr15	62059659	62060378	193.45	0.0474866	0.125154	0	1	1	Stable
chr15	62123981	62124183	34.0851	-0.671482	0.295598	-0.292692	0.769758	1	Stable
chr15	62164269	62164494	6.8918	0.516944	0.725672	0	1	1	Stable
chr15	62390092	62390711	155	-0.0196693	0.145142	0	1	1	Stable
chr15	62391881	62392229	45.517	0.18326	0.266898	0	1	1	Stable
chr1	51660676	51661099	35.2469	0.63293	0.302754	0.158437	0.874112	1	Stable
chr15	62505984	62506268	63.5213	-0.801896	0.2181	-0.994655	0.319904	1	Stable
chr15	62506700	62507416	111.124	-1.00904	0.184226	-2.30191	0.02134	0.308713	Stable
chr15	62739328	62740463	58.9912	1.41198	0.247325	3.34383	0.000826296	0.025884	Up
chr15	62743721	62743946	8.26862	2.08594	0.69916	2.14684	0.0318064	0.409543	Stable
chr15	62782339	62784143	208.632	0.759997	0.122304	1.43115	0.152388	1	Stable
chr15	62845357	62846191	76.9412	0.974091	0.206343	1.88583	0.0593177	0.625586	Stable
chr15	62846952	62847280	29.8804	0.953644	0.336658	1.09512	0.273465	1	Stable
chr15	62848237	62850782	363.977	1.10278	0.101931	5.08011	3.77211e-07	3.75382e-05	Up
chr15	62850910	62852414	274.523	0.640304	0.110713	0.499863	0.617172	1	Stable
chr15	62852886	62853608	78.9075	1.23221	0.205009	3.15716	0.00159317	0.0431198	Up
chr1	51690127	51690744	73.7108	-0.452867	0.198713	0	1	1	Stable
chr15	62857030	62857602	47.4657	0.865975	0.261277	1.07553	0.282136	1	Stable
chr15	62858463	62858907	20.3632	0.799206	0.391198	0.547661	0.583925	1	Stable
chr15	62886907	62889525	204.719	0.917731	0.124866	2.665	0.00769873	0.148336	Stable
chr15	62893915	62897007	923.846	0.615597	0.0642014	0.47717	0.633241	1	Stable
chr15	62897455	62898286	246.172	0.723486	0.118141	1.17253	0.240983	1	Stable
chr15	62926308	62930237	483.162	1.24502	0.0910766	7.24727	4.25266e-13	1.47671e-10	Up
chr15	62933833	62934009	9.01383	1.40216	0.620222	1.3176	0.187639	1	Stable
chr15	62935544	62935833	21.4322	0.420838	0.392367	0	1	1	Stable
chr15	62939681	62940084	20.8327	1.17259	0.391677	1.50029	0.133539	1	Stable
chr15	62940270	62940681	56.7406	0.822965	0.237251	1.00317	0.31578	1	Stable
chr1	51691305	51692174	101.631	-0.617822	0.169476	-0.19389	0.846262	1	Stable
chr15	62940988	62941747	109.333	0.764251	0.167787	1.06855	0.285272	1	Stable
chr15	62942186	62942516	15.3912	0.75682	0.471072	0.364823	0.715244	1	Stable
chr15	62994667	62995042	28.3195	1.17553	0.343328	1.72013	0.085408	0.799485	Stable
chr15	62995355	62995767	18.6779	1.45674	0.435377	2.00236	0.0452465	0.519849	Stable
chr15	63013190	63013972	79.6091	0.604911	0.205731	0.0969618	0.922757	1	Stable
chr15	63014575	63015584	128.842	0.676829	0.159322	0.576612	0.564201	1	Stable
chr15	63016026	63016366	69.2364	0.772717	0.210752	0.89088	0.372994	1	Stable
chr15	63019010	63019406	41.0792	0.814535	0.283776	0.808991	0.41852	1	Stable
chr15	63019908	63020347	45.8658	0.616961	0.265919	0.120332	0.90422	1	Stable
chr15	63022335	63022629	13.737	1.31364	0.497433	1.46487	0.142957	1	Stable
chr1	6991713	6991949	7.43006	1.23953	0.657885	0.994964	0.319754	1	Stable
chr1	51729312	51729506	45.6352	0.329267	0.258214	0	1	1	Stable
chr15	63022993	63023416	12.4991	1.6465	0.530788	1.99992	0.0455092	0.521949	Stable
chr15	63041841	63042444	152.254	0.633141	0.141901	0.339523	0.734215	1	Stable
chr15	63042745	63044702	551.771	0.428444	0.0760902	0	1	1	Stable
chr15	63047670	63048209	117.72	0.0417737	0.160434	0	1	1	Stable
chr15	63048595	63049210	217.585	-0.140332	0.123269	0	1	1	Stable
chr15	63049998	63052576	410.074	-0.730493	0.0875166	-1.66289	0.0963346	0.866863	Stable
chr15	63052878	63053888	158.328	-0.793146	0.140938	-1.47713	0.139641	1	Stable
chr15	63054220	63054545	52.6174	-0.856804	0.250854	-1.08367	0.278513	1	Stable
chr15	63080548	63080858	41.5096	-0.544093	0.267477	0	1	1	Stable
chr15	63081748	63082972	239.236	-0.0641381	0.11555	0	1	1	Stable
chr1	51729849	51730437	105.802	-0.149348	0.166426	0	1	1	Stable
chr15	63088520	63089397	199.683	-0.359015	0.121606	0	1	1	Stable
chr15	63096568	63096853	38.1713	0.530427	0.28852	0	1	1	Stable
chr15	63097415	63097704	69.1484	-0.18699	0.205533	0	1	1	Stable
chr15	63107291	63107945	164.61	-0.0352809	0.133219	0	1	1	Stable
chr15	63108540	63109201	191.408	-0.0315204	0.127894	0	1	1	Stable
chr15	63121388	63122670	264.485	0.140551	0.105976	0	1	1	Stable
chr15	63133378	63133572	16.487	0.0248254	0.448377	0	1	1	Stable
chr15	63135360	63135802	73.9556	0.572899	0.211087	0	1	1	Stable
chr15	63156633	63158147	538.735	-0.119569	0.0754896	0	1	1	Stable
chr15	63186328	63186553	33.2854	-0.99768	0.303876	-1.35818	0.174408	1	Stable
chr1	51877940	51878713	166.296	0.121128	0.137315	0	1	1	Stable
chr15	63189640	63189885	54.8901	0.0127128	0.23149	0	1	1	Stable
chr15	63233986	63234822	146.669	-0.760153	0.144728	-1.21048	0.226093	1	Stable
chr15	63246613	63246894	35.3666	-1.42138	0.311952	-2.68125	0.00733475	0.142508	Stable
chr15	63276871	63277316	124.074	-0.121516	0.159704	0	1	1	Stable
chr15	63277614	63278056	144.826	-0.142628	0.142171	0	1	1	Stable
chr15	63364437	63364971	100.452	-1.02183	0.174233	-2.50736	0.0121638	0.206791	Stable
chr15	63365361	63367535	477.403	-0.522379	0.0809505	0	1	1	Stable
chr15	63367971	63369078	321.671	-0.364467	0.0959388	0	1	1	Stable
chr15	63370887	63373346	764.636	0.0159372	0.0636492	0	1	1	Stable
chr15	63373809	63376221	538.273	-0.0791315	0.0760179	0	1	1	Stable
chr1	51879041	51879644	121.949	-0.137894	0.155776	0	1	1	Stable
chr15	63376865	63377235	46.1212	-0.94441	0.261243	-1.37591	0.168849	1	Stable
chr15	63379169	63382060	651.686	-0.290473	0.0684605	0	1	1	Stable
chr15	63436837	63437367	76.7904	-1.11431	0.199882	-2.64831	0.00808945	0.154776	Stable
chr15	63450149	63450825	153.65	-0.69711	0.144757	-0.774734	0.438497	1	Stable
chr15	63461307	63461614	33.8881	-0.895629	0.295563	-1.0511	0.293213	1	Stable
chr15	63475877	63476167	51.8797	0.780914	0.253033	0.774412	0.438687	1	Stable
chr15	63476567	63476814	63.6752	0.264495	0.214112	0	1	1	Stable
chr15	63500513	63503246	788.071	-0.135977	0.0656137	0	1	1	Stable
chr15	63503553	63505765	839.492	0.101444	0.0633215	0	1	1	Stable
chr15	63600404	63600727	110.259	-0.0423965	0.172895	0	1	1	Stable
chr1	51897113	51898378	99.3357	1.30595	0.183238	3.93472	8.32954e-05	0.00382936	Up
chr15	63601053	63601668	181.264	-0.0336395	0.127928	0	1	1	Stable
chr15	63834071	63834344	124.747	0.107053	0.152155	0	1	1	Stable
chr15	64004390	64004613	26.756	-1.37239	0.34569	-2.27784	0.0227363	0.323536	Stable
chr15	64016671	64017058	32.2379	0.378737	0.307843	0	1	1	Stable
chr15	64045992	64046743	125.089	-0.193975	0.172874	0	1	1	Stable
chr15	64093111	64093747	203.235	-0.0572223	0.119716	0	1	1	Stable
chr15	64094087	64094705	178.777	-0.11715	0.131501	0	1	1	Stable
chr15	64096052	64096508	148.951	0.0172071	0.139896	0	1	1	Stable
chr15	64162481	64162962	149.788	-0.0220926	0.14095	0	1	1	Stable
chr15	64246345	64247093	63.2923	0.269107	0.231391	0	1	1	Stable
chr1	51898766	51899739	45.4704	1.09192	0.284754	1.78033	0.0750218	0.734049	Stable
chr15	64355426	64356102	165.953	0.25253	0.146461	0	1	1	Stable
chr15	64387370	64388232	180.587	-0.0531525	0.131851	0	1	1	Stable
chr15	64443575	64444259	122.184	-0.180512	0.162075	0	1	1	Stable
chr15	64460632	64461446	175.313	0.368613	0.13727	0	1	1	Stable
chr15	64702661	64703804	241.395	-0.0393058	0.118357	0	1	1	Stable
chr15	64774829	64775258	55.9066	0.416288	0.251638	0	1	1	Stable
chr15	64825118	64825550	87.4009	0.505544	0.188402	0	1	1	Stable
chr15	64825817	64826154	107.567	0.00277144	0.167125	0	1	1	Stable
chr15	64841088	64842275	268.785	-0.0611854	0.106385	0	1	1	Stable
chr15	64882157	64885598	255.485	1.17857	0.118501	5.00934	5.46161e-07	5.16731e-05	Up
chr1	51970110	51970371	22.6997	0.991075	0.376366	1.07904	0.280571	1	Stable
chr15	64989136	64990494	341.359	-0.106061	0.0930602	0	1	1	Stable
chr15	65028985	65029572	189.852	0.0118067	0.125455	0	1	1	Stable
chr15	65043527	65046188	414.634	-1.35023	0.0880577	-8.69056	3.60659e-18	3.18169e-15	Down
chr15	65132777	65133800	216.166	0.302802	0.126615	0	1	1	Stable
chr15	65173990	65174249	38.0642	-0.422786	0.282148	0	1	1	Stable
chr15	65184522	65186064	438.204	-0.0323468	0.0848946	0	1	1	Stable
chr15	65286127	65287512	284.541	-0.139735	0.104869	0	1	1	Stable
chr15	65295483	65296066	196.587	-0.0678477	0.124516	0	1	1	Stable
chr15	65303489	65304679	356.933	-0.15874	0.0906841	0	1	1	Stable
chr15	65305062	65305388	45.9098	-0.91457	0.288777	-1.14139	0.253706	1	Stable
chr1	52006026	52006271	44.214	-0.234904	0.254118	0	1	1	Stable
chr15	65377574	65377984	19.5703	0.813684	0.864332	0.264623	0.7913	1	Stable
chr15	65422604	65423321	89.1161	0.442541	0.189641	0	1	1	Stable
chr15	65516882	65517643	277.189	-0.0726029	0.102963	0	1	1	Stable
chr15	65530111	65530960	227.671	-0.033454	0.11489	0	1	1	Stable
chr15	65610534	65611952	370.665	-0.072527	0.0892662	0	1	1	Stable
chr15	65665861	65666280	12.3904	1.52364	0.552927	1.69765	0.0895742	0.825929	Stable
chr15	65791553	65792164	152.152	0.0929665	0.140235	0	1	1	Stable
chr15	65792487	65792813	109.478	-0.0504948	0.164825	0	1	1	Stable
chr15	65796910	65797173	44.3356	-0.905706	0.259312	-1.2369	0.216123	1	Stable
chr15	65833221	65833575	75.194	-0.692862	0.202349	-0.533236	0.59387	1	Stable
chr1	52006653	52006938	48.2394	-0.182515	0.248251	0	1	1	Stable
chr15	65869150	65871036	563.046	-0.0813305	0.0764572	0	1	1	Stable
chr15	65939235	65939760	83.3468	0.400166	0.322847	0	1	1	Stable
chr15	65940193	65940585	101.1	0.3555	0.173951	0	1	1	Stable
chr15	66008577	66009237	149.308	-0.625909	0.146097	-0.280271	0.77927	1	Stable
chr15	66024941	66025222	29.5018	-0.873862	0.337315	-0.85647	0.391738	1	Stable
chr15	66027130	66027437	61.9185	-0.472749	0.217959	0	1	1	Stable
chr15	66253482	66253803	29.9108	0.477254	0.333062	0	1	1	Stable
chr15	66293258	66294253	296.663	0.0743331	0.103968	0	1	1	Stable
chr15	66356104	66356616	128.82	0.0737949	0.15379	0	1	1	Stable
chr15	66369977	66370350	88.0178	-0.204172	0.193064	0	1	1	Stable
chr1	52032888	52033731	150.739	-0.14298	0.13802	0	1	1	Stable
chr15	66386928	66387425	170.299	0.144769	0.134829	0	1	1	Stable
chr15	66497151	66497720	163.193	1.81225e-05	0.136304	0	1	1	Stable
chr15	66503894	66505710	580.812	0.123054	0.0718469	0	1	1	Stable
chr15	66617371	66617616	35.9918	0.412521	0.283787	0	1	1	Stable
chr15	66650061	66650483	25.3975	0.801836	0.346397	0.626084	0.53126	1	Stable
chr15	66700771	66700965	73.1405	-0.154497	0.198272	0	1	1	Stable
chr15	66701302	66704624	1062.3	-0.0369778	0.0582653	0	1	1	Stable
chr15	66747349	66748106	122.454	-0.522936	0.16097	0	1	1	Stable
chr15	66748754	66752659	619.067	-0.329164	0.0739066	0	1	1	Stable
chr15	66757672	66757867	30.4736	-1.01032	0.333142	-1.27681	0.201671	1	Stable
chr1	7218543	7219119	25.3125	0.976781	0.349792	1.12014	0.262652	1	Stable
chr1	52054804	52055968	206.745	-0.0787027	0.120808	0	1	1	Stable
chr15	66758392	66758872	80.4329	-0.519816	0.197407	0	1	1	Stable
chr15	66761291	66765848	1218.96	-0.144783	0.053719	0	1	1	Stable
chr15	66766160	66767865	537.273	-0.0654657	0.0758499	0	1	1	Stable
chr15	66769485	66771828	492.503	-0.247851	0.0818048	0	1	1	Stable
chr15	66773287	66774439	233.047	-0.399836	0.11818	0	1	1	Stable
chr15	66802716	66804029	316.852	-0.511631	0.0983381	0	1	1	Stable
chr15	66830885	66831225	28.2468	0.543335	0.337099	0	1	1	Stable
chr15	66840869	66841136	30.3773	-0.1153	0.335141	0	1	1	Stable
chr15	66841811	66843312	375.926	0.260796	0.0944961	0	1	1	Stable
chr15	66882428	66883395	209.632	-0.0129757	0.118286	0	1	1	Stable
chr1	52056319	52056696	91.6994	0.0568927	0.18055	0	1	1	Stable
chr15	66883777	66884077	69.7058	-0.34111	0.211383	0	1	1	Stable
chr15	66930593	66932904	645.339	-0.507461	0.0694679	0	1	1	Stable
chr15	66955872	66957001	74.1278	1.13641	0.214541	2.57036	0.0101593	0.18264	Stable
chr15	67023673	67024391	130.353	-0.608961	0.152303	-0.157573	0.874793	1	Stable
chr15	67024784	67025473	144.198	-0.36551	0.14745	0	1	1	Stable
chr15	67026008	67026721	136.24	-0.49446	0.151097	0	1	1	Stable
chr15	67042537	67045379	577.407	-0.313744	0.0736309	0	1	1	Stable
chr15	67047291	67051333	1069.75	-0.32242	0.0566192	0	1	1	Stable
chr15	67064473	67067819	947.835	0.117307	0.0594757	0	1	1	Stable
chr15	67068280	67068544	70.4319	0.12273	0.20486	0	1	1	Stable
chr1	52142225	52142861	127.462	-0.0349373	0.151305	0	1	1	Stable
chr15	67091796	67092178	74.4039	-0.165096	0.197256	0	1	1	Stable
chr15	67104818	67106948	721.675	0.058578	0.0702936	0	1	1	Stable
chr15	67107319	67109069	599.21	0.16467	0.0726199	0	1	1	Stable
chr15	67109800	67110777	302.352	0.0838214	0.0989068	0	1	1	Stable
chr15	67114743	67115191	85.2346	0.433194	0.187086	0	1	1	Stable
chr15	67115566	67116757	251.317	0.560693	0.111506	0	1	1	Stable
chr15	67117083	67118245	276.793	0.599891	0.107329	0.139091	0.889378	1	Stable
chr15	67119338	67122371	792.279	0.387259	0.0672735	0	1	1	Stable
chr15	67123776	67128128	1195.83	0.451786	0.0596735	0	1	1	Stable
chr15	67128311	67129105	165.045	0.798983	0.13987	1.53014	0.125983	1	Stable
chr1	52365542	52366124	135.486	0.173488	0.151214	0	1	1	Stable
chr15	67132949	67133234	56.9848	-0.0104433	0.241215	0	1	1	Stable
chr15	67133557	67134239	194.436	-0.16504	0.126235	0	1	1	Stable
chr15	67134588	67135516	313.746	-0.0686163	0.100761	0	1	1	Stable
chr15	67137626	67138898	256.552	-0.100554	0.107065	0	1	1	Stable
chr15	67142543	67142791	59.1573	0.277255	0.221684	0	1	1	Stable
chr15	67146535	67146901	99.0684	0.562913	0.174034	0	1	1	Stable
chr15	67147328	67148300	251.679	0.268608	0.115626	0	1	1	Stable
chr15	67148588	67150368	489.616	0.122979	0.079416	0	1	1	Stable
chr15	67151027	67151327	103.677	0.162756	0.171249	0	1	1	Stable
chr15	67173326	67174964	275.862	0.604916	0.10477	0.190448	0.848958	1	Stable
chr1	52404055	52404307	40.6914	-0.00721655	0.267548	0	1	1	Stable
chr15	67175266	67176639	246.302	0.79595	0.115291	1.83004	0.067244	0.683347	Stable
chr15	67176818	67178510	157.917	0.70515	0.139598	0.860959	0.38926	1	Stable
chr15	67179676	67179858	18.332	1.29924	0.42471	1.6818	0.0926067	0.843883	Stable
chr15	67254148	67255211	273.693	0.137692	0.103597	0	1	1	Stable
chr15	67520542	67521974	353.701	-0.10704	0.0916929	0	1	1	Stable
chr15	67541507	67543251	414.941	-0.127762	0.0857206	0	1	1	Stable
chr15	67840167	67841046	246.232	-0.134175	0.110726	0	1	1	Stable
chr15	67884378	67885181	192.123	-0.410334	0.128731	0	1	1	Stable
chr15	67914972	67915659	172.067	-1.16572	0.136736	-4.24731	2.16354e-05	0.00124649	Down
chr15	67915927	67916391	95.273	-1.54185	0.190552	-5.02165	5.12296e-07	4.88943e-05	Down
chr1	52552806	52554060	224.353	-0.113297	0.115098	0	1	1	Stable
chr15	67946240	67947119	117.002	-1.82393	0.171815	-7.21102	5.55339e-13	1.86874e-10	Down
chr15	67997950	67998847	127.181	-0.818169	0.161363	-1.44523	0.148394	1	Stable
chr15	68054362	68054655	117.787	-0.11391	0.161991	0	1	1	Stable
chr15	68228828	68230151	325.012	-0.121575	0.102938	0	1	1	Stable
chr15	68277016	68278803	556.758	0.0415475	0.0819197	0	1	1	Stable
chr15	68306475	68306653	11.7875	0.413403	0.513389	0	1	1	Stable
chr15	68352245	68352452	65.6362	0.03795	0.212814	0	1	1	Stable
chr15	68352772	68353462	113.091	0.310369	0.163934	0	1	1	Stable
chr15	68363666	68364044	15.8746	1.38792	0.468145	1.71519	0.0863112	0.805168	Stable
chr15	68384155	68384416	42.8402	-0.0681795	0.272768	0	1	1	Stable
chr1	52697976	52698298	75.416	0.41377	0.204903	0	1	1	Stable
chr15	68399949	68400179	46.4295	-0.206319	0.253754	0	1	1	Stable
chr15	68541668	68542053	26.6101	0.973337	0.34604	1.12234	0.261717	1	Stable
chr15	68542552	68543220	95.9416	0.624274	0.177203	0.221845	0.824435	1	Stable
chr15	68543522	68544823	172.025	0.854789	0.138773	1.94438	0.0518493	0.570604	Stable
chr15	68551415	68551641	7.86603	0.492675	0.641409	0	1	1	Stable
chr15	68578530	68579491	104.483	0.843671	0.175959	1.47028	0.141486	1	Stable
chr15	68585729	68586136	40.8774	1.09223	0.280618	1.8077	0.0706538	0.703971	Stable
chr15	68586558	68587183	56.1773	0.966985	0.237167	1.61077	0.107229	0.925212	Stable
chr15	68817081	68822061	1613.5	0.0727315	0.0447748	0	1	1	Stable
chr15	69073987	69074908	224.211	-0.33153	0.114123	0	1	1	Stable
chr1	52726692	52726886	36.2449	0.0454921	0.288807	0	1	1	Stable
chr15	69160062	69160275	39.7263	0.404572	0.277219	0	1	1	Stable
chr15	69160658	69161571	213.356	-0.0495465	0.121054	0	1	1	Stable
chr15	69253117	69253315	41.0174	0.0379165	0.268835	0	1	1	Stable
chr15	69298973	69299905	240.363	0.106877	0.114158	0	1	1	Stable
chr15	69300262	69300481	44.946	-0.520469	0.254901	0	1	1	Stable
chr15	69303530	69305373	587.398	0.161521	0.0733831	0	1	1	Stable
chr15	69305810	69306608	203.5	0.353693	0.124945	0	1	1	Stable
chr15	69311075	69311307	36.4169	0.590524	0.289674	0.0191999	0.984682	1	Stable
chr15	69414421	69414968	201.959	0.0989905	0.12266	0	1	1	Stable
chr15	69452416	69453440	272.408	-0.12097	0.104403	0	1	1	Stable
chr1	52927441	52927823	52.0229	0.180804	0.235614	0	1	1	Stable
chr15	69462475	69463619	279.789	-0.152788	0.104031	0	1	1	Stable
chr15	69553799	69554266	83.2373	-1.203	0.193968	-3.18628	0.00144117	0.0399266	Down
chr15	69555108	69555656	109.539	-1.02715	0.169783	-2.60443	0.00920282	0.170676	Stable
chr15	69556494	69557311	185.686	-0.627701	0.1369	-0.312185	0.7549	1	Stable
chr15	69557752	69558627	186.719	-0.663075	0.126756	-0.616243	0.537734	1	Stable
chr15	70097147	70097323	34.7293	0.472925	0.310437	0	1	1	Stable
chr15	70098940	70099481	123.204	-0.416871	0.158629	0	1	1	Stable
chr15	70139774	70140607	34.5832	1.29252	0.313329	2.2582	0.0239334	0.335257	Stable
chr15	70141088	70141764	49.0082	0.852161	0.255685	1.04503	0.296009	1	Stable
chr15	70141985	70142170	8.98872	1.61901	0.634402	1.62996	0.103111	0.90474	Stable
chr1	53145072	53145822	108.294	-0.65669	0.166993	-0.429524	0.667542	1	Stable
chr15	70474201	70475937	443.685	-0.183673	0.0858394	0	1	1	Stable
chr15	70492513	70496471	1064.81	-0.0964802	0.054359	0	1	1	Stable
chr15	70503934	70506434	593.394	-0.219867	0.0710926	0	1	1	Stable
chr15	70507200	70507806	151.877	-0.146739	0.142663	0	1	1	Stable
chr15	70508248	70510216	607.952	-0.244794	0.0753417	0	1	1	Stable
chr15	70585168	70585522	51.963	-0.0856029	0.242848	0	1	1	Stable
chr15	70596778	70597294	36.5637	0.810553	0.311865	0.72336	0.469459	1	Stable
chr15	70740733	70741476	97.7326	-0.533986	0.17459	0	1	1	Stable
chr15	70743744	70744019	51.9935	-0.15942	0.23418	0	1	1	Stable
chr15	70762569	70763485	337.087	0.0156835	0.0951436	0	1	1	Stable
chr1	7222478	7223004	30.2202	1.29752	0.329827	2.16041	0.0307412	0.400409	Stable
chr1	53146175	53146757	99.8103	-0.0661752	0.171529	0	1	1	Stable
chr15	70763795	70764211	114.353	-0.176249	0.165178	0	1	1	Stable
chr15	70782704	70784290	284.424	-0.364669	0.104922	0	1	1	Stable
chr15	70786883	70789635	625.39	0.0561617	0.0720595	0	1	1	Stable
chr15	70791498	70791904	80.3709	0.286921	0.198186	0	1	1	Stable
chr15	70794663	70795952	327.478	0.0785391	0.0960388	0	1	1	Stable
chr15	70802168	70803461	82.8742	1.15838	0.200988	2.85301	0.00433078	0.0955787	Stable
chr15	70826283	70827124	97.4601	-0.441267	0.173217	0	1	1	Stable
chr15	70834168	70834500	76.5672	-0.570074	0.196922	0	1	1	Stable
chr15	70853478	70854658	309.585	0.0279932	0.101645	0	1	1	Stable
chr15	70891782	70893001	220.993	0.0376852	0.118979	0	1	1	Stable
chr1	53196513	53197338	130.749	-0.0997779	0.148928	0	1	1	Stable
chr15	71114825	71117139	517.073	-0.116438	0.0833999	0	1	1	Stable
chr15	71129971	71130326	49.7261	-0.285581	0.244024	0	1	1	Stable
chr15	71136701	71137004	81.2402	0.0969057	0.188146	0	1	1	Stable
chr15	71250352	71253250	688.995	0.129269	0.0699813	0	1	1	Stable
chr15	71275420	71276156	133.629	-0.381022	0.151132	0	1	1	Stable
chr15	71278744	71279054	77.1922	-0.4491	0.198668	0	1	1	Stable
chr15	71279417	71280683	287.818	-0.517542	0.103882	0	1	1	Stable
chr15	71288408	71289278	110.75	-0.951266	0.170296	-2.15098	0.0314774	0.407074	Stable
chr15	71289916	71290689	62.2754	-1.19055	0.246899	-2.45276	0.0141765	0.231714	Stable
chr15	71292849	71297765	1045.12	-0.338927	0.0557629	0	1	1	Stable
chr1	53220339	53220615	80.8637	0.181271	0.188826	0	1	1	Stable
chr15	71409995	71413374	590.605	-1.30162	0.0772265	-9.28	1.69474e-20	1.72868e-17	Down
chr15	71413694	71414104	41.4596	-1.98151	0.294956	-4.73479	2.19287e-06	0.000173311	Down
chr15	71437755	71438087	49.2803	-1.23317	0.256782	-2.52435	0.0115912	0.200396	Stable
chr15	71442871	71443467	98.2465	-1.14921	0.182994	-3.08343	0.00204632	0.0523874	Stable
chr15	71443784	71445280	283.476	-0.675547	0.109164	-0.829801	0.406651	1	Stable
chr15	71446494	71447348	154.915	-0.633635	0.140726	-0.345865	0.729444	1	Stable
chr15	71447648	71448517	169.116	-0.856385	0.136341	-1.99076	0.046507	0.529486	Stable
chr15	71747997	71749038	287.33	-0.037983	0.103295	0	1	1	Stable
chr15	71752012	71752647	127.994	-0.372081	0.158235	0	1	1	Stable
chr15	71753622	71753831	47.3385	-0.430385	0.25362	0	1	1	Stable
chr1	53238091	53238415	54.2894	0.00589981	0.233511	0	1	1	Stable
chr15	71799896	71800754	127.892	-1.11072	0.155441	-3.38235	0.000718673	0.0230624	Down
chr15	72117554	72118090	143.022	0.230052	0.142673	0	1	1	Stable
chr15	72118395	72118833	134.736	0.114406	0.151575	0	1	1	Stable
chr15	72183924	72184741	140.704	-0.848291	0.149627	-1.75991	0.0784236	0.75506	Stable
chr15	72229264	72231164	617.234	0.0907298	0.0733189	0	1	1	Stable
chr15	72231482	72233253	524.642	-0.0775156	0.0793893	0	1	1	Stable
chr15	72236125	72238757	827.691	-0.0948502	0.062031	0	1	1	Stable
chr15	72272032	72272535	177.221	0.185525	0.131122	0	1	1	Stable
chr15	72339300	72339732	113.157	-0.289902	0.1635	0	1	1	Stable
chr15	72340090	72340518	96.3303	-0.110927	0.175349	0	1	1	Stable
chr1	53238720	53238943	39.0335	-0.191102	0.291005	0	1	1	Stable
chr15	72375409	72376368	255.958	-0.102404	0.107964	0	1	1	Stable
chr15	72473325	72475686	646.71	-0.017251	0.0707472	0	1	1	Stable
chr15	72687204	72687522	57.3136	-0.28494	0.230384	0	1	1	Stable
chr15	72758687	72758878	3.77404	2.45489	1.13756	1.6438	0.100218	0.88988	Stable
chr15	72783114	72784307	333.556	0.0118969	0.0979822	0	1	1	Stable
chr15	73051419	73052147	241.851	-0.207229	0.116567	0	1	1	Stable
chr15	73052467	73053320	215.006	-0.0753165	0.122616	0	1	1	Stable
chr15	73632674	73634256	380.015	0.0112214	0.0915314	0	1	1	Stable
chr15	73684420	73685090	135.255	0.0827946	0.148801	0	1	1	Stable
chr15	73982318	73983121	48.2393	0.647847	0.258166	0.243581	0.807556	1	Stable
chr1	53325536	53326053	133.73	-0.0425599	0.160133	0	1	1	Stable
chr15	73983464	73983734	17.3476	0.814833	0.41861	0.549129	0.582917	1	Stable
chr15	73986942	73989408	288.266	0.916583	0.106491	3.11407	0.00184528	0.0483014	Up
chr15	73989654	73990093	67.0355	0.578459	0.210041	0	1	1	Stable
chr15	73991617	73992162	73.5795	0.682239	0.205914	0.472414	0.636632	1	Stable
chr15	73994823	73995170	53.8638	0.445577	0.237476	0	1	1	Stable
chr15	74040976	74041338	7.87422	2.88139	0.812989	2.82467	0.00473293	0.101838	Stable
chr15	74135910	74136404	70.2025	-0.219506	0.210676	0	1	1	Stable
chr15	74179787	74180682	129.081	-0.0190742	0.16566	0	1	1	Stable
chr15	74192490	74193227	54.5299	0.879997	0.241058	1.22392	0.220983	1	Stable
chr15	74193680	74194319	92.1493	0.815618	0.183849	1.25459	0.209627	1	Stable
chr1	53326482	53328439	377.435	-0.147575	0.0903595	0	1	1	Stable
chr15	74195906	74196191	55.769	0.303925	0.241723	0	1	1	Stable
chr15	74196608	74197659	161.355	0.0904167	0.137318	0	1	1	Stable
chr15	74199562	74200531	144.015	-0.0258541	0.143404	0	1	1	Stable
chr15	74200865	74203980	591.894	-0.0102721	0.0740082	0	1	1	Stable
chr15	74215929	74216130	35.0796	-1.30187	0.307894	-2.32843	0.0198894	0.294145	Stable
chr15	74239073	74239959	125.696	-0.752829	0.156066	-1.07562	0.282099	1	Stable
chr15	74240541	74240845	55.2975	-0.193482	0.227796	0	1	1	Stable
chr15	74242370	74242591	47.9268	-0.499206	0.25271	0	1	1	Stable
chr15	74384457	74384746	4.78169	1.48806	0.88718	1.01795	0.308704	1	Stable
chr15	74396651	74396962	9.87474	2.48488	0.67698	2.80646	0.00500899	0.106492	Stable
chr1	53541141	53543071	310.884	-0.112924	0.0980172	0	1	1	Stable
chr15	74397327	74398009	24.6429	1.60955	0.388393	2.63802	0.00833916	0.158255	Stable
chr15	74460802	74461012	35.9458	-0.181244	0.288761	0	1	1	Stable
chr15	74525729	74526045	9.73773	1.94465	0.647108	2.10118	0.0356249	0.443029	Stable
chr15	74541368	74541545	39.2042	0.215266	0.281889	0	1	1	Stable
chr15	74615090	74615558	93.4824	-0.118149	0.179966	0	1	1	Stable
chr15	74615828	74616373	123.561	0.0440547	0.155447	0	1	1	Stable
chr15	74695875	74696274	50.0542	-0.0385058	0.243078	0	1	1	Stable
chr15	74726189	74726396	22.8881	0.538979	0.359523	0	1	1	Stable
chr15	74782093	74782460	115.335	0.392372	0.177936	0	1	1	Stable
chr15	74842853	74843796	249.779	-0.062269	0.111681	0	1	1	Stable
chr1	53837757	53838418	142.076	-0.116442	0.141995	0	1	1	Stable
chr15	74863068	74864808	75.5825	1.42072	0.212652	3.93018	8.48818e-05	0.00386419	Up
chr15	74865606	74865867	15.4031	0.825996	0.459343	0.524736	0.599767	1	Stable
chr15	74873048	74873898	195.273	-0.12474	0.124727	0	1	1	Stable
chr15	74890072	74890536	144.063	-0.135047	0.150629	0	1	1	Stable
chr15	74905836	74907211	372.551	-0.00459249	0.0903526	0	1	1	Stable
chr15	74937459	74938741	406.688	-0.0678973	0.0868201	0	1	1	Stable
chr15	74956369	74957956	386.592	-0.261986	0.0940984	0	1	1	Stable
chr15	74995580	74995877	70.0398	-0.231632	0.226999	0	1	1	Stable
chr15	75023607	75024185	217.576	-0.0783566	0.11785	0	1	1	Stable
chr15	75029624	75030033	66.7045	-0.669927	0.210654	-0.403334	0.686702	1	Stable
chr1	53945320	53945605	50.0513	0.223219	0.243957	0	1	1	Stable
chr15	75042864	75043058	28.0985	-0.568903	0.320085	0	1	1	Stable
chr15	75043405	75043717	53.8343	-0.247656	0.230227	0	1	1	Stable
chr15	75046700	75047919	234.747	-0.815895	0.112771	-2.0478	0.04058	0.484658	Stable
chr15	75104295	75106723	518.889	-0.233986	0.0756707	0	1	1	Stable
chr15	75107423	75107844	81.7578	-0.279558	0.191224	0	1	1	Stable
chr15	75108243	75109143	191.527	0.0267871	0.124968	0	1	1	Stable
chr15	75123412	75124566	180.757	-0.973868	0.131671	-2.95362	0.00314067	0.0739111	Stable
chr15	75144683	75145530	122.238	-0.970962	0.159853	-2.41471	0.0157477	0.249889	Stable
chr15	75145866	75146195	55.8888	-0.929561	0.235309	-1.46445	0.14307	1	Stable
chr15	75175241	75176757	360.282	-0.621727	0.0916795	-0.401014	0.68841	1	Stable
chr1	7223286	7223625	33.1857	0.90945	0.30888	1.05053	0.293475	1	Stable
chr1	53946047	53947029	134.588	0.000344206	0.147291	0	1	1	Stable
chr15	75201006	75203387	648.784	-0.103387	0.0709404	0	1	1	Stable
chr15	75336076	75336717	160.388	0.0462095	0.136326	0	1	1	Stable
chr15	75347834	75348089	86.4495	-0.0945935	0.184145	0	1	1	Stable
chr15	75368082	75368890	275.17	-0.0968048	0.103369	0	1	1	Stable
chr15	75451352	75451590	92.3338	0.248309	0.185252	0	1	1	Stable
chr15	75452256	75453951	433.423	-0.229511	0.0845669	0	1	1	Stable
chr15	75454295	75456447	592.572	0.0705794	0.0718039	0	1	1	Stable
chr15	75577728	75579770	615.742	0.108934	0.0740559	0	1	1	Stable
chr15	75624829	75626415	478.461	-0.0884597	0.0791773	0	1	1	Stable
chr15	75639716	75641312	395.66	-0.257092	0.0872467	0	1	1	Stable
chr1	54052688	54053166	69.2894	-0.319515	0.215772	0	1	1	Stable
chr15	75646895	75648668	460.096	-0.117519	0.0830681	0	1	1	Stable
chr15	75667380	75667666	32.5208	0.885998	0.308339	0.976312	0.32891	1	Stable
chr15	75704052	75704382	29.0031	0.912037	0.328406	0.995945	0.319277	1	Stable
chr15	75738199	75738586	87.7784	-0.260207	0.189441	0	1	1	Stable
chr15	75758708	75759062	94.9819	-0.163183	0.175498	0	1	1	Stable
chr15	75842844	75844418	509.331	0.0158492	0.0831131	0	1	1	Stable
chr15	75903322	75904686	368.242	-0.126542	0.0943211	0	1	1	Stable
chr15	76195890	76198438	593.121	-0.366335	0.0759366	0	1	1	Stable
chr15	76310723	76314412	855.139	-0.108741	0.0638471	0	1	1	Stable
chr15	76335753	76336455	190.945	-0.0306095	0.127969	0	1	1	Stable
chr1	54118166	54118838	25.0334	2.0206	0.396643	3.61947	0.000295201	0.0114032	Up
chr15	76905093	76905370	86.0149	0.0418047	0.189848	0	1	1	Stable
chr15	76931798	76932242	122.707	0.134978	0.160169	0	1	1	Stable
chr15	77070330	77071076	206.662	0.0191226	0.130614	0	1	1	Stable
chr15	77419339	77420105	205.814	0.0188484	0.126605	0	1	1	Stable
chr15	77420445	77421541	278.871	-0.0336289	0.106081	0	1	1	Stable
chr15	77542978	77543755	182.406	-0.154893	0.130187	0	1	1	Stable
chr15	77632284	77632728	17.5744	0.410991	0.41636	0	1	1	Stable
chr15	77819858	77820238	15.8783	0.376933	0.447464	0	1	1	Stable
chr15	77868989	77869930	27.6945	1.29823	0.376451	1.89473	0.0581284	0.617231	Stable
chr15	77910235	77910801	80.3193	-0.814898	0.193514	-1.18821	0.23475	1	Stable
chr1	54119090	54119586	11.0619	2.58309	0.678387	2.94541	0.00322525	0.075357	Stable
chr15	77993476	77993969	87.6531	0.492366	0.192624	0	1	1	Stable
chr15	77994368	77994653	68.9696	0.243818	0.212448	0	1	1	Stable
chr15	78056497	78057053	118.897	-0.0882947	0.158437	0	1	1	Stable
chr15	78057495	78057677	45.1272	0.314122	0.26314	0	1	1	Stable
chr15	78077205	78077535	82.7522	-0.248644	0.192051	0	1	1	Stable
chr15	78131044	78132165	238.144	0.0784989	0.120861	0	1	1	Stable
chr15	78148796	78149095	78.3728	0.0244621	0.199785	0	1	1	Stable
chr15	78298942	78299558	127.954	0.0249415	0.150064	0	1	1	Stable
chr15	78374207	78374794	70.4706	-1.48284	0.214161	-4.19253	2.75865e-05	0.00151591	Down
chr15	78437389	78439302	418.314	-0.0162187	0.0880888	0	1	1	Stable
chr1	54120641	54121657	44.0252	1.17683	0.285192	2.07535	0.0379545	0.463997	Stable
chr15	78507632	78507998	92.4438	-0.196152	0.180845	0	1	1	Stable
chr15	78540087	78541218	381.609	-0.0287751	0.0897111	0	1	1	Stable
chr15	78565566	78566438	186.583	0.102491	0.128979	0	1	1	Stable
chr15	78719575	78720296	181.729	-0.452553	0.128597	0	1	1	Stable
chr15	78798702	78798922	31.5717	0.72038	0.326528	0.414719	0.678348	1	Stable
chr15	78810837	78811434	93.938	-0.335694	0.175266	0	1	1	Stable
chr15	78859843	78860238	94.0442	0.0585246	0.181374	0	1	1	Stable
chr15	78872931	78873537	299.362	-0.0649952	0.101938	0	1	1	Stable
chr15	78944599	78944977	73.761	-0.181594	0.214718	0	1	1	Stable
chr15	78979341	78979800	61.741	0.427989	0.220994	0	1	1	Stable
chr1	54250126	54250348	18.1336	0.533287	0.413089	0	1	1	Stable
chr15	78987918	78989369	413.593	-0.0418748	0.0902633	0	1	1	Stable
chr15	78994137	78994441	29.1026	0.984171	0.341532	1.16887	0.242455	1	Stable
chr15	78995522	78998777	478.811	1.10245	0.0913214	5.66663	1.45633e-08	2.00574e-06	Up
chr15	79003630	79005229	288.857	0.411638	0.10477	0	1	1	Stable
chr15	79026247	79026722	8.15227	1.26105	0.653705	1.03423	0.301028	1	Stable
chr15	79171428	79171733	13.3778	0.992943	0.494117	0.825676	0.408988	1	Stable
chr15	79311257	79311568	123.998	-0.0205918	0.153518	0	1	1	Stable
chr15	79640618	79640838	44.35	-0.161953	0.267729	0	1	1	Stable
chr15	79673857	79674091	29.7303	0.974613	0.322314	1.20892	0.226695	1	Stable
chr15	79680442	79680733	31.5324	1.06128	0.314949	1.51237	0.130439	1	Stable
chr1	54252869	54254927	62.1483	1.38617	0.234799	3.4123	0.000644174	0.0211109	Up
chr15	79681214	79681916	82.5217	0.800749	0.19548	1.10388	0.269645	1	Stable
chr15	79682688	79682997	57.0152	0.762554	0.234641	0.756864	0.449131	1	Stable
chr15	79896174	79897723	433.524	-0.0053943	0.0847764	0	1	1	Stable
chr15	79922879	79924544	445.92	0.12348	0.083048	0	1	1	Stable
chr15	79948132	79948544	14.8244	0.260343	0.468393	0	1	1	Stable
chr15	79964822	79965889	77.392	1.11731	0.22007	2.41901	0.0155629	0.247918	Stable
chr15	79966552	79966829	37.0315	0.873026	0.295449	0.975003	0.329559	1	Stable
chr15	79967242	79967486	21.308	1.07152	0.390137	1.24715	0.212344	1	Stable
chr15	79971380	79971629	17.2912	0.978584	0.423738	0.928926	0.352928	1	Stable
chr15	80059677	80060854	339.586	0.105721	0.10111	0	1	1	Stable
chr1	54405965	54406236	27.3201	0.309135	0.337331	0	1	1	Stable
chr15	80179400	80179975	30.4976	0.676343	0.325543	0.280703	0.778938	1	Stable
chr15	80179981	80180626	14.7678	1.35713	0.473327	1.63136	0.102814	0.90335	Stable
chr15	80403700	80404855	251.793	0.185722	0.118172	0	1	1	Stable
chr15	80419204	80420263	50.6919	1.75114	0.275835	4.22783	2.35959e-05	0.0013418	Up
chr15	80423049	80424276	33.2017	1.46057	0.318846	2.74617	0.00602952	0.122477	Stable
chr15	80435917	80437601	279.619	0.395415	0.10611	0	1	1	Stable
chr15	80455349	80455832	11.5474	0.603233	0.538451	0.0339311	0.972932	1	Stable
chr15	80489287	80489649	47.4256	-1.06619	0.265361	-1.8135	0.0697554	0.698475	Stable
chr15	80588264	80588799	111.841	0.425056	0.169443	0	1	1	Stable
chr15	80589246	80589749	88.1926	0.425479	0.18783	0	1	1	Stable
chr1	54406602	54408156	225.497	-0.126466	0.114918	0	1	1	Stable
chr15	80597155	80597464	33.6565	0.724603	0.323975	0.431024	0.666451	1	Stable
chr15	80599781	80600039	17.7992	0.896879	0.425953	0.732281	0.463997	1	Stable
chr15	80694671	80694996	94.8922	-0.146709	0.178703	0	1	1	Stable
chr15	80695274	80696432	253.494	0.211049	0.114448	0	1	1	Stable
chr15	80989172	80990181	199.215	-0.105565	0.124261	0	1	1	Stable
chr15	81000340	81002439	592.503	0.133602	0.0807111	0	1	1	Stable
chr15	82044675	82044980	38.2533	0.200186	0.293746	0	1	1	Stable
chr15	82045755	82045972	87.6492	-0.124798	0.181925	0	1	1	Stable
chr15	82046436	82046980	197.218	0.0643773	0.125308	0	1	1	Stable
chr15	82047401	82047614	46.0887	0.245194	0.262503	0	1	1	Stable
chr1	54488650	54489104	83.48	-0.0938677	0.189657	0	1	1	Stable
chr15	82093106	82093838	40.1443	1.38505	0.288888	2.76954	0.00561358	0.115626	Stable
chr15	82094186	82095562	65.146	1.43865	0.232448	3.6726	0.000240099	0.00958077	Up
chr15	82105825	82106024	4.53096	1.66997	0.93281	1.16317	0.244762	1	Stable
chr15	82122385	82122618	12.4209	1.12149	0.517111	1.03754	0.299483	1	Stable
chr15	82123207	82124091	38.4365	1.00894	0.292792	1.44806	0.1476	1	Stable
chr15	82132186	82132764	19.4351	1.72743	0.444047	2.57287	0.010086	0.181888	Stable
chr15	82133086	82133625	11.5087	2.1699	0.595131	2.66317	0.0077408	0.148978	Stable
chr15	82241775	82241954	3.96316	2.1051	1.03486	1.46892	0.141853	1	Stable
chr15	82262400	82262619	88.1155	0.0803987	0.184829	0	1	1	Stable
chr15	82420547	82421006	68.1929	0.663574	0.209059	0.376028	0.706896	1	Stable
chr1	7223895	7225165	95.7874	1.04313	0.182211	2.51449	0.0119203	0.20382	Stable
chr1	54886928	54887966	120.342	-0.511447	0.159568	0	1	1	Stable
chr15	82647354	82648034	133.582	-0.116307	0.152553	0	1	1	Stable
chr15	82750694	82750998	77.5279	0.123785	0.196576	0	1	1	Stable
chr15	82809650	82810896	340.922	0.159659	0.0975074	0	1	1	Stable
chr15	82821553	82821850	5.31271	1.88369	0.874671	1.48482	0.137591	1	Stable
chr15	82833054	82833357	13.8908	0.294049	0.476891	0	1	1	Stable
chr15	82952289	82953019	48.7537	0.614309	0.26397	0.111172	0.91148	1	Stable
chr15	82985762	82986526	215.339	0.0717459	0.120174	0	1	1	Stable
chr15	83011080	83011589	156.502	0.0563162	0.136937	0	1	1	Stable
chr15	83066100	83067864	420.802	-0.141984	0.0865133	0	1	1	Stable
chr15	83206912	83208443	436.998	0.0819021	0.0888667	0	1	1	Stable
chr1	55039766	55040023	39.4183	-1.0775	0.280809	-1.754	0.0794312	0.761443	Stable
chr15	83285407	83286169	33.4625	1.4887	0.323363	2.79482	0.00519283	0.109143	Stable
chr15	83286444	83287471	52.4142	1.43432	0.256556	3.31059	0.000930981	0.0286681	Up
chr15	83288080	83288891	46.2254	1.28144	0.266878	2.60974	0.00906123	0.16901	Stable
chr15	83378194	83380131	143.235	1.32365	0.16556	4.46176	8.12901e-06	0.000533882	Up
chr15	83380443	83380806	40.4222	0.972393	0.283511	1.36655	0.171768	1	Stable
chr15	84172509	84173441	164.452	-0.112139	0.133081	0	1	1	Stable
chr15	84229602	84229961	87.5439	0.124927	0.183639	0	1	1	Stable
chr15	84344235	84344615	101.97	-0.0716066	0.17115	0	1	1	Stable
chr15	84344910	84345178	59.2569	-0.415717	0.220914	0	1	1	Stable
chr15	84525097	84526295	154.344	0.687946	0.140103	0.735051	0.462308	1	Stable
chr1	55214779	55215888	209.411	0.144659	0.121519	0	1	1	Stable
chr15	84530993	84531245	46.6903	0.568056	0.261238	0	1	1	Stable
chr15	84569869	84571084	320.654	-0.0367445	0.0966665	0	1	1	Stable
chr15	84579283	84579485	32.3296	-0.559347	0.300978	0	1	1	Stable
chr15	84601043	84601378	97.3337	0.148721	0.175726	0	1	1	Stable
chr15	84630751	84631800	197.736	-0.320824	0.125451	0	1	1	Stable
chr15	84653669	84654833	316.239	-0.012438	0.1014	0	1	1	Stable
chr15	84658420	84658715	77.7583	0.0458787	0.204213	0	1	1	Stable
chr15	84684861	84685332	40.6518	0.60253	0.28614	0.0613954	0.951044	1	Stable
chr15	84715367	84717272	562.691	-0.0388193	0.0736303	0	1	1	Stable
chr15	84733150	84736095	784.283	-0.586824	0.0649839	-0.0286519	0.977142	1	Stable
chr1	55428556	55428969	87.6739	0.0370172	0.208898	0	1	1	Stable
chr15	84747219	84748294	378.39	-0.102601	0.0922154	0	1	1	Stable
chr15	84748622	84749475	227.075	0.222866	0.126008	0	1	1	Stable
chr15	84840581	84841098	64.1409	-1.14579	0.221099	-2.53653	0.0111956	0.19591	Stable
chr15	84908523	84909282	131.839	-0.326042	0.148965	0	1	1	Stable
chr15	84910837	84915083	1636.2	0.0430008	0.0464079	0	1	1	Stable
chr15	84915344	84915858	156.244	0.309052	0.137758	0	1	1	Stable
chr15	84927962	84928273	88.1034	-0.155174	0.185812	0	1	1	Stable
chr15	84955553	84955904	76.3299	-0.45269	0.20429	0	1	1	Stable
chr15	84979743	84983317	969.228	-0.123108	0.0589201	0	1	1	Stable
chr15	85029984	85030729	115.131	-0.830492	0.161043	-1.52462	0.127353	1	Stable
chr1	55429584	55430816	228.328	-0.102643	0.120802	0	1	1	Stable
chr15	85045622	85047175	447.82	-0.15001	0.0846324	0	1	1	Stable
chr15	85047673	85049166	525.206	-0.0549872	0.0771141	0	1	1	Stable
chr15	85073980	85074260	35.3124	0.409565	0.287287	0	1	1	Stable
chr15	85233998	85234643	139.577	0.097785	0.145897	0	1	1	Stable
chr15	85329887	85330304	78.3883	-0.654197	0.202832	-0.341339	0.732848	1	Stable
chr15	85331531	85331760	71.671	-0.608995	0.200698	-0.119743	0.904686	1	Stable
chr15	85343139	85344545	343.622	-0.228911	0.099763	0	1	1	Stable
chr15	85357416	85357907	116.143	-0.369264	0.159326	0	1	1	Stable
chr15	85379709	85381471	407.433	-0.0590711	0.0858936	0	1	1	Stable
chr15	85407782	85407967	31.6437	0.399764	0.306329	0	1	1	Stable
chr1	55444564	55444779	25.6325	0.505977	0.388472	0	1	1	Stable
chr15	85457867	85458075	13.4409	1.65012	0.539445	1.97455	0.0483197	0.543114	Stable
chr15	85459166	85459677	50.5622	0.509291	0.257025	0	1	1	Stable
chr15	85562758	85563996	158.646	-0.964583	0.139819	-2.71507	0.00662611	0.131399	Stable
chr15	85579208	85582427	748.412	-0.211795	0.0690354	0	1	1	Stable
chr15	85589572	85589910	54.0513	0.495399	0.241592	0	1	1	Stable
chr15	85608357	85608601	23.5926	0.538561	0.358799	0	1	1	Stable
chr15	85668488	85668859	90.8016	0.39813	0.18153	0	1	1	Stable
chr15	85794116	85794894	168.68	0.0808563	0.133037	0	1	1	Stable
chr15	85837434	85837677	27.9258	-0.851057	0.352371	-0.755155	0.450156	1	Stable
chr15	85840158	85840539	52.1858	-1.28405	0.246494	-2.83611	0.00456666	0.0990489	Stable
chr1	55507444	55507875	52.3712	-0.344236	0.23708	0	1	1	Stable
chr15	86540346	86540928	56.5906	-1.76898	0.248841	-4.75813	1.95396e-06	0.000156322	Down
chr15	87267503	87267757	7.44448	0.257379	0.648941	0	1	1	Stable
chr15	87354231	87354407	14.5545	0.541116	0.472419	0	1	1	Stable
chr15	87368484	87369234	83.8089	0.412067	0.198523	0	1	1	Stable
chr15	87477629	87478492	182.397	-0.396635	0.12783	0	1	1	Stable
chr15	87751521	87751703	15.7118	1.06501	0.452897	1.05996	0.289164	1	Stable
chr15	87752172	87752631	49.5311	0.828262	0.257447	0.945048	0.344635	1	Stable
chr15	87753453	87754132	43.4696	0.700018	0.26747	0.430161	0.667078	1	Stable
chr15	87815384	87816906	75.5599	1.92563	0.226264	5.92523	3.1186e-09	5.03932e-07	Up
chr15	87817198	87817919	48.1852	2.02881	0.297313	4.85634	1.19575e-06	0.000102712	Up
chr1	55724811	55725314	13.1142	1.27558	0.530574	1.30165	0.193037	1	Stable
chr15	88375556	88375808	43.0614	-0.45819	0.26416	0	1	1	Stable
chr15	88382282	88383726	176.384	-0.907783	0.13503	-2.39074	0.0168147	0.26198	Stable
chr15	88387999	88388302	55.2108	-1.21959	0.250829	-2.53012	0.0114024	0.198394	Stable
chr15	88389129	88389889	92.7204	-1.24275	0.182519	-3.60393	0.000313439	0.0120364	Down
chr15	88466975	88468271	403.079	0.0548879	0.08647	0	1	1	Stable
chr15	88546117	88546634	134.783	-0.00450312	0.148676	0	1	1	Stable
chr15	88621390	88622004	258.959	-0.0256776	0.108363	0	1	1	Stable
chr15	88622683	88623169	72.1082	0.693871	0.205649	0.529582	0.596402	1	Stable
chr15	88623477	88624455	96.5528	0.907626	0.190529	1.69352	0.0903571	0.830612	Stable
chr15	88638292	88638622	92.4703	0.0717716	0.194801	0	1	1	Stable
chr1	56448576	56448934	14.7219	1.64217	0.495111	2.13529	0.0327371	0.417751	Stable
chr15	88639124	88639534	92.5037	-0.116745	0.175841	0	1	1	Stable
chr15	88833569	88835042	35.3288	1.88369	0.325649	3.98814	6.65933e-05	0.00318253	Up
chr15	88895159	88895467	61.1132	0.24534	0.219462	0	1	1	Stable
chr15	88900089	88900832	65.3622	1.35432	0.238482	3.22606	0.00125507	0.0361259	Up
chr15	88901349	88902100	38.2079	1.39466	0.303847	2.66482	0.00770287	0.148336	Stable
chr15	88912168	88913739	323.209	0.0798215	0.0962283	0	1	1	Stable
chr15	88981315	88981536	45.4125	-0.12407	0.257346	0	1	1	Stable
chr15	88981852	88983165	314.676	0.0848843	0.0967976	0	1	1	Stable
chr15	88989046	88989493	52.036	0.580637	0.239516	0	1	1	Stable
chr15	88990221	88990418	30.8056	0.756697	0.314275	0.546447	0.584759	1	Stable
chr1	56449335	56449685	14.9198	1.97392	0.514682	2.69867	0.00696176	0.136153	Stable
chr15	89087667	89088099	117.433	0.153886	0.158155	0	1	1	Stable
chr15	89088509	89088948	128.04	0.147451	0.151768	0	1	1	Stable
chr15	89101712	89101955	66.2201	0.32956	0.212881	0	1	1	Stable
chr15	89102360	89102925	80.0832	0.581016	0.198499	0	1	1	Stable
chr15	89104692	89105030	44.8119	0.0593799	0.255448	0	1	1	Stable
chr15	89119382	89120673	333.597	0.0113964	0.0986055	0	1	1	Stable
chr15	89243556	89243757	55.1025	-0.104898	0.230598	0	1	1	Stable
chr15	89244147	89244597	94.5044	0.0387189	0.185156	0	1	1	Stable
chr15	89333999	89334797	220.376	0.0847513	0.118183	0	1	1	Stable
chr15	89367658	89368012	18.2687	0.430938	0.41199	0	1	1	Stable
chr1	7264904	7265697	211.314	0.0835491	0.118732	0	1	1	Stable
chr1	56450055	56450350	13.493	0.887341	0.489612	0.617587	0.536848	1	Stable
chr15	89399664	89400538	181.489	-0.207733	0.132371	0	1	1	Stable
chr15	89496476	89496780	67.2028	0.372548	0.211987	0	1	1	Stable
chr15	89497663	89498154	55.5917	0.614211	0.238312	0.122732	0.90232	1	Stable
chr15	89498642	89499388	110.672	0.600518	0.16842	0.0923603	0.926412	1	Stable
chr15	89574712	89575136	77.571	-0.419439	0.192257	0	1	1	Stable
chr15	89575541	89576264	172.541	0.153763	0.132005	0	1	1	Stable
chr15	89598516	89598846	10.4723	0.96026	0.567425	0.661405	0.508353	1	Stable
chr15	89690267	89690713	96.6283	-0.404221	0.173382	0	1	1	Stable
chr15	89750293	89751334	221.971	-0.159454	0.11774	0	1	1	Stable
chr15	89776527	89777008	75.418	-0.539118	0.197959	0	1	1	Stable
chr1	56456180	56456853	39.6917	0.819224	0.282582	0.829003	0.407103	1	Stable
chr15	89785038	89785518	72.4031	-1.46212	0.216572	-4.05017	5.11796e-05	0.00255436	Down
chr15	89814793	89815180	94.7973	0.0114511	0.177035	0	1	1	Stable
chr15	89820344	89821295	150.694	0.645026	0.153504	0.391285	0.695587	1	Stable
chr15	89821597	89824241	355.452	0.926129	0.09811	3.47739	0.000506324	0.0174335	Up
chr15	89844940	89845265	77.2448	0.0870792	0.197404	0	1	1	Stable
chr15	89846011	89846568	124.905	0.0134904	0.155701	0	1	1	Stable
chr15	89848286	89848655	83.1835	0.411001	0.188384	0	1	1	Stable
chr15	89849142	89849551	78.7788	0.0633547	0.19949	0	1	1	Stable
chr15	89893170	89894637	372.765	-0.123305	0.0899401	0	1	1	Stable
chr15	89912420	89913196	202.369	-0.236059	0.122765	0	1	1	Stable
chr1	56457373	56457947	21.8173	1.51841	0.408118	2.28719	0.022185	0.318163	Stable
chr15	90001154	90001566	99.2982	0.000370223	0.180706	0	1	1	Stable
chr15	90001933	90002673	196.578	0.114209	0.135225	0	1	1	Stable
chr15	90101895	90102837	172.487	-0.16387	0.133742	0	1	1	Stable
chr15	90155464	90155780	76.4741	0.0027364	0.195327	0	1	1	Stable
chr15	90157300	90157683	82.9064	-0.264941	0.18759	0	1	1	Stable
chr15	90158058	90159246	355.765	-0.101299	0.0919734	0	1	1	Stable
chr15	90161436	90161662	54.3847	-0.248396	0.231447	0	1	1	Stable
chr15	90163392	90165721	538.038	0.0426533	0.0760444	0	1	1	Stable
chr15	90166124	90168282	455.857	-0.0702223	0.0805515	0	1	1	Stable
chr15	90183598	90185780	690.187	-0.177333	0.069487	0	1	1	Stable
chr1	56459094	56459281	4.33802	1.21222	0.923525	0.679194	0.497015	1	Stable
chr15	90191154	90192763	370.986	-0.894937	0.0911739	-3.39981	0.00067432	0.0218358	Down
chr15	90200789	90202305	467.303	-0.0030444	0.0824813	0	1	1	Stable
chr15	90210878	90211862	367.584	-0.0586069	0.092105	0	1	1	Stable
chr15	90212239	90212902	163.444	0.286577	0.134829	0	1	1	Stable
chr15	90221031	90221370	51.167	-0.437085	0.249979	0	1	1	Stable
chr15	90233008	90233926	250.603	-0.0662385	0.111958	0	1	1	Stable
chr15	90234276	90234835	164.808	-0.381329	0.132181	0	1	1	Stable
chr15	90249537	90249952	106.263	-0.218254	0.165842	0	1	1	Stable
chr15	90264819	90266440	481.168	-0.11475	0.0809211	0	1	1	Stable
chr15	90315655	90315874	32.5805	-1.6689	0.331804	-3.2668	0.0010877	0.0323643	Down
chr1	56578578	56578780	38.9485	0.449996	0.278878	0	1	1	Stable
chr15	90352366	90352567	60.7508	0.166309	0.227696	0	1	1	Stable
chr15	90362309	90362641	88.4783	-0.0535366	0.184438	0	1	1	Stable
chr15	90363763	90364195	66.8281	0.28122	0.211717	0	1	1	Stable
chr15	90387472	90387937	104.725	-0.350053	0.169691	0	1	1	Stable
chr15	90388297	90389064	275.665	0.0475272	0.103713	0	1	1	Stable
chr15	90400685	90400879	50.3099	-0.289666	0.240309	0	1	1	Stable
chr15	90529458	90530765	316.469	0.0510239	0.0996055	0	1	1	Stable
chr15	90592782	90593105	39.7733	-1.44135	0.290042	-2.95265	0.00315062	0.0740385	Stable
chr15	90594130	90594969	75.7932	-0.755042	0.20171	-0.843189	0.399122	1	Stable
chr15	90665083	90666049	308.017	-0.204466	0.0992165	0	1	1	Stable
chr1	56578790	56579265	89.3606	-0.144342	0.182662	0	1	1	Stable
chr15	90716896	90717139	82.1445	0.0802098	0.198128	0	1	1	Stable
chr15	90717458	90717839	75.1528	0.0193681	0.198213	0	1	1	Stable
chr15	90870963	90872410	425.1	0.205508	0.0923432	0	1	1	Stable
chr15	90872655	90872966	68.4885	0.510151	0.208053	0	1	1	Stable
chr15	90902334	90903490	261.891	-0.0445281	0.109217	0	1	1	Stable
chr15	90929709	90930772	314.806	-0.168755	0.0979561	0	1	1	Stable
chr15	90932024	90932482	166.53	-0.277384	0.138029	0	1	1	Stable
chr15	90935006	90935822	166.975	0.0187442	0.135457	0	1	1	Stable
chr15	90954900	90955694	270.445	-0.0283189	0.106048	0	1	1	Stable
chr15	90993472	90995146	405.239	0.171059	0.0895507	0	1	1	Stable
chr1	56644838	56645894	152.523	0.23224	0.148148	0	1	1	Stable
chr15	91021967	91023019	254.318	-0.181133	0.107608	0	1	1	Stable
chr15	91513481	91513773	11.8243	1.50565	0.543072	1.69533	0.0900121	0.829031	Stable
chr15	91514185	91515426	111.221	1.22791	0.171923	3.73976	0.000184193	0.00756257	Up
chr15	91515758	91516421	68.6213	0.721446	0.212514	0.64223	0.520724	1	Stable
chr15	91535529	91536829	262.577	-0.366743	0.111058	0	1	1	Stable
chr15	91537159	91537710	122.636	-0.29301	0.155482	0	1	1	Stable
chr15	91561247	91561528	37.5365	-0.40616	0.304127	0	1	1	Stable
chr15	91562283	91562607	38.1975	0.149068	0.299571	0	1	1	Stable
chr15	91852453	91854097	429.387	-0.0140677	0.0931519	0	1	1	Stable
chr15	91890307	91891509	53.1113	0.954422	0.244574	1.51063	0.130884	1	Stable
chr1	58546130	58546664	112.034	0.116265	0.162004	0	1	1	Stable
chr15	91942725	91942927	47.4765	-0.484976	0.249421	0	1	1	Stable
chr15	91947781	91947967	26.0493	0.714085	0.34172	0.377862	0.705533	1	Stable
chr15	91949114	91949407	22.8014	1.13947	0.381875	1.45208	0.14648	1	Stable
chr15	91954326	91954768	17.6866	0.198518	0.413097	0	1	1	Stable
chr15	91964946	91966007	235.384	-0.0348874	0.113277	0	1	1	Stable
chr15	91966345	91966846	119.865	-0.0643737	0.15631	0	1	1	Stable
chr15	92069969	92070641	164.49	0.353219	0.134332	0	1	1	Stable
chr15	92071044	92071239	17.0908	0.694786	0.436427	0.251641	0.801318	1	Stable
chr15	92801555	92801832	48.5226	-0.233344	0.253121	0	1	1	Stable
chr15	92804511	92805705	329.086	0.00656432	0.0989755	0	1	1	Stable
chr1	58699741	58699963	62.5364	0.207311	0.219704	0	1	1	Stable
chr15	92807674	92809125	544.164	-0.0460795	0.0759599	0	1	1	Stable
chr15	92809421	92811304	612.441	-0.167555	0.0750391	0	1	1	Stable
chr15	92811703	92812005	67.7761	-0.654837	0.209455	-0.333603	0.738679	1	Stable
chr15	92818542	92820367	516.431	-0.242334	0.0782531	0	1	1	Stable
chr15	92820687	92821260	183.554	-0.291058	0.128146	0	1	1	Stable
chr15	92830914	92833222	395.842	-0.574015	0.0883418	0	1	1	Stable
chr15	92844359	92845320	185.463	-0.91981	0.13524	-2.47595	0.013288	0.221519	Stable
chr15	92845642	92846261	90.3795	-0.835691	0.181614	-1.38056	0.167414	1	Stable
chr15	92868749	92870805	477.375	-0.555332	0.0873018	0	1	1	Stable
chr15	92871085	92871295	59.2876	-1.30969	0.232443	-3.11787	0.00182163	0.0478743	Down
chr1	58782233	58783906	233.678	0.500032	0.116287	0	1	1	Stable
chr15	92880949	92882353	362.408	-0.30905	0.0930529	0	1	1	Stable
chr15	92882854	92883750	370.081	0.134169	0.096518	0	1	1	Stable
chr15	92884582	92884985	95.6248	-0.216961	0.172845	0	1	1	Stable
chr15	92899955	92900756	228.269	0.0703656	0.114239	0	1	1	Stable
chr15	92901086	92901368	61.8845	0.18726	0.22523	0	1	1	Stable
chr15	92903372	92904234	283.582	0.00527683	0.103131	0	1	1	Stable
chr15	92904596	92905240	200.632	0.163384	0.123607	0	1	1	Stable
chr15	92907357	92907849	131.769	0.129309	0.150822	0	1	1	Stable
chr15	92908152	92908988	158.882	0.0315673	0.141085	0	1	1	Stable
chr15	92914443	92914739	60.2669	0.0458234	0.225418	0	1	1	Stable
chr1	7266017	7267035	239.608	0.0930815	0.110855	0	1	1	Stable
chr1	58784353	58785146	178.991	0.308742	0.130364	0	1	1	Stable
chr15	92915091	92915298	41.8431	-0.211616	0.264275	0	1	1	Stable
chr15	92917202	92917978	148.367	-0.275206	0.140279	0	1	1	Stable
chr15	95247388	95247584	33.563	-0.151024	0.294229	0	1	1	Stable
chr15	95557260	95557507	47.9448	0.0427905	0.245514	0	1	1	Stable
chr15	95559338	95559895	63.359	0.703128	0.227288	0.519891	0.603139	1	Stable
chr15	96183456	96183702	21.2787	-1.95902	0.421919	-3.25668	0.00112722	0.0332072	Down
chr15	96326377	96327302	163.347	-0.825341	0.136328	-1.76324	0.0778605	0.752352	Stable
chr15	96330011	96330416	107.934	-0.0821851	0.164297	0	1	1	Stable
chr15	96330726	96334117	840.801	0.000635046	0.0619648	0	1	1	Stable
chr15	96335528	96336253	82.8618	-0.813854	0.200706	-1.14043	0.254106	1	Stable
chr1	58785544	58785758	41.4236	0.566138	0.274149	0	1	1	Stable
chr15	96339714	96341514	443.621	-0.0580178	0.0852525	0	1	1	Stable
chr15	96354426	96354636	48.7159	-0.217333	0.246201	0	1	1	Stable
chr15	97875524	97875920	24.8419	0.158273	0.34576	0	1	1	Stable
chr15	98548418	98548785	74.6094	-0.186598	0.206883	0	1	1	Stable
chr15	98646692	98648278	358.143	0.0612425	0.0911465	0	1	1	Stable
chr15	98648623	98651152	665.302	0.086168	0.0718521	0	1	1	Stable
chr15	98724335	98724561	35.1511	-0.920318	0.30177	-1.11129	0.266441	1	Stable
chr15	98726856	98728734	486.325	0.174422	0.0802443	0	1	1	Stable
chr15	98799670	98802006	466.376	-0.389252	0.080043	0	1	1	Stable
chr15	98851480	98852252	200.252	-0.0451069	0.130149	0	1	1	Stable
chr1	58814809	58815185	78.3207	-0.135918	0.192182	0	1	1	Stable
chr15	98852642	98855325	750.509	-0.0483399	0.0709881	0	1	1	Stable
chr15	98856723	98861906	1500.75	-0.278131	0.0475776	0	1	1	Stable
chr15	98864795	98868103	613.724	-0.130357	0.0736787	0	1	1	Stable
chr15	98868467	98869034	96.8825	-0.1164	0.174791	0	1	1	Stable
chr15	98870326	98878257	1952.75	-0.175324	0.0437683	0	1	1	Stable
chr15	98888640	98888990	53.1952	0.429858	0.235837	0	1	1	Stable
chr15	98889640	98891336	347.382	0.247976	0.0932921	0	1	1	Stable
chr15	98895467	98896875	517.579	0.0765369	0.0771459	0	1	1	Stable
chr15	98897221	98900482	851.284	-0.0959227	0.065511	0	1	1	Stable
chr15	98902492	98902832	69.4562	0.0708352	0.210422	0	1	1	Stable
chr1	58815506	58816261	172.546	0.116066	0.130488	0	1	1	Stable
chr15	98903175	98904448	270.499	0.0423591	0.105989	0	1	1	Stable
chr15	99014930	99015530	200.266	0.130582	0.122092	0	1	1	Stable
chr15	99059173	99059666	115.678	0.0558455	0.161533	0	1	1	Stable
chr15	99076591	99076799	40.5927	-0.625921	0.275874	-0.148466	0.881975	1	Stable
chr15	99105110	99105483	84.7171	0.226567	0.194469	0	1	1	Stable
chr15	99122826	99124877	575.662	-0.173261	0.072965	0	1	1	Stable
chr15	99249122	99249555	109.565	-0.135214	0.167947	0	1	1	Stable
chr15	99250767	99251172	124.144	-0.0522031	0.156594	0	1	1	Stable
chr15	99251544	99251930	113.896	0.0602944	0.161717	0	1	1	Stable
chr15	99324358	99324969	149.18	-0.0281178	0.14189	0	1	1	Stable
chr1	58816573	58816841	66.4219	0.180126	0.21223	0	1	1	Stable
chr15	99475921	99476392	32.4899	0.490439	0.301023	0	1	1	Stable
chr15	99565099	99566221	294.991	0.10681	0.104226	0	1	1	Stable
chr15	99566473	99566762	69.9951	0.233854	0.215951	0	1	1	Stable
chr15	99732944	99733385	99.4113	0.197203	0.180879	0	1	1	Stable
chr15	99733729	99733947	56.2245	-0.405614	0.227936	0	1	1	Stable
chr15	99806430	99806780	59.7855	0.00864359	0.228415	0	1	1	Stable
chr15	100349810	100350688	210.218	-0.28859	0.117808	0	1	1	Stable
chr15	100601794	100602162	104.206	-0.0498707	0.171534	0	1	1	Stable
chr15	100602608	100603187	191.173	0.188865	0.126682	0	1	1	Stable
chr15	100671760	100672382	59.005	0.654383	0.233497	0.297309	0.766231	1	Stable
chr1	58848356	58848565	36.3016	0.610869	0.29598	0.0875266	0.930253	1	Stable
chr15	100704039	100705953	50.1752	1.55416	0.266268	3.63991	0.000272729	0.010641	Up
chr15	100711918	100713416	348.077	0.614774	0.0961152	0.31016	0.756439	1	Stable
chr15	100713790	100715675	284.844	0.844503	0.107338	2.41796	0.0156079	0.248273	Stable
chr15	100720294	100721082	142.625	0.949367	0.150036	2.42877	0.0151499	0.243122	Stable
chr15	100721423	100723233	407.919	0.414913	0.0883815	0	1	1	Stable
chr15	100849550	100850173	142.684	-0.0843808	0.143837	0	1	1	Stable
chr15	100878998	100880150	202.148	0.420605	0.135381	0	1	1	Stable
chr15	100918284	100920172	524.124	0.246819	0.0793792	0	1	1	Stable
chr15	100957604	100960478	817.435	0.107602	0.0628796	0	1	1	Stable
chr15	100986452	100986752	35.0648	-1.23336	0.29453	-2.20148	0.0277024	0.370892	Stable
chr1	58849391	58849942	127.429	0.0515502	0.159719	0	1	1	Stable
chr15	101201103	101201455	15.3005	1.10767	0.469438	1.11348	0.265501	1	Stable
chr15	101251070	101251375	52.1045	0.20416	0.241969	0	1	1	Stable
chr15	101251693	101252549	167.326	0.153606	0.134995	0	1	1	Stable
chr15	101277231	101277416	66.8411	0.0982525	0.214196	0	1	1	Stable
chr15	101294161	101295219	284.972	0.0174592	0.102458	0	1	1	Stable
chr15	101295541	101295956	113.942	-0.123777	0.162943	0	1	1	Stable
chr15	101349457	101349800	54.7254	-1.80395	0.250408	-4.868	1.12735e-06	9.86539e-05	Down
chr15	101488709	101489403	59.3548	-0.0454255	0.254128	0	1	1	Stable
chr15	101527006	101529237	430.838	-0.894697	0.0850129	-3.64339	0.000269074	0.0105184	Down
chr15	101578609	101579858	139.682	1.16203	0.157997	3.65236	0.000259838	0.0102588	Up
chr1	58850272	58850498	28.9368	0.817889	0.332431	0.700675	0.483506	1	Stable
chr15	101580155	101581213	88.5831	1.44447	0.209328	4.106	4.02562e-05	0.00209904	Up
chr15	101651915	101653122	331.806	-0.0338918	0.0958381	0	1	1	Stable
chr15	101674584	101675000	10.9761	2.67892	0.658292	3.1809	0.0014682	0.0404417	Up
chr15	101675561	101676119	22.085	1.514	0.404291	2.29795	0.0215649	0.311322	Stable
chr15	101676488	101677184	21.6301	1.5964	0.416323	2.42947	0.0151211	0.24279	Stable
chr15	101682667	101683276	12.5103	1.84191	0.565438	2.22296	0.0262183	0.358372	Stable
chr15	101683613	101684283	31.6447	2.01526	0.353667	4.04421	5.25009e-05	0.00261232	Up
chr15	101684706	101685037	18.2058	1.15817	0.441422	1.29855	0.194097	1	Stable
chr15	101685846	101686022	4.54969	2.86537	1.06138	2.14853	0.0316717	0.408935	Stable
chr15	101686604	101687144	6.54682	1.72943	0.770325	1.48569	0.13736	1	Stable
chr1	58881981	58882306	33.9756	0.466249	0.318312	0	1	1	Stable
chr15	101710407	101710821	12.7632	1.59388	0.525001	1.92174	0.0546389	0.591532	Stable
chr15	101723866	101724187	80.8065	0.0391939	0.198972	0	1	1	Stable
chr15	101745914	101746155	58.7544	-0.0581411	0.231271	0	1	1	Stable
chr16	10142	10448	71.9215	-0.199637	0.19968	0	1	1	Stable
chr16	53126	53517	101.158	-0.226049	0.168304	0	1	1	Stable
chr16	53906	54225	79.4222	-0.120182	0.192865	0	1	1	Stable
chr16	72021	72972	176.846	0.14901	0.131396	0	1	1	Stable
chr16	77390	78839	324.281	-0.0101723	0.101575	0	1	1	Stable
chr16	138010	139305	226.6	-0.0252214	0.125072	0	1	1	Stable
chr16	228789	229438	182.559	-0.0657918	0.127798	0	1	1	Stable
chr1	58883015	58883339	56.4394	0.362686	0.227137	0	1	1	Stable
chr16	234255	235390	249.337	0.0227383	0.108977	0	1	1	Stable
chr16	275586	275869	35.8755	0.0314837	0.316209	0	1	1	Stable
chr16	326545	328947	462.492	-0.441354	0.0808623	0	1	1	Stable
chr16	351934	352391	91.1586	0.255544	0.192313	0	1	1	Stable
chr16	381137	381813	162.853	-0.0583954	0.138861	0	1	1	Stable
chr16	382160	382628	102.436	-0.15936	0.168526	0	1	1	Stable
chr16	396832	397591	128.263	-0.0450406	0.156158	0	1	1	Stable
chr16	400941	402651	348.821	-0.143305	0.0952888	0	1	1	Stable
chr16	424691	426528	238.112	0.104491	0.119762	0	1	1	Stable
chr16	525977	526180	33.7555	0.762162	0.307468	0.576318	0.5644	1	Stable
chr1	7297694	7299259	325.776	0.219397	0.0967627	0	1	1	Stable
chr1	58883702	58884103	39.3063	0.305602	0.273903	0	1	1	Stable
chr16	526661	528793	454.345	0.165612	0.086466	0	1	1	Stable
chr16	569500	570372	157.861	0.00534209	0.144594	0	1	1	Stable
chr16	588458	589857	404.377	-0.0343496	0.0870328	0	1	1	Stable
chr16	590240	590702	92.4003	-0.0111031	0.190635	0	1	1	Stable
chr16	635821	636047	56.9294	-0.0510318	0.22924	0	1	1	Stable
chr16	636470	637061	113.164	-0.186936	0.160585	0	1	1	Stable
chr16	641517	641971	77.0768	0.0761093	0.199503	0	1	1	Stable
chr16	648973	649968	188.345	0.131033	0.133762	0	1	1	Stable
chr16	668173	668736	155.628	-0.011919	0.137776	0	1	1	Stable
chr16	680108	681150	197.563	-0.0711444	0.127133	0	1	1	Stable
chr1	58903423	58904366	163.79	-0.154625	0.146176	0	1	1	Stable
chr16	683724	684315	125.02	-0.102674	0.160476	0	1	1	Stable
chr16	689934	690389	112.949	-0.130687	0.161907	0	1	1	Stable
chr16	712194	712696	131.585	0.433204	0.154819	0	1	1	Stable
chr16	713108	713381	34.5746	0.451287	0.314736	0	1	1	Stable
chr16	714572	714881	68.837	0.174351	0.209647	0	1	1	Stable
chr16	715238	716264	232.413	-0.0236821	0.114491	0	1	1	Stable
chr16	720052	721428	353.682	-0.0281839	0.0944271	0	1	1	Stable
chr16	727229	727995	146.988	-0.221123	0.142791	0	1	1	Stable
chr16	728602	728812	32.9953	-0.531237	0.306625	0	1	1	Stable
chr16	740365	741447	198.453	-0.190412	0.124845	0	1	1	Stable
chr1	58928925	58930409	212.844	0.353446	0.123618	0	1	1	Stable
chr16	787820	788241	93.752	-0.00157667	0.17913	0	1	1	Stable
chr16	788753	788930	36.9999	0.0208374	0.288945	0	1	1	Stable
chr16	807250	807713	118.903	0.197467	0.164524	0	1	1	Stable
chr16	970426	970822	108.464	0.0724351	0.167294	0	1	1	Stable
chr16	1003120	1003451	49.3853	-0.522139	0.24221	0	1	1	Stable
chr16	1088938	1090976	355.191	-0.917355	0.0941911	-3.52892	0.000417257	0.0150742	Down
chr16	1152682	1152907	29.5109	-0.560293	0.318687	0	1	1	Stable
chr16	1181969	1183317	238.928	-0.134582	0.113336	0	1	1	Stable
chr16	1295878	1296940	99.6185	0.619509	0.179963	0.191965	0.84777	1	Stable
chr16	1297300	1297904	160.718	0.252185	0.136998	0	1	1	Stable
chr1	58931411	58932833	210.629	0.186366	0.12123	0	1	1	Stable
chr16	1308630	1310887	378.838	0.11774	0.0982325	0	1	1	Stable
chr16	1351593	1352201	111.987	0.273513	0.166638	0	1	1	Stable
chr16	1378231	1380054	477.898	0.11299	0.0810646	0	1	1	Stable
chr16	1414362	1414621	59.188	0.268674	0.230868	0	1	1	Stable
chr16	1420190	1421484	310.022	0.0156407	0.101283	0	1	1	Stable
chr16	1474500	1475666	239.587	0.148306	0.11229	0	1	1	Stable
chr16	1492928	1494012	195.505	0.149173	0.129082	0	1	1	Stable
chr16	1610197	1610637	91.2141	0.233415	0.180136	0	1	1	Stable
chr16	1612465	1612787	73.8789	0.30871	0.204768	0	1	1	Stable
chr16	1613849	1614829	104.137	0.390365	0.194824	0	1	1	Stable
chr1	59128793	59129520	18.7077	1.76127	0.466738	2.52027	0.0117264	0.201772	Stable
chr16	1678350	1678671	101.313	0.373852	0.17168	0	1	1	Stable
chr16	1687524	1687749	39.8612	0.383138	0.281402	0	1	1	Stable
chr16	1688276	1688992	165.16	0.321757	0.135295	0	1	1	Stable
chr16	1689517	1693372	550.938	1.04991	0.0779642	5.96365	2.46662e-09	4.04587e-07	Up
chr16	1705079	1706722	329.716	0.226952	0.102858	0	1	1	Stable
chr16	1707028	1707248	31.0989	0.888556	0.322717	0.940743	0.346837	1	Stable
chr16	1721450	1722094	95.3857	-0.20907	0.182422	0	1	1	Stable
chr16	1771295	1771770	76.2809	-0.200816	0.196593	0	1	1	Stable
chr16	1772306	1773911	326.836	-0.0549224	0.0993399	0	1	1	Stable
chr16	1781923	1782522	90.4042	0.0237079	0.179348	0	1	1	Stable
chr1	59137118	59137312	15.7723	0.699883	0.446029	0.257653	0.796674	1	Stable
chr16	1783047	1783381	69.2226	0.158724	0.21329	0	1	1	Stable
chr16	1826088	1826465	49.9921	0.123784	0.258052	0	1	1	Stable
chr16	1826922	1827782	170.819	0.0474297	0.130182	0	1	1	Stable
chr16	1869490	1869733	35.2421	0.574142	0.303697	0	1	1	Stable
chr16	1870100	1870731	104.336	0.536807	0.176183	0	1	1	Stable
chr16	1871562	1871973	70.0399	0.707735	0.212674	0.577281	0.56375	1	Stable
chr16	1923552	1924127	65.9544	-0.423883	0.219009	0	1	1	Stable
chr16	1928883	1930113	192.231	-0.260105	0.124558	0	1	1	Stable
chr16	1942978	1943172	51.7731	0.289233	0.247542	0	1	1	Stable
chr16	1959609	1960157	153.193	-0.0782234	0.141986	0	1	1	Stable
chr1	59142779	59142980	43.6496	0.36162	0.265956	0	1	1	Stable
chr16	1964366	1965582	262.844	0.0342108	0.107988	0	1	1	Stable
chr16	1971238	1972617	263.762	-0.22708	0.110063	0	1	1	Stable
chr16	1983644	1983925	65.5683	-0.237712	0.215788	0	1	1	Stable
chr16	1984244	1984952	167.467	0.156399	0.136561	0	1	1	Stable
chr16	1990088	1990576	59.0852	0.282366	0.227135	0	1	1	Stable
chr16	1997178	1997423	41.1596	-0.968686	0.281815	-1.36161	0.17332	1	Stable
chr16	2008990	2009661	175.905	0.0613143	0.130954	0	1	1	Stable
chr16	2010003	2010421	124.323	-0.0519002	0.153545	0	1	1	Stable
chr16	2015751	2016394	146.779	-0.401026	0.149706	0	1	1	Stable
chr16	2023468	2023760	44.3741	-0.372918	0.258667	0	1	1	Stable
chr1	59143015	59143233	32.5902	-0.118939	0.305621	0	1	1	Stable
chr16	2026448	2026749	33.354	-0.190638	0.30172	0	1	1	Stable
chr16	2033513	2034089	58.5832	-0.643326	0.221852	-0.263072	0.792495	1	Stable
chr16	2035590	2036525	125.942	-0.354745	0.154969	0	1	1	Stable
chr16	2128346	2129179	146.706	-0.537956	0.142454	0	1	1	Stable
chr16	2135159	2135864	110.469	0.333056	0.173639	0	1	1	Stable
chr16	2148810	2149218	80.349	-0.456356	0.190873	0	1	1	Stable
chr16	2153135	2153448	52.1324	0.0669741	0.237325	0	1	1	Stable
chr16	2153953	2155320	285.295	0.172583	0.103913	0	1	1	Stable
chr16	2155777	2156378	115.165	0.0383957	0.168651	0	1	1	Stable
chr16	2204909	2206405	322.384	-0.00286009	0.0959233	0	1	1	Stable
chr1	59143570	59144360	89.8686	0.248158	0.185448	0	1	1	Stable
chr16	2214267	2214735	108.389	0.0470901	0.185776	0	1	1	Stable
chr16	2215336	2215807	130.47	-0.288427	0.152293	0	1	1	Stable
chr16	2223672	2224632	210.491	-0.190285	0.122107	0	1	1	Stable
chr16	2251149	2252190	175.938	-0.435548	0.142851	0	1	1	Stable
chr16	2267313	2269135	397.464	0.0690801	0.0899963	0	1	1	Stable
chr16	2340264	2340672	65.509	0.128541	0.240267	0	1	1	Stable
chr16	2429515	2430013	126.292	0.192454	0.152712	0	1	1	Stable
chr16	2474249	2474924	202.946	-0.0876954	0.123519	0	1	1	Stable
chr16	2475309	2475552	45.9858	0.100429	0.257223	0	1	1	Stable
chr16	2513663	2514796	261.64	0.154361	0.118386	0	1	1	Stable
chr1	59146670	59147148	107.314	0.0589752	0.165592	0	1	1	Stable
chr16	2520444	2520819	59.1949	0.275013	0.228092	0	1	1	Stable
chr16	2538045	2538467	64.2	0.641084	0.241458	0.232426	0.816207	1	Stable
chr16	2568267	2568863	74.5647	-0.191632	0.200465	0	1	1	Stable
chr16	2603541	2604113	159.54	0.159034	0.144273	0	1	1	Stable
chr16	2630986	2631257	56.4959	-0.146778	0.236706	0	1	1	Stable
chr16	2672813	2673379	89.7488	-0.079818	0.184067	0	1	1	Stable
chr16	2681752	2683114	294.521	0.0325586	0.101357	0	1	1	Stable
chr16	2720482	2721745	245.29	-0.129818	0.11225	0	1	1	Stable
chr16	2751917	2753455	431.028	0.0227052	0.0844315	0	1	1	Stable
chr16	2776684	2776913	67.1806	-0.0950909	0.211923	0	1	1	Stable
chr1	1116664	1116908	23.395	0.0985256	0.378715	0	1	1	Stable
chr1	7299593	7300896	341.698	0.173654	0.0967822	0	1	1	Stable
chr1	59150632	59151913	181.837	-0.289626	0.132157	0	1	1	Stable
chr16	2777378	2778231	327.425	-0.0732495	0.0946547	0	1	1	Stable
chr16	2835555	2836826	326.325	-0.0433926	0.0962995	0	1	1	Stable
chr16	2846023	2846810	140.774	0.0782287	0.149122	0	1	1	Stable
chr16	2847115	2847757	142.169	-0.274175	0.144391	0	1	1	Stable
chr16	2867454	2868951	337.759	-0.0885328	0.0965104	0	1	1	Stable
chr16	2881931	2882587	119.244	-0.322221	0.158698	0	1	1	Stable
chr16	2883000	2883878	174.354	-0.422103	0.132086	0	1	1	Stable
chr16	2904411	2905354	270.918	0.075757	0.104088	0	1	1	Stable
chr16	2912033	2912611	133.092	-0.00993209	0.156815	0	1	1	Stable
chr16	2969454	2970555	169.713	0.042705	0.13237	0	1	1	Stable
chr1	59296044	59296500	68.0412	0.00748165	0.228208	0	1	1	Stable
chr16	2980108	2980333	65.3924	0.308295	0.217035	0	1	1	Stable
chr16	2980640	2981008	121.051	-0.140869	0.160581	0	1	1	Stable
chr16	3004205	3005196	65.1442	0.673416	0.225537	0.392191	0.694917	1	Stable
chr16	3020009	3024315	1180.62	0.196131	0.0526112	0	1	1	Stable
chr16	3045988	3046477	71.5516	0.000306239	0.200246	0	1	1	Stable
chr16	3058858	3059760	169.782	-0.0451729	0.136615	0	1	1	Stable
chr16	3064557	3066447	117.838	1.53565	0.172052	5.52558	3.28407e-08	4.17103e-06	Up
chr16	3106183	3106515	88.8929	0.0139337	0.184103	0	1	1	Stable
chr16	3112627	3113099	100.595	-0.15214	0.180025	0	1	1	Stable
chr16	3124382	3125108	116.531	-0.150161	0.158756	0	1	1	Stable
chr1	59297090	59297526	88.6052	0.0733868	0.185882	0	1	1	Stable
chr16	3134160	3134863	205.936	-0.254785	0.119648	0	1	1	Stable
chr16	3135186	3135714	120.878	-0.165004	0.15555	0	1	1	Stable
chr16	3149617	3150447	176.604	-0.372635	0.131836	0	1	1	Stable
chr16	3158139	3158743	123.948	0.0240282	0.153005	0	1	1	Stable
chr16	3159050	3159427	109.649	-0.143787	0.166173	0	1	1	Stable
chr16	3161129	3161870	97.1459	-0.323567	0.176218	0	1	1	Stable
chr16	3188229	3188468	68.564	-0.432032	0.216238	0	1	1	Stable
chr16	3188707	3189421	117.332	-0.380774	0.161658	0	1	1	Stable
chr16	3234639	3235454	198.061	-0.0474628	0.122947	0	1	1	Stable
chr16	3282808	3284103	302.684	-0.0710414	0.102608	0	1	1	Stable
chr1	59427636	59427950	14.1948	1.32374	0.49223	1.50088	0.133386	1	Stable
chr16	3305471	3305973	79.9921	-0.299886	0.200514	0	1	1	Stable
chr16	3400474	3400911	100.605	0.112732	0.172648	0	1	1	Stable
chr16	3401319	3401825	108.872	-0.162613	0.165909	0	1	1	Stable
chr16	3457375	3458825	348.766	0.0580157	0.0925949	0	1	1	Stable
chr16	3611103	3612414	232.608	0.201253	0.117405	0	1	1	Stable
chr16	3717059	3718001	199.065	0.196313	0.125464	0	1	1	Stable
chr16	3880205	3881262	187.829	0.30067	0.143195	0	1	1	Stable
chr16	3960346	3961360	205.177	-0.177935	0.121391	0	1	1	Stable
chr16	4116714	4117032	69.1809	0.019562	0.203383	0	1	1	Stable
chr16	4183318	4184320	243.758	-0.144916	0.108995	0	1	1	Stable
chr1	59731188	59731853	53.4598	0.505558	0.236076	0	1	1	Stable
chr16	4213686	4214229	78.2135	-0.0399936	0.192869	0	1	1	Stable
chr16	4253229	4253656	100.19	-0.398379	0.172191	0	1	1	Stable
chr16	4270840	4274212	710.884	-0.143111	0.0671293	0	1	1	Stable
chr16	4289811	4291097	175.577	-0.225201	0.13034	0	1	1	Stable
chr16	4293638	4294695	219.418	-0.316251	0.120507	0	1	1	Stable
chr16	4298442	4300402	447.258	-0.047052	0.0856892	0	1	1	Stable
chr16	4307315	4307509	57.6802	0.121472	0.229683	0	1	1	Stable
chr16	4314349	4315913	383.897	-0.0890219	0.0886321	0	1	1	Stable
chr16	4316228	4317450	340.221	0.038496	0.0972384	0	1	1	Stable
chr16	4323775	4324149	62.8142	-0.671916	0.221335	-0.392861	0.694422	1	Stable
chr1	61050258	61051057	156.6	0.013241	0.137706	0	1	1	Stable
chr16	4350750	4351279	136.327	0.2741	0.148172	0	1	1	Stable
chr16	4371903	4372594	113.604	-0.41072	0.165404	0	1	1	Stable
chr16	4373495	4373993	65.8128	-0.658947	0.211426	-0.349931	0.72639	1	Stable
chr16	4415992	4416517	127.964	0.170381	0.152797	0	1	1	Stable
chr16	4424918	4426346	355.569	-0.0352097	0.0968547	0	1	1	Stable
chr16	4463515	4464212	20.3993	2.16567	0.462956	3.41438	0.000639272	0.0209924	Up
chr16	4474134	4474556	113.548	0.00943976	0.160744	0	1	1	Stable
chr16	4476480	4476834	77.928	0.0246157	0.192364	0	1	1	Stable
chr16	4494652	4494898	11.0223	1.08761	0.545932	0.92072	0.357196	1	Stable
chr16	4613933	4615242	262.18	0.145816	0.111904	0	1	1	Stable
chr1	61057193	61057853	87.1099	-0.296924	0.186197	0	1	1	Stable
chr16	4616573	4617205	136.49	-0.0813446	0.146249	0	1	1	Stable
chr16	4624434	4625585	262.367	0.169091	0.115135	0	1	1	Stable
chr16	4693752	4694234	114.28	0.0610755	0.162536	0	1	1	Stable
chr16	4733834	4734213	97.1289	0.17197	0.173399	0	1	1	Stable
chr16	4734555	4735330	97.8412	-0.183108	0.175192	0	1	1	Stable
chr16	4766531	4767686	224.39	-0.0409916	0.115975	0	1	1	Stable
chr16	4768347	4769126	120.473	-0.101566	0.155986	0	1	1	Stable
chr16	4802167	4802904	141.316	0.047745	0.15625	0	1	1	Stable
chr16	4846773	4847253	133.529	0.136927	0.150652	0	1	1	Stable
chr16	4847525	4848160	158.779	0.286233	0.138252	0	1	1	Stable
chr1	61076688	61076882	34.0154	-0.240366	0.294143	0	1	1	Stable
chr16	4852914	4853106	13.488	0.175091	0.493087	0	1	1	Stable
chr16	4942656	4944836	359.217	-0.255476	0.0936824	0	1	1	Stable
chr16	4945225	4945549	57.4331	-0.249064	0.22922	0	1	1	Stable
chr16	5033513	5033825	58.0264	-0.073639	0.225722	0	1	1	Stable
chr16	5097523	5097710	71.4227	0.128162	0.2033	0	1	1	Stable
chr16	5098461	5098665	44.1685	-0.372265	0.258648	0	1	1	Stable
chr16	8621834	8622306	116.774	-0.0748915	0.158774	0	1	1	Stable
chr16	8797860	8798345	139.513	-0.0194801	0.145119	0	1	1	Stable
chr16	8849429	8849787	23.7233	1.3944	0.402235	2.01234	0.0441841	0.51088	Stable
chr16	8867865	8868974	238.455	-0.200431	0.111114	0	1	1	Stable
chr1	61077297	61077823	91.6191	-0.0816017	0.182507	0	1	1	Stable
chr16	8962610	8963319	127.289	0.286983	0.163252	0	1	1	Stable
chr16	8963747	8964417	79.2433	0.30976	0.202495	0	1	1	Stable
chr16	9047128	9047774	127.116	-0.119844	0.154397	0	1	1	Stable
chr16	9048028	9048675	130.619	-0.35206	0.149493	0	1	1	Stable
chr16	9049300	9049639	33.0873	-0.446093	0.297843	0	1	1	Stable
chr16	9052755	9053158	50.9644	-0.318505	0.238108	0	1	1	Stable
chr16	9067189	9068358	91.7584	1.3247	0.190989	3.87318	0.000107424	0.0047066	Up
chr16	9068722	9069810	66.3892	1.48993	0.228335	3.96335	7.39046e-05	0.00345811	Up
chr16	9090594	9091190	155.003	-0.101896	0.14001	0	1	1	Stable
chr16	9091682	9092725	322.404	0.1422	0.108649	0	1	1	Stable
chr1	61082848	61083860	200.633	-0.0998924	0.123354	0	1	1	Stable
chr16	9127971	9128337	70.751	0.497918	0.207243	0	1	1	Stable
chr16	9438442	9438762	5.82529	2.11833	0.835377	1.83554	0.0664259	0.677564	Stable
chr16	9469186	9469529	52.5339	-0.491791	0.242472	0	1	1	Stable
chr16	9796656	9796832	5.31423	3.66987	1.17559	2.62413	0.00868696	0.163336	Stable
chr16	9797769	9798295	13.4063	1.82113	0.530974	2.32811	0.0199064	0.294145	Stable
chr16	9845642	9845953	30.5644	0.653886	0.322594	0.213655	0.830816	1	Stable
chr16	9846687	9847422	78.6706	0.351886	0.197821	0	1	1	Stable
chr16	10386149	10386610	85.7957	-0.214573	0.185991	0	1	1	Stable
chr16	10520253	10520447	21.5614	-0.985543	0.402683	-0.994779	0.319844	1	Stable
chr16	10580091	10581088	161.795	-0.453969	0.136579	0	1	1	Stable
chr1	7301292	7301976	182.261	0.40144	0.127348	0	1	1	Stable
chr1	61132528	61132722	34.772	-1.12428	0.298212	-1.80849	0.0705297	0.703164	Stable
chr16	10625649	10626398	72.7807	-1.00611	0.205614	-2.04824	0.0405366	0.484495	Stable
chr16	10743387	10744090	132.355	-0.0200439	0.148585	0	1	1	Stable
chr16	10942073	10942273	61.9611	0.169296	0.218493	0	1	1	Stable
chr16	10991399	10991767	15.6622	1.73405	0.484683	2.37081	0.0177491	0.271329	Stable
chr16	10992131	10992309	15.4015	0.302049	0.484729	0	1	1	Stable
chr16	10993073	10993530	32.9026	0.624105	0.30328	0.129063	0.897308	1	Stable
chr16	11014651	11014873	6.08354	2.48484	0.86979	2.18429	0.0289411	0.384172	Stable
chr16	11202158	11202730	41.2104	1.14002	0.286921	1.93452	0.0530487	0.580088	Stable
chr16	11255656	11257190	217.638	-0.0778464	0.122954	0	1	1	Stable
chr16	11495089	11496244	135.329	-0.390238	0.147867	0	1	1	Stable
chr1	61138886	61139540	99.5655	-0.311958	0.171367	0	1	1	Stable
chr16	11496658	11498874	377.653	-0.367929	0.0928925	0	1	1	Stable
chr16	11586078	11587767	477.001	0.0658644	0.0823201	0	1	1	Stable
chr16	11639546	11642003	607.998	0.0646288	0.0713692	0	1	1	Stable
chr16	11668718	11668922	34.3403	-0.194984	0.295316	0	1	1	Stable
chr16	11741670	11742774	220.531	-0.104478	0.11614	0	1	1	Stable
chr16	11743204	11743497	96.2376	-0.0543488	0.174894	0	1	1	Stable
chr16	11796487	11798187	365.415	0.103975	0.0903505	0	1	1	Stable
chr16	11851011	11851489	133.713	0.0712995	0.149847	0	1	1	Stable
chr16	11914921	11915925	258.718	0.224516	0.120412	0	1	1	Stable
chr16	11916356	11917494	245.103	-0.316136	0.112332	0	1	1	Stable
chr1	61141255	61141551	47.501	-0.27044	0.253901	0	1	1	Stable
chr16	11976197	11977098	160.389	0.0974352	0.135949	0	1	1	Stable
chr16	12232226	12232492	6.21881	1.67556	0.758613	1.43762	0.15054	1	Stable
chr16	12406867	12407266	35.9058	0.609415	0.291301	0.0839422	0.933102	1	Stable
chr16	12611914	12613684	506.427	0.24324	0.078651	0	1	1	Stable
chr16	12613953	12614911	242.61	0.19963	0.110917	0	1	1	Stable
chr16	12628028	12628255	49.1459	-0.0281566	0.266007	0	1	1	Stable
chr16	12643223	12644891	218.254	-0.066059	0.119027	0	1	1	Stable
chr16	12646576	12647586	160.306	-0.129131	0.136207	0	1	1	Stable
chr16	12673789	12675817	172.301	1.33078	0.140546	5.30659	1.11697e-07	1.27479e-05	Up
chr16	12676181	12677702	140.344	1.05941	0.161887	2.93074	0.00338151	0.0781146	Stable
chr1	61301767	61302225	18.0655	1.23545	0.445752	1.45931	0.14448	1	Stable
chr16	12679929	12680798	53.6128	1.17635	0.252782	2.33953	0.0193082	0.287768	Stable
chr16	12803058	12804149	201.433	-0.0735055	0.124781	0	1	1	Stable
chr16	12873610	12874082	67.1968	0.743263	0.215729	0.733793	0.463075	1	Stable
chr16	13110888	13111075	19.3442	0.200972	0.412669	0	1	1	Stable
chr16	13920197	13920683	138.009	0.0133842	0.146196	0	1	1	Stable
chr16	13956563	13958667	491.567	-0.00722702	0.0785437	0	1	1	Stable
chr16	13958974	13959294	104.675	0.052283	0.170809	0	1	1	Stable
chr16	14050421	14050638	34.7561	0.690124	0.295587	0.355772	0.722011	1	Stable
chr16	14051445	14052206	28.6919	1.35725	0.343668	2.24719	0.0246279	0.342793	Stable
chr16	14070803	14071997	303.928	0.134607	0.100505	0	1	1	Stable
chr1	61337496	61338193	70.0875	-0.548754	0.210798	0	1	1	Stable
chr16	14285160	14285779	127.727	-0.0638119	0.154063	0	1	1	Stable
chr16	14301241	14301889	126.922	0.129713	0.156536	0	1	1	Stable
chr16	14302300	14303194	290.439	0.146049	0.102863	0	1	1	Stable
chr16	14303548	14304360	174.046	0.0323184	0.131275	0	1	1	Stable
chr16	14306636	14308236	408.635	-0.255285	0.0861267	0	1	1	Stable
chr16	14309787	14311329	257.244	-0.0255965	0.110886	0	1	1	Stable
chr16	14364040	14365420	299.378	-0.109397	0.0998196	0	1	1	Stable
chr16	14399031	14399426	104.874	0.296463	0.177022	0	1	1	Stable
chr16	14399782	14400696	280.498	0.0464514	0.1063	0	1	1	Stable
chr16	14500739	14501139	68.2815	-0.354655	0.210416	0	1	1	Stable
chr1	61442234	61442680	72.0868	-0.672624	0.204789	-0.428056	0.668611	1	Stable
chr16	14501827	14502480	138.177	-0.135507	0.14594	0	1	1	Stable
chr16	14506365	14506785	46.6155	0.584173	0.258235	0	1	1	Stable
chr16	14508717	14509054	25.1577	0.724663	0.358939	0.389205	0.697125	1	Stable
chr16	14509395	14510006	72.7715	0.178425	0.207912	0	1	1	Stable
chr16	14511759	14511951	18.8945	1.20811	0.430429	1.44774	0.14769	1	Stable
chr16	14512283	14512578	17.8122	0.608011	0.43791	0.0526333	0.958024	1	Stable
chr16	14526463	14526934	50.1799	-0.430932	0.252886	0	1	1	Stable
chr16	14527734	14528392	104.658	-0.0148952	0.168563	0	1	1	Stable
chr16	14528806	14529215	95.2176	-0.103916	0.174248	0	1	1	Stable
chr16	14549310	14549937	47.7447	-0.649942	0.254751	-0.25507	0.798669	1	Stable
chr1	61449535	61450465	119.288	-0.856785	0.160752	-1.69094	0.0908484	0.833675	Stable
chr16	14629579	14630999	296.318	-0.0323207	0.115444	0	1	1	Stable
chr16	14632319	14632577	58.405	-0.0827279	0.223805	0	1	1	Stable
chr16	14632999	14633816	188.746	0.254698	0.125646	0	1	1	Stable
chr16	14703473	14703818	85.3646	-0.132032	0.185454	0	1	1	Stable
chr16	14742613	14742991	82.5393	-0.19765	0.197343	0	1	1	Stable
chr16	14833775	14834295	98.9502	0.193148	0.181486	0	1	1	Stable
chr16	14911497	14912382	163.673	0.265615	0.138619	0	1	1	Stable
chr16	14974320	14976006	544.704	-0.179093	0.0748771	0	1	1	Stable
chr16	15055410	15055972	102.647	-0.0186832	0.176603	0	1	1	Stable
chr16	15093892	15094833	192.086	-0.112237	0.122477	0	1	1	Stable
chr1	61450774	61451777	142.114	-0.595262	0.145808	-0.0706394	0.943685	1	Stable
chr16	15154009	15154674	83.5826	0.127196	0.19486	0	1	1	Stable
chr16	15155183	15155462	55.0744	-0.201671	0.235062	0	1	1	Stable
chr16	15414753	15415145	14.4227	1.14247	0.477006	1.16876	0.242501	1	Stable
chr16	15434566	15435153	111.07	0.424296	0.167555	0	1	1	Stable
chr16	15438196	15438420	26.0918	-0.0369384	0.356615	0	1	1	Stable
chr16	15439937	15440974	156.784	0.626205	0.146935	0.280683	0.778954	1	Stable
chr16	15441267	15442203	161.253	0.83395	0.142681	1.74507	0.0809731	0.772368	Stable
chr16	15442690	15443122	67.8799	0.404609	0.212913	0	1	1	Stable
chr16	15481808	15482343	101.399	-0.418044	0.171105	0	1	1	Stable
chr16	15488720	15490428	327.256	-0.16496	0.0968662	0	1	1	Stable
chr1	61452418	61453140	120.174	-0.295903	0.155082	0	1	1	Stable
chr16	15501741	15502376	103.133	0.283858	0.173578	0	1	1	Stable
chr16	15502722	15503079	65.0171	0.590358	0.216755	0.024893	0.98014	1	Stable
chr16	15518127	15518643	116.159	-0.146931	0.170502	0	1	1	Stable
chr16	15519037	15519689	84.5548	-0.157625	0.18589	0	1	1	Stable
chr16	15589871	15590912	234.473	-0.101528	0.11264	0	1	1	Stable
chr16	15591397	15591845	92.5423	-0.0781359	0.186482	0	1	1	Stable
chr16	15642585	15644096	374.838	-0.065947	0.0896544	0	1	1	Stable
chr16	15649835	15650931	211.719	0.166205	0.119304	0	1	1	Stable
chr16	15858299	15858572	43.0043	-0.302549	0.271154	0	1	1	Stable
chr16	15875260	15875639	60.1765	-0.622228	0.22801	-0.163437	0.870174	1	Stable
chr1	61453719	61454141	75.8396	-0.285068	0.201815	0	1	1	Stable
chr16	15878585	15879375	172.047	-0.320495	0.13655	0	1	1	Stable
chr16	15879944	15880993	207.287	-0.671912	0.122043	-0.712448	0.476187	1	Stable
chr16	15884988	15885666	69.8968	-0.522186	0.206115	0	1	1	Stable
chr16	15887720	15888556	212.764	-0.0116958	0.117325	0	1	1	Stable
chr16	15888884	15889326	66.9715	-0.698255	0.209693	-0.540279	0.589005	1	Stable
chr16	15898964	15899612	136.472	-0.253683	0.148522	0	1	1	Stable
chr16	15899931	15900636	107.193	-0.485607	0.169859	0	1	1	Stable
chr16	15919811	15920120	35.1858	0.510386	0.298741	0	1	1	Stable
chr16	15945822	15947406	429.614	-0.278937	0.0833131	0	1	1	Stable
chr16	15949077	15951053	485.355	0.0604708	0.0809507	0	1	1	Stable
chr1	7302624	7302837	40.4554	0.475083	0.270528	0	1	1	Stable
chr1	61724880	61725481	121.204	-0.0906411	0.159628	0	1	1	Stable
chr16	15963632	15964531	107.415	-0.518442	0.170366	0	1	1	Stable
chr16	15965284	15965624	46.0779	-0.49609	0.256409	0	1	1	Stable
chr16	15966221	15967879	344.4	-0.116096	0.0923788	0	1	1	Stable
chr16	15976358	15977835	301.692	-0.418551	0.100341	0	1	1	Stable
chr16	15988167	15989976	278.653	-0.160346	0.104283	0	1	1	Stable
chr16	15996135	15996706	108.389	0.0900687	0.165247	0	1	1	Stable
chr16	15997232	15998617	268.413	-0.0272901	0.105632	0	1	1	Stable
chr16	16019131	16020514	229.027	-0.216446	0.112211	0	1	1	Stable
chr16	16021073	16023160	413.293	-0.176129	0.0885544	0	1	1	Stable
chr16	16074199	16074449	44.7978	-0.908459	0.258052	-1.25361	0.209984	1	Stable
chr1	61742035	61743263	193.691	0.013025	0.127665	0	1	1	Stable
chr16	16074983	16075536	73.9142	-1.10276	0.20365	-2.54259	0.0110033	0.193685	Stable
chr16	16232657	16232982	74.3425	0.162924	0.201535	0	1	1	Stable
chr16	16309429	16309730	74.0421	-0.22824	0.201928	0	1	1	Stable
chr16	16310167	16310850	121.94	0.290939	0.181075	0	1	1	Stable
chr16	16601093	16601357	6.71535	1.54836	0.73356	1.31332	0.189075	1	Stable
chr16	16612105	16612483	10.7755	2.36057	0.638615	2.7804	0.00542924	0.112948	Stable
chr16	16612765	16614447	40.0667	2.16208	0.318474	4.9521	7.34159e-07	6.75033e-05	Up
chr16	16856653	16857049	19.4401	0.954566	0.410065	0.901329	0.367413	1	Stable
chr16	16857534	16857936	36.3295	0.358135	0.304651	0	1	1	Stable
chr16	18401214	18401948	150.447	0.0497452	0.151505	0	1	1	Stable
chr1	62318891	62319511	20.5441	1.1789	0.399054	1.48838	0.136652	1	Stable
chr16	18402456	18402641	58.5182	0.104811	0.228621	0	1	1	Stable
chr16	18561601	18562042	86.8266	0.405835	0.186569	0	1	1	Stable
chr16	18789362	18790241	180.322	0.000547406	0.138458	0	1	1	Stable
chr16	18790547	18791011	88.2122	-0.164781	0.183381	0	1	1	Stable
chr16	18800572	18801470	186.772	0.192193	0.127003	0	1	1	Stable
chr16	18801986	18802316	79.782	-0.233885	0.194015	0	1	1	Stable
chr16	18925910	18927382	346.154	-0.075983	0.0930547	0	1	1	Stable
chr16	18945943	18946658	115.731	-0.281804	0.158362	0	1	1	Stable
chr16	18983995	18984483	127.127	0.317309	0.161876	0	1	1	Stable
chr16	18988469	18989039	106.789	-0.102523	0.166018	0	1	1	Stable
chr1	62320711	62321482	29.1	1.86171	0.359921	3.5473	0.000389195	0.014306	Up
chr16	18989532	18989890	56.7482	0.124627	0.226146	0	1	1	Stable
chr16	18997059	18998775	412.305	0.0529073	0.085637	0	1	1	Stable
chr16	19005322	19005601	17.5172	0.889496	0.438351	0.694725	0.487228	1	Stable
chr16	19067632	19068450	221.105	-0.048412	0.114706	0	1	1	Stable
chr16	19086901	19087132	58.7123	0.0985065	0.22164	0	1	1	Stable
chr16	19113209	19114721	351.064	-0.0484611	0.0929504	0	1	1	Stable
chr16	19118375	19119686	302.017	-0.0399123	0.103803	0	1	1	Stable
chr16	19130680	19131431	106.162	-0.357508	0.16932	0	1	1	Stable
chr16	19167971	19168885	202.155	-0.272399	0.121818	0	1	1	Stable
chr16	19183736	19184244	86.1591	-0.860119	0.202095	-1.36152	0.17335	1	Stable
chr1	62321851	62322260	20.7583	1.33158	0.402324	1.85577	0.0634869	0.656614	Stable
chr16	19184870	19185114	29.7632	-0.908214	0.324311	-0.996735	0.318893	1	Stable
chr16	19392918	19394887	399.799	-0.410289	0.0893423	0	1	1	Stable
chr16	19395710	19396555	134.054	-0.963023	0.154064	-2.45391	0.0141311	0.231188	Stable
chr16	19396913	19397343	80.1578	-1.28088	0.200528	-3.47042	0.000519646	0.0178271	Down
chr16	19410068	19411399	294.43	-0.379925	0.102816	0	1	1	Stable
chr16	19420074	19420660	107.931	0.292191	0.164913	0	1	1	Stable
chr16	19431622	19432386	124.937	-0.991262	0.159583	-2.54601	0.0108964	0.192461	Stable
chr16	19521436	19522042	159.485	-0.116745	0.139125	0	1	1	Stable
chr16	19524014	19524541	113.179	0.0851201	0.167733	0	1	1	Stable
chr16	19555016	19555305	57.5384	-0.676804	0.225862	-0.406626	0.684283	1	Stable
chr1	62435645	62436259	132.876	-0.0264106	0.1484	0	1	1	Stable
chr16	19555747	19556107	124.131	0.189319	0.154315	0	1	1	Stable
chr16	19590606	19590793	7.93033	0.980506	0.69001	0.573242	0.566481	1	Stable
chr16	19594177	19595420	186.172	1.05668	0.132093	3.57113	0.000355446	0.0133665	Up
chr16	19595738	19596805	134.19	0.887657	0.158348	1.91158	0.0559298	0.601876	Stable
chr16	19696754	19697226	58.4342	-0.930245	0.227148	-1.52008	0.128492	1	Stable
chr16	19697769	19697963	24.0615	-1.16927	0.366286	-1.59522	0.110662	0.943855	Stable
chr16	19699808	19700171	78.4158	-0.701399	0.195006	-0.597093	0.550445	1	Stable
chr16	19700705	19701170	86.1521	-0.75838	0.190945	-0.90821	0.363767	1	Stable
chr16	19717526	19718951	323.784	0.275132	0.0959586	0	1	1	Stable
chr16	19754041	19754253	45.2228	-0.392261	0.253882	0	1	1	Stable
chr1	62436816	62437362	156.556	0.177185	0.140092	0	1	1	Stable
chr16	19807462	19808181	130.193	-0.719012	0.155675	-0.861085	0.389191	1	Stable
chr16	19810970	19811241	76.7419	0.209886	0.195344	0	1	1	Stable
chr16	19811911	19812233	90.2436	0.133853	0.184319	0	1	1	Stable
chr16	19831067	19831572	34.4062	1.02901	0.316127	1.40465	0.160125	1	Stable
chr16	19844816	19845395	87.1043	0.633326	0.185868	0.260205	0.794706	1	Stable
chr16	19884292	19885249	141.675	0.220777	0.145067	0	1	1	Stable
chr16	20740971	20741824	163.863	0.0346858	0.133475	0	1	1	Stable
chr16	20763223	20763847	117.128	-0.853929	0.160213	-1.67881	0.0931893	0.8472	Stable
chr16	20764210	20764430	29.5603	-1.32054	0.323832	-2.27146	0.0231191	0.32753	Stable
chr16	20805920	20806383	109.279	-0.0233835	0.166194	0	1	1	Stable
chr1	62687831	62688349	90.6294	0.151706	0.192527	0	1	1	Stable
chr16	20806706	20807254	122.491	0.240799	0.160617	0	1	1	Stable
chr16	20865511	20866248	129.537	-0.435392	0.154429	0	1	1	Stable
chr16	20899815	20900024	60.9151	-0.0398101	0.217163	0	1	1	Stable
chr16	20900593	20901701	329.877	0.0718579	0.0957047	0	1	1	Stable
chr16	20911365	20911569	48.1484	-0.335791	0.2569	0	1	1	Stable
chr16	20913682	20914239	72.4866	-0.164893	0.201917	0	1	1	Stable
chr16	21158341	21159084	105.589	-0.0344545	0.170158	0	1	1	Stable
chr16	21260584	21260836	68.394	-0.439323	0.210809	0	1	1	Stable
chr16	21261242	21262137	169.741	-0.509286	0.132585	0	1	1	Stable
chr16	21300879	21302373	316.02	0.143483	0.0964867	0	1	1	Stable
chr1	62783359	62784472	140.186	-0.173142	0.146187	0	1	1	Stable
chr16	21302533	21302994	93.7169	0.607048	0.182313	0.121143	0.903578	1	Stable
chr16	21303300	21303720	54.8818	0.466632	0.233016	0	1	1	Stable
chr16	21363362	21363700	26.0087	1.0125	0.357424	1.19615	0.231636	1	Stable
chr16	21364072	21364979	55.1634	1.3324	0.250815	2.98004	0.00288213	0.0692242	Stable
chr16	21501825	21502244	98.9279	-0.0413059	0.171789	0	1	1	Stable
chr16	21502662	21503148	70.5657	-0.402712	0.206462	0	1	1	Stable
chr16	21511834	21512056	48.5854	-0.250973	0.25192	0	1	1	Stable
chr16	21519105	21522154	543.738	-0.052249	0.0760344	0	1	1	Stable
chr16	21599666	21600238	153.192	0.247202	0.141078	0	1	1	Stable
chr16	21768462	21768845	78.1279	0.206479	0.194106	0	1	1	Stable
chr1	63317310	63317542	34.5515	-0.475544	0.298052	0	1	1	Stable
chr16	21769036	21769419	103.879	0.0254539	0.167201	0	1	1	Stable
chr16	21769742	21770404	137.794	0.129324	0.146173	0	1	1	Stable
chr16	21790058	21790438	81.1699	0.557637	0.203689	0	1	1	Stable
chr16	21790985	21791332	50.6428	0.527918	0.241485	0	1	1	Stable
chr16	21820172	21820816	103.988	-0.0404762	0.169641	0	1	1	Stable
chr16	21952275	21953930	362.676	-0.0847506	0.0913322	0	1	1	Stable
chr16	22007799	22008768	195.93	0.105044	0.124029	0	1	1	Stable
chr16	22199297	22199667	72.2616	0.306357	0.208739	0	1	1	Stable
chr16	22205701	22205991	57.1268	-0.550185	0.233085	0	1	1	Stable
chr16	22206385	22207039	134.113	0.0357157	0.15016	0	1	1	Stable
chr1	7303614	7304016	57.8279	0.158832	0.225677	0	1	1	Stable
chr1	63367729	63368031	63.8753	-0.176437	0.221565	0	1	1	Stable
chr16	22297461	22298026	165.974	-0.0190422	0.136546	0	1	1	Stable
chr16	22374028	22374572	147.596	0.260865	0.148931	0	1	1	Stable
chr16	22374907	22375171	58.7117	0.165031	0.225708	0	1	1	Stable
chr16	22402592	22403450	127.089	0.239821	0.152706	0	1	1	Stable
chr16	22436923	22437575	214.885	0.0704194	0.119313	0	1	1	Stable
chr16	22584811	22585304	104.513	0.283816	0.171379	0	1	1	Stable
chr16	22585763	22586075	83.9936	0.143278	0.186445	0	1	1	Stable
chr16	22606320	22606614	53.1589	0.536764	0.240354	0	1	1	Stable
chr16	22607028	22607405	57.2572	0.847575	0.234044	1.12206	0.261835	1	Stable
chr16	22608217	22608635	16.6196	0.790736	0.443126	0.464368	0.642384	1	Stable
chr1	63593035	63594698	236.074	-0.263909	0.112765	0	1	1	Stable
chr16	23148582	23149378	128.168	0.370307	0.280147	0	1	1	Stable
chr16	23149776	23150007	35.1997	-0.449257	0.293638	0	1	1	Stable
chr16	23423985	23424572	93.65	-0.625483	0.178921	-0.226473	0.820834	1	Stable
chr16	23452447	23453178	183.403	0.0208422	0.128724	0	1	1	Stable
chr16	23466813	23467246	12.0654	1.97959	0.562663	2.47861	0.0131894	0.220552	Stable
chr16	23469458	23469937	11.7882	1.83736	0.563947	2.22077	0.0263668	0.359949	Stable
chr16	23509977	23510792	112.369	-0.104093	0.162037	0	1	1	Stable
chr16	23539008	23539459	54.484	0.871984	0.236712	1.21253	0.225308	1	Stable
chr16	23556889	23557363	106.658	0.0395323	0.167466	0	1	1	Stable
chr16	23557790	23558165	100.88	0.152923	0.177218	0	1	1	Stable
chr1	63661876	63663367	249.996	0.454501	0.11654	0	1	1	Stable
chr16	23595731	23596257	128.09	0.121698	0.151739	0	1	1	Stable
chr16	23640808	23641288	117.833	0.128207	0.15741	0	1	1	Stable
chr16	23641591	23641936	74.3267	0.322754	0.204601	0	1	1	Stable
chr16	23678973	23679810	161.84	0.341531	0.139739	0	1	1	Stable
chr16	24539610	24540475	264.227	-0.0165279	0.108095	0	1	1	Stable
chr16	24636348	24636690	50.832	-0.122158	0.249202	0	1	1	Stable
chr16	24646787	24647193	91.1677	0.112722	0.180369	0	1	1	Stable
chr16	24669224	24669405	34.8586	0.627114	0.294665	0.14305	0.886251	1	Stable
chr16	24670038	24670459	48.5183	0.812068	0.258274	0.87932	0.379228	1	Stable
chr16	24700625	24700944	46.7022	0.217215	0.254781	0	1	1	Stable
chr1	63663773	63664374	60.2255	1.19806	0.231765	2.64535	0.00816068	0.155774	Stable
chr16	24701365	24701808	97.7155	-0.0623472	0.18185	0	1	1	Stable
chr16	24729081	24730301	269.882	0.314358	0.111491	0	1	1	Stable
chr16	24838468	24840170	299.072	-0.203758	0.100762	0	1	1	Stable
chr16	24840871	24841763	128.306	-0.231295	0.152313	0	1	1	Stable
chr16	24843950	24845096	217.1	-0.166059	0.123989	0	1	1	Stable
chr16	24851093	24852371	166.825	-0.545554	0.134467	0	1	1	Stable
chr16	24853350	24854608	210.846	-0.327638	0.119061	0	1	1	Stable
chr16	24987292	24988065	123.789	0.0379351	0.169953	0	1	1	Stable
chr16	25014775	25015596	160.234	0.0469544	0.143402	0	1	1	Stable
chr16	25031817	25032213	53.8713	-0.377018	0.231371	0	1	1	Stable
chr1	63669466	63669706	9.54714	1.09046	0.586911	0.861284	0.389082	1	Stable
chr16	25047729	25049732	509.4	-0.232066	0.0768394	0	1	1	Stable
chr16	25066932	25067385	86.3735	-0.198637	0.183137	0	1	1	Stable
chr16	25106711	25107446	127.526	-0.0405178	0.154493	0	1	1	Stable
chr16	25110708	25111347	102.25	-0.368104	0.171236	0	1	1	Stable
chr16	25257623	25258722	286.41	0.111002	0.104676	0	1	1	Stable
chr16	27203463	27203731	93.2026	0.0891439	0.177566	0	1	1	Stable
chr16	27204093	27204534	117.728	-0.126187	0.156436	0	1	1	Stable
chr16	27235557	27235984	15.5248	0.53849	0.461215	0	1	1	Stable
chr16	27245290	27245587	19.7886	1.00834	0.41846	1.01176	0.311653	1	Stable
chr16	27268311	27269310	202.473	0.0672601	0.120028	0	1	1	Stable
chr1	63704213	63704592	56.6048	-0.248269	0.229713	0	1	1	Stable
chr16	27274431	27274889	17.3081	0.912362	0.437882	0.747688	0.454648	1	Stable
chr16	27285993	27286464	29.9123	1.21752	0.334555	1.89075	0.0586575	0.62083	Stable
chr16	27313565	27314696	244.798	0.121003	0.109743	0	1	1	Stable
chr16	27326755	27327392	96.8845	-0.288692	0.176443	0	1	1	Stable
chr16	27549448	27549831	75.8096	0.216217	0.20156	0	1	1	Stable
chr16	27550189	27550518	63.3677	0.464615	0.218416	0	1	1	Stable
chr16	27567549	27568006	30.11	0.68936	0.324557	0.321662	0.747709	1	Stable
chr16	27578228	27578452	18.9702	0.599617	0.433699	0.0337903	0.973044	1	Stable
chr16	27579108	27579378	33.1071	0.598314	0.303765	0.0439547	0.964941	1	Stable
chr16	28180193	28180913	73.6548	0.539019	0.219828	0	1	1	Stable
chr1	63705343	63705636	56.493	-0.0716612	0.225442	0	1	1	Stable
chr16	28211339	28211918	167.533	0.471971	0.139783	0	1	1	Stable
chr16	28364358	28364864	128.481	-0.114111	0.151429	0	1	1	Stable
chr16	28383363	28383632	23.7951	0.578967	0.35553	0	1	1	Stable
chr16	28403289	28403785	116.833	0.24563	0.161204	0	1	1	Stable
chr16	28420844	28421085	46.5052	0.160084	0.254807	0	1	1	Stable
chr16	28426183	28426396	55.3092	-0.283751	0.232237	0	1	1	Stable
chr16	28429149	28429420	10.912	1.35284	0.553592	1.38708	0.165416	1	Stable
chr16	28491657	28492371	199.016	0.0144257	0.123716	0	1	1	Stable
chr16	28553933	28554638	113.272	-0.237792	0.163432	0	1	1	Stable
chr16	28635440	28636511	69.9144	0.902042	0.216357	1.46554	0.142774	1	Stable
chr1	63730743	63731571	125.319	0.633018	0.164731	0.291719	0.770502	1	Stable
chr16	28693827	28694372	88.1106	0.337228	0.182262	0	1	1	Stable
chr16	28711050	28712012	155.578	0.0251922	0.139382	0	1	1	Stable
chr16	28731686	28732381	49.8625	0.754631	0.251459	0.674736	0.499843	1	Stable
chr16	28732893	28733069	22.8037	0.829821	0.369442	0.662781	0.507471	1	Stable
chr16	28750510	28750733	81.013	-0.0639687	0.197458	0	1	1	Stable
chr16	28800427	28800676	12.5709	1.52933	0.523192	1.80501	0.0710725	0.707065	Stable
chr16	28806937	28807422	47.0572	0.428819	0.26194	0	1	1	Stable
chr16	28822370	28824925	649.365	0.134911	0.0729341	0	1	1	Stable
chr16	28845861	28846279	122.535	0.0069387	0.15416	0	1	1	Stable
chr16	28862347	28864356	434.755	0.0223007	0.0824063	0	1	1	Stable
chr1	63732008	63732441	78.2606	0.137167	0.191833	0	1	1	Stable
chr16	28925054	28926100	293.213	-0.110582	0.102363	0	1	1	Stable
chr16	28950987	28951663	177.755	0.175144	0.128146	0	1	1	Stable
chr16	28974092	28975354	212.452	0.0489517	0.117464	0	1	1	Stable
chr16	28984264	28984506	6.92547	2.07988	0.763087	1.95904	0.0501081	0.557837	Stable
chr16	29156439	29156896	113.606	-0.209364	0.163178	0	1	1	Stable
chr16	29157427	29158260	200.586	-0.21208	0.125342	0	1	1	Stable
chr16	29261611	29262391	102.736	0.467902	0.180717	0	1	1	Stable
chr16	29264847	29265313	86.1516	0.360952	0.196543	0	1	1	Stable
chr16	29265698	29270180	449.691	1.19863	0.086277	7.11271	1.13789e-12	3.60602e-10	Up
chr16	29271130	29271986	97.1108	0.97984	0.180598	2.1865	0.0287794	0.383267	Stable
chr1	63774101	63774411	58.4131	0.304953	0.225877	0	1	1	Stable
chr16	29272377	29273282	93.6098	1.59461	0.196219	5.14551	2.66789e-07	2.80008e-05	Up
chr16	29290568	29291619	166.312	0.342918	0.135891	0	1	1	Stable
chr16	29292121	29292338	18.2516	1.45761	0.440784	1.97976	0.047731	0.539656	Stable
chr16	29343812	29344347	14.4814	1.37246	0.490207	1.60646	0.108173	0.929913	Stable
chr16	29594375	29595377	231.661	-0.106498	0.112334	0	1	1	Stable
chr16	29595756	29596034	52.5542	-0.335804	0.234393	0	1	1	Stable
chr16	29598837	29599103	24.5251	-1.84009	0.384379	-3.26535	0.0010933	0.0324422	Down
chr16	29604985	29605449	89.1659	-0.405455	0.188936	0	1	1	Stable
chr16	29613104	29614238	188.171	0.115787	0.127438	0	1	1	Stable
chr16	29789957	29791599	295.669	-0.192469	0.101109	0	1	1	Stable
chr1	7334460	7334969	61.4286	0.459329	0.226193	0	1	1	Stable
chr1	63920082	63920399	51.1186	0.00962796	0.242116	0	1	1	Stable
chr16	29804783	29806001	254.054	-0.270851	0.1097	0	1	1	Stable
chr16	29806653	29808377	329.784	0.107229	0.098899	0	1	1	Stable
chr16	29811513	29812486	170.185	0.114687	0.136857	0	1	1	Stable
chr16	29815346	29815764	59.3609	-0.118201	0.219515	0	1	1	Stable
chr16	29816122	29817592	378.576	-0.133554	0.0898221	0	1	1	Stable
chr16	29820426	29822733	544.625	-0.0702394	0.0767787	0	1	1	Stable
chr16	29823695	29824587	154.553	-0.240659	0.144813	0	1	1	Stable
chr16	29824922	29826295	342.038	0.0722945	0.0959529	0	1	1	Stable
chr16	29862426	29863527	239.694	0.124079	0.110758	0	1	1	Stable
chr16	29898868	29899285	61.5324	-0.166135	0.217956	0	1	1	Stable
chr1	63930876	63931545	21.3301	1.19366	0.395822	1.5378	0.124097	1	Stable
chr16	29900570	29901108	121.285	-0.103271	0.155972	0	1	1	Stable
chr16	29915920	29917141	52.3369	1.30521	0.257589	2.79611	0.00517219	0.108816	Stable
chr16	29925723	29926728	218.996	0.182765	0.11866	0	1	1	Stable
chr16	29944337	29945392	274.171	-0.223498	0.10319	0	1	1	Stable
chr16	29961521	29962649	230.93	-0.102468	0.11238	0	1	1	Stable
chr16	29973895	29974720	216.381	0.0884549	0.122601	0	1	1	Stable
chr16	29995348	29996749	273.886	0.0345479	0.103889	0	1	1	Stable
chr16	30021329	30021635	67.4227	-0.260347	0.207474	0	1	1	Stable
chr16	30052751	30053600	126.542	-0.0335514	0.151364	0	1	1	Stable
chr16	30063784	30065543	543.86	-0.295485	0.077711	0	1	1	Stable
chr1	64132421	64132979	24.2927	1.15611	0.364785	1.56571	0.117417	0.979458	Stable
chr16	30065853	30066953	291.127	0.0620245	0.102596	0	1	1	Stable
chr16	30075393	30076403	229.196	-0.107251	0.11296	0	1	1	Stable
chr16	30090344	30090535	16.0777	0.478913	0.458231	0	1	1	Stable
chr16	30092108	30092585	111.479	-0.267306	0.167391	0	1	1	Stable
chr16	30095785	30096197	55.4924	-0.0423765	0.246822	0	1	1	Stable
chr16	30096544	30096766	39.8466	-0.315527	0.26781	0	1	1	Stable
chr16	30122744	30122990	64.8406	-0.380417	0.212237	0	1	1	Stable
chr16	30123360	30123707	86.6765	-0.318933	0.20141	0	1	1	Stable
chr16	30182899	30183461	71.3033	-0.0683099	0.213069	0	1	1	Stable
chr16	30192690	30193016	70.4335	-0.0761671	0.203655	0	1	1	Stable
chr1	64133422	64133752	23.8252	1.27896	0.378652	1.83281	0.0668307	0.679994	Stable
chr16	30193045	30193556	164.529	0.207309	0.134406	0	1	1	Stable
chr16	30193924	30194780	313.963	-0.144799	0.0973783	0	1	1	Stable
chr16	30198533	30200687	449.81	-0.863578	0.0848404	-3.28399	0.00102347	0.0308512	Down
chr16	30205463	30208655	1108.59	-0.227535	0.0547993	0	1	1	Stable
chr16	30209321	30210376	147.268	-0.633962	0.147047	-0.333226	0.738963	1	Stable
chr16	30334554	30335393	188.867	0.065624	0.134013	0	1	1	Stable
chr16	30354545	30356085	337.097	0.15701	0.0955746	0	1	1	Stable
chr16	30369670	30370455	157.658	0.327602	0.240765	0	1	1	Stable
chr16	30371237	30371490	54.9904	-0.569202	0.248007	0	1	1	Stable
chr16	30377702	30378198	154.711	-0.056947	0.140383	0	1	1	Stable
chr1	64171487	64171737	35.226	0.0874777	0.306792	0	1	1	Stable
chr16	30378613	30378810	66.0331	-0.434964	0.215322	0	1	1	Stable
chr16	30394848	30396192	269.141	-0.124936	0.113556	0	1	1	Stable
chr16	30400238	30400878	161.482	-0.00209994	0.14125	0	1	1	Stable
chr16	30407239	30407916	138.638	0.139785	0.146844	0	1	1	Stable
chr16	30417547	30417756	37.7677	-0.157988	0.290427	0	1	1	Stable
chr16	30429713	30429957	64.0608	0.205794	0.216694	0	1	1	Stable
chr16	30445599	30445798	91.0876	0.16787	0.184579	0	1	1	Stable
chr16	30525968	30527309	364.818	0.00987405	0.0938642	0	1	1	Stable
chr16	30527716	30527966	48.258	-0.411225	0.259375	0	1	1	Stable
chr16	30534109	30535509	224.141	-0.245395	0.117541	0	1	1	Stable
chr1	64470303	64470652	46.4067	0.194071	0.265539	0	1	1	Stable
chr16	30557545	30558393	213.805	0.0168653	0.118576	0	1	1	Stable
chr16	30568655	30569228	71.7495	-0.679947	0.202109	-0.469965	0.63838	1	Stable
chr16	30571201	30572105	236.752	0.0830121	0.111944	0	1	1	Stable
chr16	30609635	30610886	316.38	-0.0194973	0.0966746	0	1	1	Stable
chr16	30633840	30634247	116.922	-0.0396237	0.158904	0	1	1	Stable
chr16	30634611	30635072	101.643	0.250963	0.170289	0	1	1	Stable
chr16	30650884	30651788	233.994	0.106156	0.113526	0	1	1	Stable
chr16	30657645	30657867	44.3333	0.162012	0.258752	0	1	1	Stable
chr16	30658403	30658662	106.366	-0.0360662	0.167187	0	1	1	Stable
chr16	30659093	30660538	355.533	0.229195	0.0980885	0	1	1	Stable
chr1	64687652	64688131	38.754	-1.13729	0.293044	-1.88479	0.0594584	0.626463	Stable
chr16	30698189	30699756	397.436	0.0599812	0.0876155	0	1	1	Stable
chr16	30740688	30741382	131.826	0.599355	0.151479	0.0950128	0.924305	1	Stable
chr16	30741764	30742210	50.7485	0.749762	0.244263	0.674681	0.499879	1	Stable
chr16	30747834	30748089	56.9902	-0.189603	0.229633	0	1	1	Stable
chr16	30748493	30748903	80.86	0.126608	0.193	0	1	1	Stable
chr16	30762427	30762706	90.928	-0.0305538	0.182071	0	1	1	Stable
chr16	30775527	30776294	213.71	-0.182649	0.122712	0	1	1	Stable
chr16	30786501	30787697	275.748	0.0462624	0.105009	0	1	1	Stable
chr16	30805217	30806227	220.68	-0.167301	0.117275	0	1	1	Stable
chr16	30813757	30814327	118.302	-0.50047	0.156264	0	1	1	Stable
chr1	64744710	64745069	55.8452	0.168411	0.228401	0	1	1	Stable
chr16	30814635	30815035	65.7263	-0.630371	0.210243	-0.21598	0.829003	1	Stable
chr16	30874697	30876421	375.704	-0.0673252	0.0887224	0	1	1	Stable
chr16	30893341	30894040	149.499	-0.0576575	0.143686	0	1	1	Stable
chr16	30902057	30902760	129.327	0.167526	0.171817	0	1	1	Stable
chr16	30921968	30922343	47.5176	-0.211133	0.249485	0	1	1	Stable
chr16	30922749	30924395	344.726	0.012883	0.0931343	0	1	1	Stable
chr16	30948799	30950123	365.043	-0.328909	0.0964719	0	1	1	Stable
chr16	30957221	30958916	401.127	-0.0631639	0.0867504	0	1	1	Stable
chr16	30985323	30985518	50.0244	-0.448791	0.248692	0	1	1	Stable
chr16	30995537	30998828	802.443	0.0952006	0.0625604	0	1	1	Stable
chr1	64745291	64745821	72.394	-0.322177	0.199374	0	1	1	Stable
chr16	31032707	31033237	140.513	-0.171526	0.144418	0	1	1	Stable
chr16	31033644	31034250	161.981	0.492898	0.138722	0	1	1	Stable
chr16	31052496	31052941	103.872	0.124103	0.168019	0	1	1	Stable
chr16	31072425	31075055	634.794	0.0499169	0.0696093	0	1	1	Stable
chr16	31105903	31106153	53.1157	-0.433744	0.236935	0	1	1	Stable
chr16	31108426	31108907	134.694	0.0862552	0.14709	0	1	1	Stable
chr16	31117680	31117888	61.3533	-0.117586	0.217619	0	1	1	Stable
chr16	31141751	31142118	69.0443	-0.0911884	0.208262	0	1	1	Stable
chr16	31142654	31142858	56.1527	-0.125585	0.235494	0	1	1	Stable
chr16	31179441	31181331	448.688	-0.140794	0.0838359	0	1	1	Stable
chr1	64894626	64894811	19.2625	0.51123	0.423748	0	1	1	Stable
chr16	31202177	31202876	90.3627	-0.3917	0.181688	0	1	1	Stable
chr16	31215490	31215716	40.0983	-0.159927	0.267491	0	1	1	Stable
chr16	31253282	31254194	129.209	-0.257378	0.150881	0	1	1	Stable
chr16	31264268	31267333	335.264	1.26434	0.106051	6.40617	1.49221e-10	3.22564e-08	Up
chr16	31267688	31268153	23.0628	1.77637	0.398057	2.99307	0.0027619	0.0669572	Stable
chr16	31269843	31270450	21.2898	1.53705	0.423706	2.24704	0.0246375	0.342793	Stable
chr16	31403896	31404651	143.804	-0.0579193	0.142076	0	1	1	Stable
chr16	31442464	31443012	142.442	0.0162608	0.144263	0	1	1	Stable
chr16	31458615	31459754	334.806	0.194788	0.0953738	0	1	1	Stable
chr16	31472169	31472734	130.74	0.127334	0.159306	0	1	1	Stable
chr1	7335450	7335627	26.4849	0.657662	0.34878	0.208441	0.834885	1	Stable
chr1	64897101	64898000	142.874	0.334466	0.152696	0	1	1	Stable
chr16	31507644	31508943	299.214	-0.169631	0.0990554	0	1	1	Stable
chr16	31700731	31700928	47.6919	0.298006	0.249669	0	1	1	Stable
chr16	31713303	31713893	180.594	0.0112291	0.126706	0	1	1	Stable
chr16	31873863	31874515	182.808	0.320666	0.127647	0	1	1	Stable
chr16	32085740	32085917	10.703	0.7241	0.56341	0.246956	0.804942	1	Stable
chr16	32187678	32187860	16.9275	0.65371	0.428776	0.160334	0.872618	1	Stable
chr16	46688814	46689539	165.464	0.142002	0.134665	0	1	1	Stable
chr16	46790099	46790384	54.512	-0.248079	0.239271	0	1	1	Stable
chr16	46830436	46831477	245.217	0.189186	0.110051	0	1	1	Stable
chr16	46883759	46883960	39.7261	-0.244759	0.278485	0	1	1	Stable
chr1	64899152	64899678	56.9408	0.892891	0.239341	1.28657	0.198245	1	Stable
chr16	46884475	46884799	51.2623	0.0604462	0.24698	0	1	1	Stable
chr16	46972389	46973630	249.93	0.105171	0.11738	0	1	1	Stable
chr16	47037703	47038235	107.314	-0.0415562	0.163836	0	1	1	Stable
chr16	47142884	47144436	259.2	0.0440669	0.237305	0	1	1	Stable
chr16	47460546	47461651	285.709	0.0561106	0.103838	0	1	1	Stable
chr16	47565729	47565991	7.46398	1.50882	0.701321	1.31731	0.187735	1	Stable
chr16	48076997	48077300	48.4608	-0.818194	0.252898	-0.922236	0.356405	1	Stable
chr16	48122547	48123130	80.7799	-0.333025	0.194306	0	1	1	Stable
chr16	48123537	48124215	95.3303	-0.462381	0.179684	0	1	1	Stable
chr16	48126397	48127123	132.505	-0.813299	0.153671	-1.48588	0.13731	1	Stable
chr1	64909782	64909977	18.8767	0.662382	0.401158	0.19299	0.846967	1	Stable
chr16	48127527	48128318	142.783	-0.789934	0.147357	-1.39099	0.164229	1	Stable
chr16	48384254	48386079	439.426	0.114098	0.0870697	0	1	1	Stable
chr16	48410234	48410525	51.378	-0.687516	0.240414	-0.426569	0.669693	1	Stable
chr16	48442323	48442583	24.9832	-1.30368	0.373929	-1.92208	0.0545962	0.591265	Stable
chr16	48444834	48445357	93.1951	-0.0748788	0.177502	0	1	1	Stable
chr16	48458112	48458323	21.4763	0.332457	0.38668	0	1	1	Stable
chr16	48458740	48459001	19.5322	0.917488	0.399039	0.833317	0.404666	1	Stable
chr16	48461894	48462099	25.048	0.516913	0.345254	0	1	1	Stable
chr16	48609301	48610707	267.119	0.0879624	0.109595	0	1	1	Stable
chr16	48963687	48964205	23.777	1.89079	0.405387	3.22118	0.00127666	0.0365679	Up
chr1	64910298	64910559	40.2036	0.675347	0.289924	0.311753	0.755228	1	Stable
chr16	48964820	48965102	15.0483	1.76728	0.489746	2.41414	0.0157724	0.250159	Stable
chr16	49855275	49856062	110.168	-0.19027	0.173405	0	1	1	Stable
chr16	50025275	50025940	134.938	-0.0761144	0.149149	0	1	1	Stable
chr16	50066035	50066768	155.196	0.0895434	0.141193	0	1	1	Stable
chr16	50152306	50153163	210.954	-0.0438693	0.125546	0	1	1	Stable
chr16	50153581	50154418	131.231	0.247337	0.153918	0	1	1	Stable
chr16	50203559	50204083	86.7282	-0.517994	0.182822	0	1	1	Stable
chr16	50244871	50246949	348.008	-0.0534068	0.0989766	0	1	1	Stable
chr16	50368352	50368954	125.722	0.28993	0.164653	0	1	1	Stable
chr16	50741398	50741630	11.2207	1.05847	0.541556	0.874338	0.381934	1	Stable
chr1	64911204	64911506	57.4529	0.373038	0.228882	0	1	1	Stable
chr16	50742096	50742605	79.8221	0.589347	0.207238	0.0211581	0.98312	1	Stable
chr16	51014872	51015048	2.90695	1.98503	1.22136	1.14632	0.251663	1	Stable
chr16	51538270	51538742	100.102	-0.228787	0.173463	0	1	1	Stable
chr16	51539263	51540274	210.576	-0.325331	0.127649	0	1	1	Stable
chr16	51556132	51556841	101.913	-0.7831	0.172353	-1.14961	0.250306	1	Stable
chr16	51557452	51557713	37.6295	-0.56363	0.281437	0	1	1	Stable
chr16	51839367	51840011	75.0488	0.265117	0.205516	0	1	1	Stable
chr16	51880213	51880788	88.9576	0.166616	0.185161	0	1	1	Stable
chr16	51881178	51881372	38.8452	0.0317841	0.296754	0	1	1	Stable
chr16	52546536	52546878	68.5217	-0.191844	0.206405	0	1	1	Stable
chr1	64915517	64915855	67.48	0.311957	0.211019	0	1	1	Stable
chr16	52557701	52558040	56.8	-0.614315	0.242255	-0.121162	0.903562	1	Stable
chr16	52564390	52564884	68.7314	-1.2212	0.220992	-2.879	0.00398933	0.0894885	Stable
chr16	52574056	52574462	59.3193	-0.902134	0.223329	-1.4202	0.155549	1	Stable
chr16	52812691	52812923	6.57384	0.230367	0.721573	0	1	1	Stable
chr16	53052121	53053043	160.86	-0.367774	0.136086	0	1	1	Stable
chr16	53054429	53056096	380.311	0.13347	0.0885153	0	1	1	Stable
chr16	53079220	53080712	348.184	0.330331	0.098476	0	1	1	Stable
chr16	53081146	53081797	195.123	0.344901	0.128839	0	1	1	Stable
chr16	53082480	53082959	91.0627	0.440008	0.188535	0	1	1	Stable
chr16	53083547	53083970	57.8226	0.342891	0.234269	0	1	1	Stable
chr1	64916322	64918166	280.35	0.305251	0.102986	0	1	1	Stable
chr16	53093806	53094418	109.433	0.20325	0.166472	0	1	1	Stable
chr16	53097978	53098334	55.2473	0.267845	0.233906	0	1	1	Stable
chr16	53098377	53100901	488.7	0.105025	0.0785224	0	1	1	Stable
chr16	53129940	53130440	132.673	-0.00405934	0.148968	0	1	1	Stable
chr16	53131118	53132101	147.177	0.24307	0.149334	0	1	1	Stable
chr16	53207971	53209107	204.79	-0.282862	0.122448	0	1	1	Stable
chr16	53209543	53209845	40.4987	-0.662677	0.267749	-0.290253	0.771623	1	Stable
chr16	53434566	53434922	96.2028	0.128913	0.180172	0	1	1	Stable
chr16	53435192	53435447	34.6895	-0.107935	0.325983	0	1	1	Stable
chr16	53502656	53503146	89.3728	-0.0694838	0.194844	0	1	1	Stable
chr1	64934415	64934716	33.4443	-0.362036	0.30548	0	1	1	Stable
chr16	53503726	53504691	148.478	-0.472712	0.142774	0	1	1	Stable
chr16	53816368	53817041	99.5645	0.477793	0.175641	0	1	1	Stable
chr16	53817445	53818017	106.565	0.00711191	0.168267	0	1	1	Stable
chr16	54077583	54078011	40.2019	0.182052	0.283362	0	1	1	Stable
chr16	54287114	54287470	61.624	0.00650638	0.220964	0	1	1	Stable
chr16	54373401	54374169	18.8145	1.19901	0.424183	1.4476	0.147729	1	Stable
chr16	54927944	54928179	28.311	-0.293859	0.337047	0	1	1	Stable
chr16	54928539	54929141	103.697	0.354737	0.170971	0	1	1	Stable
chr16	54930965	54931215	44.9097	-0.0561149	0.262395	0	1	1	Stable
chr16	55692397	55692620	5.9989	1.4327	0.786096	1.07841	0.280851	1	Stable
chr1	64965939	64966456	98.7645	0.55501	0.173324	0	1	1	Stable
chr16	55753273	55753666	60.043	0.257911	0.225547	0	1	1	Stable
chr16	56190878	56191157	10.2142	1.58536	0.609063	1.64252	0.100482	0.891307	Stable
chr16	56247129	56247307	5.85287	1.26535	0.754734	0.901489	0.367328	1	Stable
chr16	56408481	56409337	154.046	-0.11662	0.141791	0	1	1	Stable
chr16	56424588	56425360	177.511	0.298683	0.137608	0	1	1	Stable
chr16	56450909	56451115	65.4533	0.037107	0.213103	0	1	1	Stable
chr16	56451614	56452035	97.6278	0.177426	0.181107	0	1	1	Stable
chr16	56605548	56608381	738.915	0.111613	0.0647789	0	1	1	Stable
chr16	56608699	56610284	345.998	0.0483131	0.0935253	0	1	1	Stable
chr16	56614239	56615442	73.9147	1.35539	0.220777	3.4896	0.000483743	0.0169365	Up
chr1	65002726	65003057	58.1901	0.209314	0.228658	0	1	1	Stable
chr16	56657706	56657935	38.4498	-0.37922	0.28835	0	1	1	Stable
chr16	56682515	56683011	121.301	-0.0788203	0.156856	0	1	1	Stable
chr16	56689113	56690195	128.652	-0.556634	0.150396	0	1	1	Stable
chr16	56690750	56691873	141.393	-0.172439	0.153676	0	1	1	Stable
chr16	56692277	56692768	93.2851	-0.148212	0.176517	0	1	1	Stable
chr16	56729783	56730573	136.991	0.00864358	0.148615	0	1	1	Stable
chr16	56806442	56807385	173.389	-0.388176	0.133635	0	1	1	Stable
chr16	56812214	56814882	604.985	-0.209619	0.0723026	0	1	1	Stable
chr16	56815310	56816164	130.299	-0.651996	0.150786	-0.444559	0.656638	1	Stable
chr16	56931480	56932956	269.678	-0.189804	0.107266	0	1	1	Stable
chr1	7335958	7336329	73.213	0.246686	0.204737	0	1	1	Stable
chr1	65067012	65067414	64.0973	0.139219	0.229942	0	1	1	Stable
chr16	56985381	56985652	54.7083	-0.0338821	0.240477	0	1	1	Stable
chr16	56985955	56986149	34.5947	-0.385192	0.297436	0	1	1	Stable
chr16	57000025	57001346	63.675	1.5926	0.244329	4.12409	3.72208e-05	0.00196272	Up
chr16	57092077	57093226	283.266	0.0439525	0.104863	0	1	1	Stable
chr16	57105954	57106164	7.85914	1.03519	0.650355	0.692272	0.488766	1	Stable
chr16	57185432	57185999	169.519	0.131363	0.132723	0	1	1	Stable
chr16	57186400	57187324	236.114	0.192604	0.123128	0	1	1	Stable
chr16	57192860	57194675	259.239	0.421374	0.109599	0	1	1	Stable
chr16	57194999	57195460	81.1641	0.604433	0.200194	0.0972581	0.922521	1	Stable
chr16	57244456	57244898	70.4081	-0.379982	0.211413	0	1	1	Stable
chr1	65067923	65068121	44.5731	-0.027432	0.264253	0	1	1	Stable
chr16	57245300	57245784	146.034	-0.0322221	0.147624	0	1	1	Stable
chr16	57284822	57285022	40.6571	-0.0578502	0.265531	0	1	1	Stable
chr16	57303713	57304173	54.0737	0.393988	0.23696	0	1	1	Stable
chr16	57315402	57315679	11.1007	1.66417	0.603744	1.78753	0.0738522	0.725432	Stable
chr16	57316048	57316658	37.6954	1.54135	0.309785	3.08726	0.00202008	0.0520011	Stable
chr16	57316947	57317527	47.8519	1.60755	0.271928	3.76051	0.000169564	0.00704166	Up
chr16	57377483	57377889	76.543	-0.397835	0.203984	0	1	1	Stable
chr16	57378243	57378792	116.269	-0.484572	0.157578	0	1	1	Stable
chr16	57446747	57448029	332.485	0.0296562	0.0964566	0	1	1	Stable
chr16	57462699	57463405	176.29	-0.3456	0.128526	0	1	1	Stable
chr1	65254535	65254792	39.7976	0.18879	0.279434	0	1	1	Stable
chr16	57469830	57471632	371.468	-0.835	0.0921255	-2.71409	0.00664578	0.131549	Stable
chr16	57472451	57473893	353.914	-0.829423	0.0968167	-2.52498	0.0115704	0.20021	Stable
chr16	57476124	57477089	118.17	-1.39263	0.167008	-4.83609	1.32417e-06	0.000112266	Down
chr16	57479107	57481010	409.98	-0.523747	0.0875207	0	1	1	Stable
chr16	57485567	57486351	158.452	-0.361564	0.139689	0	1	1	Stable
chr16	57535762	57536893	292.093	-0.0437578	0.104672	0	1	1	Stable
chr16	57590385	57590651	32.7894	0.191867	0.324153	0	1	1	Stable
chr16	57609996	57610362	32.7159	-1.22945	0.320229	-2.01257	0.0441599	0.51088	Stable
chr16	57610673	57611890	148.361	-0.703552	0.14142	-0.838566	0.401713	1	Stable
chr16	57622478	57623289	122.122	-0.388467	0.153712	0	1	1	Stable
chr1	65419794	65420134	55.6522	-0.233342	0.227826	0	1	1	Stable
chr16	57627878	57628416	152.191	0.104231	0.14467	0	1	1	Stable
chr16	57734775	57735269	136.479	-0.208254	0.152011	0	1	1	Stable
chr16	57763658	57764694	144.602	0.625448	0.149211	0.271333	0.786135	1	Stable
chr16	57796009	57808027	3737.6	-0.0564822	0.0335096	0	1	1	Stable
chr16	57808514	57811672	885.916	-0.04881	0.0636239	0	1	1	Stable
chr16	57861915	57864722	560.482	0.0167371	0.0740729	0	1	1	Stable
chr16	57870197	57870511	69.264	0.445272	0.2164	0	1	1	Stable
chr16	57870834	57871497	195.056	0.296453	0.123534	0	1	1	Stable
chr16	57871861	57872787	248.942	0.267109	0.115129	0	1	1	Stable
chr16	57890670	57891260	104.665	0.0928767	0.168854	0	1	1	Stable
chr1	65420750	65421552	163.166	0.0561636	0.138819	0	1	1	Stable
chr16	57892345	57895782	880.907	-0.0211226	0.0596719	0	1	1	Stable
chr16	57999863	58000628	184.358	0.225992	0.146425	0	1	1	Stable
chr16	58000893	58001782	174.602	0.0302166	0.13615	0	1	1	Stable
chr16	58128872	58129311	97.264	0.108692	0.174139	0	1	1	Stable
chr16	58197408	58197668	54.8323	0.240748	0.235163	0	1	1	Stable
chr16	58250069	58250254	29.9994	0.478741	0.324842	0	1	1	Stable
chr16	58392452	58393117	153.886	0.00447385	0.139274	0	1	1	Stable
chr16	58399890	58400251	27.9618	0.579963	0.329059	0	1	1	Stable
chr16	58400563	58401444	54.5981	1.03016	0.25017	1.7796	0.0751414	0.734872	Stable
chr16	58456903	58457335	59.6453	-0.342664	0.232388	0	1	1	Stable
chr1	66175660	66175990	51.1847	-0.327292	0.245864	0	1	1	Stable
chr16	58458891	58459339	73.1659	0.671579	0.213085	0.406488	0.684384	1	Stable
chr16	58459804	58460432	66.5053	0.469917	0.215313	0	1	1	Stable
chr16	58463506	58464235	93.72	0.152349	0.359	0	1	1	Stable
chr16	58515759	58515992	38.3173	0.173118	0.281714	0	1	1	Stable
chr16	58629071	58629818	224.794	-0.103938	0.125712	0	1	1	Stable
chr16	58630132	58630513	130.269	0.0770114	0.154609	0	1	1	Stable
chr16	58684350	58684677	91.2959	0.192298	0.182048	0	1	1	Stable
chr16	58733548	58734271	160.917	-0.0307329	0.134415	0	1	1	Stable
chr16	59210414	59210872	38.8541	-1.08167	0.288555	-1.72137	0.0851843	0.798536	Stable
chr16	59324153	59324502	68.2215	-0.277718	0.206512	0	1	1	Stable
chr1	66177433	66177768	38.339	-0.193961	0.283302	0	1	1	Stable
chr16	59325098	59325335	42.1012	0.230972	0.262326	0	1	1	Stable
chr16	59413010	59413387	10.1282	1.46418	0.589944	1.49033	0.136137	1	Stable
chr16	59571975	59573535	138.977	1.15216	0.155476	3.64815	0.00026414	0.0103692	Up
chr16	59574258	59575113	99.3499	0.760995	0.179911	0.978445	0.327854	1	Stable
chr16	64391033	64391421	72.9501	-0.729462	0.204187	-0.70768	0.479144	1	Stable
chr16	65069523	65069976	8.63238	1.1338	0.634168	0.865444	0.386795	1	Stable
chr16	66381777	66382306	51.6612	0.948331	0.249808	1.4546	0.145781	1	Stable
chr16	66406685	66407324	111.002	-0.161661	0.163825	0	1	1	Stable
chr16	66408333	66408912	130.3	-0.0133738	0.15163	0	1	1	Stable
chr16	66409750	66410009	24.365	0.733886	0.362572	0.410743	0.681261	1	Stable
chr1	66181725	66182201	95.2963	-0.0814799	0.175846	0	1	1	Stable
chr16	66508587	66509958	236.152	-0.231853	0.120777	0	1	1	Stable
chr16	66510426	66513106	495.789	0.0081094	0.0794358	0	1	1	Stable
chr16	66515931	66516752	163.341	0.00103467	0.135783	0	1	1	Stable
chr16	66517145	66518364	264.391	0.0462105	0.106569	0	1	1	Stable
chr16	66521875	66522092	11.3512	1.83817	0.59068	2.12164	0.0338679	0.428149	Stable
chr16	66523093	66523269	6.79973	1.62657	0.720536	1.4456	0.148289	1	Stable
chr16	66549545	66550664	251.122	-0.0201958	0.107784	0	1	1	Stable
chr16	66551992	66552922	184.802	-0.0937384	0.134835	0	1	1	Stable
chr16	66568713	66569005	19.8716	1.19199	0.410127	1.48009	0.13885	1	Stable
chr16	66569486	66569844	25.1013	1.45535	0.377837	2.30361	0.0212443	0.307647	Stable
chr1	66183080	66184235	237.784	-0.165698	0.111195	0	1	1	Stable
chr16	66603799	66605633	461.844	0.0448005	0.0828137	0	1	1	Stable
chr16	66696120	66696525	81.3302	-0.00976519	0.204869	0	1	1	Stable
chr16	66750904	66751856	227.279	0.148023	0.12374	0	1	1	Stable
chr16	66830483	66830910	111.449	0.110338	0.169105	0	1	1	Stable
chr16	66872901	66873214	53.1322	-0.545951	0.233326	0	1	1	Stable
chr16	66880624	66881034	85.4235	-0.0532718	0.185314	0	1	1	Stable
chr16	66926258	66926609	14.9386	0.977587	0.462271	0.849338	0.395693	1	Stable
chr16	66934126	66935337	285.461	-0.0234726	0.104227	0	1	1	Stable
chr16	67028571	67028928	109.851	-0.230434	0.165356	0	1	1	Stable
chr16	67029254	67029717	152.394	0.299448	0.140105	0	1	1	Stable
chr1	66231756	66232118	56.4939	-0.356234	0.241505	0	1	1	Stable
chr16	67109449	67110322	136.571	-0.0884838	0.148076	0	1	1	Stable
chr16	67159397	67160863	267.284	0.0362581	0.112883	0	1	1	Stable
chr16	67169687	67171295	363.555	-0.285714	0.0983662	0	1	1	Stable
chr16	67173449	67174240	172.157	-0.454277	0.131744	0	1	1	Stable
chr16	67174578	67174804	57.2253	0.129388	0.23084	0	1	1	Stable
chr16	67183722	67184288	132.125	0.0473472	0.154917	0	1	1	Stable
chr16	67192201	67192864	172.311	0.118132	0.140604	0	1	1	Stable
chr16	67226499	67226840	58.8419	0.0353907	0.225263	0	1	1	Stable
chr16	67227202	67227583	95.1682	0.083708	0.180171	0	1	1	Stable
chr16	67240715	67241643	250.601	-0.121635	0.11174	0	1	1	Stable
chr1	7400695	7400899	24.2656	0.771313	0.358926	0.51919	0.603628	1	Stable
chr1	66242287	66242586	37.8788	-0.256523	0.276018	0	1	1	Stable
chr16	67241960	67242477	98.8157	-0.2391	0.171183	0	1	1	Stable
chr16	67243791	67244286	122.048	-0.0701702	0.157309	0	1	1	Stable
chr16	67244603	67247422	638.968	-0.302815	0.0697509	0	1	1	Stable
chr16	67248547	67248775	68.0986	0.02087	0.212825	0	1	1	Stable
chr16	67277047	67277229	21.7958	0.943057	0.381209	0.939365	0.347543	1	Stable
chr16	67278446	67279370	252.427	0.0363662	0.108114	0	1	1	Stable
chr16	67310854	67311702	39.196	1.64634	0.305844	3.47033	0.000519822	0.0178271	Up
chr16	67312070	67313330	73.2687	1.61799	0.225245	4.58624	4.5131e-06	0.000320244	Up
chr16	67313476	67313786	7.61711	1.38052	0.673313	1.18155	0.237382	1	Stable
chr16	67326431	67326676	57.6131	0.283818	0.225798	0	1	1	Stable
chr1	66261626	66262100	87.4053	-0.52679	0.188856	0	1	1	Stable
chr16	67415894	67416425	136.086	0.188916	0.147849	0	1	1	Stable
chr16	67480582	67481012	72.6357	-0.074579	0.202128	0	1	1	Stable
chr16	67481476	67481790	69.0311	-0.117666	0.207463	0	1	1	Stable
chr16	67521347	67521613	70.1578	0.400308	0.205954	0	1	1	Stable
chr16	67528531	67529466	152.228	0.0140238	0.138679	0	1	1	Stable
chr16	67561625	67562132	107.781	-0.33597	0.165682	0	1	1	Stable
chr16	67562499	67564404	437.361	-0.027394	0.0863866	0	1	1	Stable
chr16	67659849	67660141	69.2012	0.221982	0.212088	0	1	1	Stable
chr16	67660414	67660689	77.1263	-0.104794	0.197906	0	1	1	Stable
chr16	67718935	67719240	79.4625	0.231342	0.197815	0	1	1	Stable
chr1	66262570	66263395	126.28	0.0600398	0.151272	0	1	1	Stable
chr16	67719521	67719864	85.2567	0.0161249	0.191403	0	1	1	Stable
chr16	67806140	67806495	96.2482	0.0347963	0.172804	0	1	1	Stable
chr16	67806878	67807166	50.6015	0.318651	0.243591	0	1	1	Stable
chr16	67833572	67833792	58.0706	0.0197472	0.22192	0	1	1	Stable
chr16	67841777	67842437	163.361	-0.0751757	0.133989	0	1	1	Stable
chr16	67845845	67847685	406.161	0.0553764	0.0868991	0	1	1	Stable
chr16	67873129	67873558	116.658	0.195533	0.159668	0	1	1	Stable
chr16	67893326	67893841	145.013	-0.137878	0.14159	0	1	1	Stable
chr16	67935912	67937383	394.288	-0.0766149	0.0896398	0	1	1	Stable
chr16	67967950	67968544	165.471	0.163406	0.138435	0	1	1	Stable
chr1	66269956	66270448	84.1528	-0.238651	0.192604	0	1	1	Stable
chr16	67968896	67969171	42.4673	0.278013	0.272865	0	1	1	Stable
chr16	68022698	68023663	213.092	0.115807	0.117713	0	1	1	Stable
chr16	68084868	68085086	60.0484	-0.333767	0.226523	0	1	1	Stable
chr16	68085523	68085886	101.053	0.144901	0.173797	0	1	1	Stable
chr16	68237051	68237510	107.012	-0.0757503	0.167418	0	1	1	Stable
chr16	68237858	68238312	122.866	-0.383685	0.15613	0	1	1	Stable
chr16	68244848	68245119	49.2942	-0.268788	0.241583	0	1	1	Stable
chr16	68245452	68245725	40.2759	0.0792419	0.293989	0	1	1	Stable
chr16	68257477	68258299	116.945	-0.576816	0.163261	0	1	1	Stable
chr16	68263826	68265263	367.298	0.241552	0.0911706	0	1	1	Stable
chr1	66271611	66273973	419.903	-0.155027	0.0899391	0	1	1	Stable
chr16	68265605	68266163	113.032	-0.146448	0.163684	0	1	1	Stable
chr16	68310489	68311535	200.7	-0.115569	0.124241	0	1	1	Stable
chr16	68529780	68530521	98.82	-0.326948	0.170938	0	1	1	Stable
chr16	68539325	68539666	81.1193	0.0422926	0.190866	0	1	1	Stable
chr16	68658414	68658647	27.3123	-0.691741	0.361226	-0.295601	0.767535	1	Stable
chr16	68706771	68707685	165.113	-0.614271	0.134456	-0.217978	0.827446	1	Stable
chr16	68708077	68708556	83.3355	-0.763705	0.190087	-0.940322	0.347052	1	Stable
chr16	68732214	68732458	45.8932	-0.763368	0.256102	-0.696618	0.486042	1	Stable
chr16	68737313	68738663	222.983	-0.734831	0.1176	-1.27439	0.202525	1	Stable
chr16	68739241	68741161	317.54	-0.453654	0.0974572	0	1	1	Stable
chr1	66294683	66295421	76.8786	-0.243982	0.196863	0	1	1	Stable
chr16	68741665	68742253	84.9827	-0.62697	0.191499	-0.219359	0.82637	1	Stable
chr16	68743032	68743295	46.8521	-0.192374	0.261715	0	1	1	Stable
chr16	68744052	68745532	264.961	-0.747607	0.10828	-1.50208	0.133077	1	Stable
chr16	68755129	68755553	39.4678	-1.27753	0.28396	-2.43897	0.0147291	0.238151	Stable
chr16	68789680	68790229	141.193	-0.284006	0.154815	0	1	1	Stable
chr16	68790632	68791260	182.514	-0.281757	0.134197	0	1	1	Stable
chr16	68792372	68792611	29.6359	-0.512582	0.323213	0	1	1	Stable
chr16	68843572	68844112	163.957	-0.0309935	0.13423	0	1	1	Stable
chr16	68921302	68921707	50.4703	-0.167317	0.243631	0	1	1	Stable
chr16	68922092	68922892	130.854	0.329761	0.157332	0	1	1	Stable
chr1	66333639	66334152	92.8282	-0.00529687	0.178054	0	1	1	Stable
chr16	68930879	68931227	21.2776	0.00783342	0.410359	0	1	1	Stable
chr16	68992388	68993345	216.531	-0.30128	0.116702	0	1	1	Stable
chr16	68994248	68994809	171.592	0.00779128	0.132885	0	1	1	Stable
chr16	68995556	68995814	52.1311	-0.655034	0.237363	-0.295209	0.767834	1	Stable
chr16	69048720	69049042	65.9582	0.613316	0.217988	0.130068	0.896513	1	Stable
chr16	69049478	69049892	56.7129	0.714022	0.231587	0.557283	0.577334	1	Stable
chr16	69056529	69059397	570.328	0.0392353	0.0744034	0	1	1	Stable
chr16	69062314	69062687	62.3776	0.648434	0.219666	0.288945	0.772623	1	Stable
chr16	69063039	69064176	216.356	0.547756	0.120146	0	1	1	Stable
chr16	69072409	69074058	338.386	-0.0715964	0.0991934	0	1	1	Stable
chr1	66563849	66564095	19.2622	0.572494	0.411586	0	1	1	Stable
chr16	69105900	69106150	61.6741	0.281738	0.217277	0	1	1	Stable
chr16	69106442	69106941	114.555	0.0776577	0.168735	0	1	1	Stable
chr16	69131674	69132998	326.878	0.268294	0.0980185	0	1	1	Stable
chr16	69173231	69173601	108.235	-0.492652	0.169969	0	1	1	Stable
chr16	69173996	69174733	112.756	-0.38701	0.161839	0	1	1	Stable
chr16	69186767	69188050	237.381	-0.0714892	0.116826	0	1	1	Stable
chr16	69311377	69312117	149.594	0.0244914	0.140519	0	1	1	Stable
chr16	69330203	69331161	200.297	0.0914254	0.121757	0	1	1	Stable
chr16	69338819	69340461	317.116	0.0335561	0.0967832	0	1	1	Stable
chr16	69385357	69385908	138.742	0.0105786	0.159195	0	1	1	Stable
chr1	66564654	66565295	32.6438	1.13504	0.33152	1.65926	0.0970642	0.870644	Stable
chr16	69395456	69399818	803.713	-0.600952	0.0684404	-0.233628	0.815274	1	Stable
chr16	69403205	69404372	252.912	-0.79255	0.10917	-1.90151	0.0572351	0.611726	Stable
chr16	69404779	69405920	263.289	-0.728812	0.106364	-1.35243	0.176239	1	Stable
chr16	69406546	69410074	467.896	-0.925829	0.0810884	-4.20365	2.62649e-05	0.00145061	Down
chr16	69410721	69411553	154.804	-1.00333	0.141073	-2.96559	0.003021	0.0719769	Stable
chr16	69415542	69415782	27.6197	-0.840253	0.327493	-0.779529	0.435668	1	Stable
chr16	69416782	69419186	369.628	-0.912249	0.0924575	-3.53985	0.00040035	0.01465	Down
chr16	69424732	69424951	84.0815	-0.0772525	0.185007	0	1	1	Stable
chr16	69476998	69477816	105.439	-0.248405	0.172179	0	1	1	Stable
chr16	69529149	69529523	95.0881	0.0791011	0.178037	0	1	1	Stable
chr1	66676480	66676758	9.37967	0.972388	0.58706	0.659943	0.509291	1	Stable
chr16	69529960	69531281	288.988	0.0846932	0.104128	0	1	1	Stable
chr16	69564726	69567279	657.771	0.139018	0.0686382	0	1	1	Stable
chr16	69567948	69568182	44.1662	-0.579571	0.26037	0	1	1	Stable
chr16	69725391	69726396	248.546	-0.00762172	0.111036	0	1	1	Stable
chr16	69726769	69728725	642.298	-0.187669	0.0737494	0	1	1	Stable
chr16	69754265	69754909	157.646	0.00344977	0.137391	0	1	1	Stable
chr16	69762329	69763177	153.997	0.177539	0.143661	0	1	1	Stable
chr16	69830149	69832151	363.952	-0.179374	0.0909015	0	1	1	Stable
[truncated: 30,642 more rows]

## Sheet: 24h_vs_0
chr	start	end	baseMean	log2FoldChange	lfcSE	stat	pvalue	padj	diffexpressed
chr1	804344	804751	6.8023	1.91249	0.785239	1.69061	0.0909114	0.265228	Stable
chr1	960656	961204	46.9706	-0.267918	0.269797	0	1	1	Stable
chr1	2450905	2451824	52.3645	1.50487	0.290407	3.16766	0.00153673	0.0063956	Up
chr1	32394812	32395435	118.286	0.136589	0.162354	0	1	1	Stable
chr12	92078991	92079466	70.3472	-1.6766	0.216475	-5.04276	4.58858e-07	2.80371e-06	Down
chr12	92079754	92080523	141.742	-1.54297	0.148281	-6.46076	1.04179e-10	8.81351e-10	Down
chr12	92134497	92134864	39.2922	0.0521408	0.27385	0	1	1	Stable
chr12	92140022	92145800	1122.89	0.443848	0.060788	0	1	1	Stable
chr12	92146270	92147304	301.226	-0.214507	0.101879	0	1	1	Stable
chr12	92160692	92161922	160.003	-1.87647	0.148637	-8.68902	3.6558e-18	5.3659e-17	Down
chr12	92207721	92209116	214.891	-1.53027	0.123814	-7.63494	2.25928e-14	2.55528e-13	Down
chr12	92289899	92290362	6.50097	1.53152	0.755581	1.25276	0.210293	0.54538	Stable
chr12	92439107	92439483	25.3248	0.427271	0.347063	0	1	1	Stable
chr12	92503714	92504720	106.78	-2.11075	0.182096	-8.37903	5.33648e-17	7.23062e-16	Down
chr1	32427414	32429457	40.7147	2.93562	0.384456	6.11425	9.70124e-10	7.61408e-09	Up
chr12	92516627	92516942	24.35	0.52981	0.356021	0	1	1	Stable
chr12	92539747	92540123	36.2795	-0.546251	0.295593	0	1	1	Stable
chr12	92551190	92553728	485.175	-0.0689068	0.0856711	0	1	1	Stable
chr12	92558007	92558213	47.431	-1.32842	0.258406	-2.87709	0.00401359	0.0156964	Down
chr12	92558514	92559186	114.314	-1.21519	0.173846	-3.62519	0.000288748	0.00131644	Down
chr12	92574936	92575522	61.1209	-1.88618	0.23328	-5.57795	2.43372e-08	1.67354e-07	Down
chr12	92593425	92593895	102.881	-0.761612	0.16912	-1.04452	0.296244	0.72932	Stable
chr12	92594324	92595140	159.816	-1.02485	0.137363	-3.20236	0.00136308	0.0057136	Down
chr12	92602342	92603287	173.298	-0.234256	0.131259	0	1	1	Stable
chr12	92608236	92608507	33.7617	-0.546616	0.307023	0	1	1	Stable
chr1	32429990	32433770	92.6864	3.32221	0.279261	9.80175	1.10651e-22	2.14515e-21	Up
chr12	92619625	92620663	161.488	-0.995923	0.139882	-2.9379	0.00330438	0.0130993	Down
chr12	92706524	92706900	7.7104	1.11631	0.672306	0.790334	0.429333	0.98879	Stable
chr12	92898386	92900085	250.172	-0.578037	0.113667	0	1	1	Stable
chr12	92927591	92929226	376.126	0.537177	0.0967213	0	1	1	Stable
chr12	92929533	92930088	135.911	0.177223	0.149041	0	1	1	Stable
chr12	93167987	93168729	41.7514	0.380251	0.270042	0	1	1	Stable
chr12	93314883	93315581	132.495	-0.15293	0.153264	0	1	1	Stable
chr12	93377943	93379706	427.57	-0.0206463	0.088103	0	1	1	Stable
chr12	93440814	93442789	547.35	0.338143	0.0793221	0	1	1	Stable
chr12	93467524	93467999	119.46	-0.673548	0.163963	-0.540277	0.589006	1	Stable
chr1	32447695	32448268	21.0339	1.1955	0.419905	1.45399	0.14595	0.39879	Stable
chr12	93526439	93526828	34.9881	-0.0910354	0.297085	0	1	1	Stable
chr12	93569903	93572587	640.91	0.318088	0.0764429	0	1	1	Stable
chr12	93590626	93591558	139.183	-0.0131413	0.148455	0	1	1	Stable
chr12	93617175	93617378	4.53446	1.51713	0.9179	1.01554	0.309848	0.756854	Stable
chr12	93623848	93625733	258.532	0.191259	0.116669	0	1	1	Stable
chr12	93676961	93678009	280.142	-0.0359357	0.106405	0	1	1	Stable
chr12	93701363	93701558	18.0606	0.586776	0.418472	0.00433437	0.996542	1	Stable
chr12	93701895	93702403	23.5783	0.38675	0.375895	0	1	1	Stable
chr12	93707286	93707684	12.859	1.0306	0.508335	0.876657	0.380673	0.896717	Stable
chr12	93708291	93708458	4.65088	0.93483	0.824307	0.424438	0.671246	1	Stable
chr1	32465031	32465533	18.7339	0.773214	0.411752	0.457196	0.64753	1	Stable
chr12	93741919	93742344	89.9824	-0.51487	0.186166	0	1	1	Stable
chr12	93742583	93742967	75.1037	-0.454832	0.201825	0	1	1	Stable
chr12	93784395	93786283	422.298	-0.109906	0.0889099	0	1	1	Stable
chr12	93789959	93790345	17.9352	1.53434	0.45366	2.0927	0.0363756	0.11811	Stable
chr12	93790645	93790884	10.1626	1.23405	0.594009	1.09273	0.274512	0.683855	Stable
chr12	93790977	93791673	19.1143	1.61408	0.45181	2.27777	0.0227403	0.0772355	Stable
chr12	93921144	93922357	77.1269	0.316469	0.198546	0	1	1	Stable
chr12	93955056	93955344	14.6496	-0.187341	0.497886	0	1	1	Stable
chr12	94101934	94102316	57.0468	0.231048	0.232862	0	1	1	Stable
chr12	94148009	94148662	7.99975	1.72138	0.701556	1.61985	0.105265	0.301363	Stable
chr1	32500104	32500801	127.712	-0.606692	0.160542	-0.13535	0.892335	1	Stable
chr12	94458826	94460942	390.455	0.650607	0.0943559	0.695709	0.486611	1	Stable
chr12	94561247	94561485	5.80633	0.506314	0.751474	0	1	1	Stable
chr12	94650058	94650577	40.2566	-0.0598593	0.299582	0	1	1	Stable
chr12	94761989	94762162	7.24155	1.0347	0.697734	0.644568	0.519207	1	Stable
chr12	94873426	94874254	28.9082	0.485324	0.332533	0	1	1	Stable
chr12	94993860	94995284	33.6375	1.10418	0.329031	1.57803	0.114558	0.324248	Stable
chr12	95003052	95003655	158.267	0.0967053	0.139457	0	1	1	Stable
chr12	95072489	95073533	240.714	-0.0141167	0.113686	0	1	1	Stable
chr12	95117810	95119763	268.923	0.384973	0.11175	0	1	1	Stable
chr12	95129568	95131021	64.6983	1.02335	0.228867	1.91547	0.055432	0.171605	Stable
chr1	32539242	32540113	93.8657	-0.32174	0.207694	0	1	1	Stable
chr12	95168964	95169438	130.465	-0.0862692	0.154439	0	1	1	Stable
chr12	95169740	95170391	162.405	-0.657667	0.143785	-0.505648	0.613104	1	Stable
chr12	95172160	95172380	49.7991	-0.680665	0.255305	-0.374855	0.707768	1	Stable
chr12	95172468	95174637	616.453	-0.0144003	0.0786749	0	1	1	Stable
chr12	95187365	95188512	186.862	-1.37028	0.135303	-5.80415	6.46932e-09	4.68735e-08	Down
chr12	95198585	95202322	815.439	0.26532	0.0739639	0	1	1	Stable
chr12	95202673	95204478	488.389	-0.453856	0.0862284	0	1	1	Stable
chr12	95204832	95206620	410.241	-0.980544	0.0895856	-4.41568	1.00693e-05	5.42686e-05	Down
chr12	95212737	95213562	102.715	-0.164999	0.169147	0	1	1	Stable
chr12	95213872	95214220	53.0806	0.2429	0.238212	0	1	1	Stable
chr1	32612406	32612594	40.6638	-0.0544033	0.268033	0	1	1	Stable
chr12	95214630	95217390	583.061	0.401122	0.0812432	0	1	1	Stable
chr12	95217812	95220302	480.569	0.456315	0.0878558	0	1	1	Stable
chr12	95317260	95318030	103.039	-2.93704	0.202128	-11.6366	2.68622e-31	8.4556e-30	Down
chr12	95327168	95327397	38.7634	-4.46226	0.44133	-8.78549	1.55679e-18	2.35107e-17	Down
chr12	95335765	95335999	30.3638	-1.95461	0.334605	-4.09333	4.25216e-05	0.000214029	Down
chr12	95473200	95475553	503.464	-0.0876978	0.0874926	0	1	1	Stable
chr12	95548546	95549111	64.4866	0.147475	0.216158	0	1	1	Stable
chr12	95632838	95634867	333.752	-1.76785	0.101272	-11.6802	1.6086e-31	5.12893e-30	Down
chr12	95648527	95650317	283.98	-2.29125	0.123325	-13.8357	1.55277e-43	9.0865e-42	Down
chr12	95651732	95652002	33.2299	-2.8737	0.358567	-6.38301	1.73645e-10	1.44293e-09	Down
chr1	32649696	32650949	251.242	0.0865572	0.11533	0	1	1	Stable
chr12	95652550	95653619	122.567	-2.43245	0.179169	-10.3114	6.25535e-25	1.38569e-23	Down
chr12	95653705	95654198	81.7278	-1.32654	0.192571	-3.85091	0.000117679	0.000562979	Down
chr12	95743104	95744026	18.429	0.715501	0.422174	0.309206	0.757165	1	Stable
chr12	95761606	95761924	8.33673	1.81882	0.686412	1.79755	0.0722477	0.21667	Stable
chr12	95789125	95792151	768.768	-0.474094	0.0691226	0	1	1	Stable
chr12	95796011	95796586	68.972	-2.50708	0.23017	-8.35087	6.77617e-17	9.13118e-16	Down
chr12	95801737	95803649	305.35	-0.918943	0.104207	-3.20496	0.0013508	0.00566587	Down
chr12	95804929	95805885	210.195	-1.55966	0.135745	-7.18031	6.95519e-13	6.98112e-12	Down
chr12	95806493	95807531	241.565	-1.58952	0.11759	-8.54288	1.3092e-17	1.84538e-16	Down
chr12	95837666	95838128	80.7757	-2.71717	0.218016	-9.78008	1.37108e-22	2.6385e-21	Down
chr1	32651250	32652238	203.921	0.18417	0.131161	0	1	1	Stable
chr12	95838438	95838837	56.0026	-2.67683	0.267056	-7.83307	4.76092e-15	5.68583e-14	Down
chr12	95842644	95842884	68.3792	-0.528576	0.20479	0	1	1	Stable
chr12	95858979	95859887	209.089	0.209328	0.125099	0	1	1	Stable
chr12	95942100	95943445	361.502	-0.176663	0.0980598	0	1	1	Stable
chr12	96034160	96035508	207.024	-0.0185216	0.125501	0	1	1	Stable
chr12	96114421	96114594	3.92221	2.18364	1.07344	1.48931	0.136406	0.376163	Stable
chr12	96194017	96196248	514.326	-0.273779	0.0812767	0	1	1	Stable
chr12	96196491	96196915	62.1582	0.310048	0.224522	0	1	1	Stable
chr12	96198236	96198661	90.5777	-0.16475	0.179135	0	1	1	Stable
chr12	96198901	96199477	71.4605	0.190144	0.209017	0	1	1	Stable
chr1	2452136	2452530	47.4435	-0.531978	0.251563	0	1	1	Stable
chr1	32702316	32703867	224.389	0.319427	0.120608	0	1	1	Stable
chr12	96217657	96220882	642.106	-1.01811	0.0744686	-5.81655	6.00733e-09	4.36901e-08	Down
chr12	96258812	96259468	9.72407	0.893799	0.574635	0.537448	0.590958	1	Stable
chr12	96398302	96401930	821.912	0.262486	0.0675258	0	1	1	Stable
chr12	96416401	96416622	24.319	-1.44314	0.362855	-2.36507	0.0180267	0.0625709	Stable
chr12	96489599	96490120	108.516	0.590526	0.171622	0.0324144	0.974142	1	Stable
chr12	96635112	96635896	13.9049	2.72772	0.637556	3.36089	0.000776913	0.00336682	Up
chr12	96636257	96637375	22.9263	3.29946	0.563085	4.82075	1.4302e-06	8.36041e-06	Up
chr12	96699273	96699538	11.7749	0.445488	0.521037	0	1	1	Stable
chr12	96774582	96774761	4.01358	2.28082	1.07627	1.57567	0.115101	0.325494	Stable
chr12	96810954	96811122	12.5239	0.480903	0.497396	0	1	1	Stable
chr1	32712007	32712229	16.6802	-0.555194	0.427318	0	1	1	Stable
chr12	96906773	96908071	265.875	0.257333	0.110228	0	1	1	Stable
chr12	97608636	97609202	17.7725	0.550602	0.41891	0	1	1	Stable
chr12	98352103	98352507	56.6342	0.173847	0.234878	0	1	1	Stable
chr12	98352908	98353846	113.041	0.0596895	0.165488	0	1	1	Stable
chr12	98490380	98491017	116.471	-0.788104	0.173681	-1.16962	0.242154	0.615996	Stable
chr12	98491327	98491590	38.3521	-2.15316	0.299874	-5.22952	1.69949e-07	1.08219e-06	Down
chr12	98500483	98501560	178.575	0.148487	0.130211	0	1	1	Stable
chr12	98502950	98504219	317.438	-0.578883	0.0995536	0	1	1	Stable
chr12	98514495	98516454	525.212	-0.270635	0.0807492	0	1	1	Stable
chr12	98517446	98518132	116.845	-0.0419198	0.167358	0	1	1	Stable
chr1	32724631	32725031	79.2248	-1.80499	0.218265	-5.58966	2.2752e-08	1.56841e-07	Down
chr12	98592960	98593416	81.5862	-0.0997843	0.196017	0	1	1	Stable
chr12	98593732	98595769	416.36	0.250537	0.0898625	0	1	1	Stable
chr12	98643804	98645002	294.389	-0.277189	0.105135	0	1	1	Stable
chr12	98645340	98646100	226.05	-0.262979	0.116427	0	1	1	Stable
chr12	98696436	98696748	5.18635	1.40663	0.823807	0.997406	0.318567	0.774364	Stable
chr12	98753896	98754852	85.0039	-2.83548	0.218602	-10.2951	7.41621e-25	1.63227e-23	Down
chr12	99023142	99023604	7.92012	1.69718	0.693425	1.60395	0.108726	0.309833	Stable
chr12	99023982	99025274	28.5166	1.4665	0.368825	2.39011	0.0168432	0.0587936	Stable
chr12	99445550	99445920	74.1559	-2.45958	0.222426	-8.42808	3.51391e-17	4.81848e-16	Down
chr12	99453146	99456482	421.833	-2.92013	0.104726	-22.2978	3.88062e-110	2.53467e-107	Down
chr1	32725512	32725938	104.914	-1.0669	0.169005	-2.85161	0.00434982	0.0169056	Down
chr12	99911498	99911763	50.5252	-0.128788	0.241355	0	1	1	Stable
chr12	99959265	99959487	7.27767	1.28402	0.697587	1.00211	0.31629	0.769903	Stable
chr12	99959874	99960714	43.9078	0.618456	0.272518	0.122904	0.902183	1	Stable
chr12	99984402	99984711	57.3455	-0.0575823	0.242144	0	1	1	Stable
chr12	99985025	99985558	105.571	0.404654	0.17634	0	1	1	Stable
chr12	100141205	100142844	390.724	0.323945	0.100283	0	1	1	Stable
chr12	100155063	100155280	5.03525	1.32622	0.83556	0.887136	0.375006	0.886187	Stable
chr12	100199378	100200432	161.165	-0.16458	0.136616	0	1	1	Stable
chr12	100200827	100201557	140.33	0.245297	0.149195	0	1	1	Stable
chr12	100234449	100234629	3.34934	1.47482	1.04881	0.84844	0.396193	0.92708	Stable
chr1	32737231	32737718	62.5615	-0.274979	0.218942	0	1	1	Stable
chr12	100266820	100267030	60.5923	-0.524885	0.227827	0	1	1	Stable
chr12	100267308	100268888	315.979	0.440116	0.10217	0	1	1	Stable
chr12	100427373	100427700	24.7684	-0.557956	0.358222	0	1	1	Stable
chr12	100527939	100528521	114.144	-3.6592	0.216135	-14.2237	6.53246e-46	4.31755e-44	Down
chr12	100529265	100529793	102.473	-2.93573	0.203088	-11.5751	5.50928e-31	1.704e-29	Down
chr12	100573198	100575416	300.368	0.187263	0.105912	0	1	1	Stable
chr12	100576254	100577479	59.2553	2.19293	0.292348	5.50018	3.79399e-08	2.559e-07	Up
chr12	100717462	100717802	10.9455	0.500662	0.525392	0	1	1	Stable
chr12	101279410	101281216	205.474	0.650681	0.126765	0.518431	0.604158	1	Stable
chr12	101400107	101402713	81.7085	3.16499	0.289593	8.90915	5.1426e-19	8.01602e-18	Up
chr1	32741191	32742637	378.255	0.0452815	0.0936057	0	1	1	Stable
chr12	101406557	101408885	553.432	0.293582	0.0789041	0	1	1	Stable
chr12	101602936	101605082	42.9575	1.42091	0.2979	2.80612	0.00501414	0.01928	Up
chr12	101697201	101698680	337.606	-0.114433	0.0987256	0	1	1	Stable
chr12	101760926	101761093	4.24085	3.02964	1.20717	2.02512	0.0428548	0.136748	Stable
chr12	101761710	101762155	7.18584	2.32425	0.813148	2.13895	0.0324394	0.106457	Stable
chr12	101830254	101830841	136.902	-0.00822368	0.151998	0	1	1	Stable
chr12	101856680	101856995	37.3111	-0.0862067	0.300873	0	1	1	Stable
chr12	101857329	101861335	230.503	1.42107	0.140963	5.93142	3.00324e-09	2.25471e-08	Up
chr12	101862377	101862718	10.8072	1.31894	0.572395	1.2823	0.199738	0.52166	Stable
chr12	101876150	101878854	636.441	0.232123	0.0770209	0	1	1	Stable
chr1	32759079	32762032	683.64	-0.300386	0.0732481	0	1	1	Stable
chr12	101950261	101950679	8.35448	1.84561	0.695914	1.8115	0.0700636	0.210803	Stable
chr12	102061263	102062057	187.015	0.65337	0.13137	0.520724	0.602559	1	Stable
chr12	102119487	102120079	156.928	-0.0361074	0.140346	0	1	1	Stable
chr12	102120496	102120710	38.4344	-0.413955	0.277765	0	1	1	Stable
chr12	102167124	102167942	11.9305	1.50068	0.567592	1.61333	0.106673	0.304803	Stable
chr12	102216073	102216267	3.54019	2.80948	1.25845	1.76767	0.0771166	0.229674	Stable
chr12	102216674	102216974	3.77785	3.79058	1.3738	2.3334	0.0196272	0.0675664	Stable
chr12	102343414	102343607	4.21912	1.89052	0.980767	1.33116	0.183137	0.484516	Stable
chr12	102484442	102484629	8.67156	0.266249	0.6369	0	1	1	Stable
chr12	102521837	102522063	4.12901	1.69179	0.971239	1.1396	0.254452	0.641728	Stable
chr1	32762634	32762898	32.4732	-1.7234	0.314016	-3.62541	0.000288501	0.00131545	Down
chr12	102538189	102538376	13.9404	0.268253	0.4603	0	1	1	Stable
chr12	102538895	102541543	344.811	0.498475	0.101871	0	1	1	Stable
chr12	102832864	102833152	24.2835	0.0213057	0.360428	0	1	1	Stable
chr12	102878914	102879234	12.8408	0.442472	0.486924	0	1	1	Stable
chr12	103424727	103425351	16.3249	0.74512	0.435318	0.367908	0.712942	1	Stable
chr12	103495316	103496194	55.2908	0.598034	0.239416	0.0545987	0.956458	1	Stable
chr12	103800196	103800929	137.888	-1.25168	0.150578	-4.42772	9.52338e-06	5.14707e-05	Down
chr12	103805655	103806170	92.1906	-1.35573	0.189308	-4.07151	4.67092e-05	0.000233967	Down
chr12	103840623	103841217	127.149	-0.618958	0.168615	-0.201618	0.840215	1	Stable
chr12	103841498	103841815	103.365	-0.198134	0.172377	0	1	1	Stable
chr1	32774242	32776457	266.056	0.712382	0.112449	1.13314	0.257157	0.647618	Stable
chr12	103858889	103859152	70.1393	-0.887536	0.208443	-1.45159	0.146615	0.400444	Stable
chr12	103859463	103859895	79.4762	-1.23212	0.208236	-3.10778	0.00188495	0.00775004	Down
chr12	103929078	103930008	207.721	-0.403771	0.11975	0	1	1	Stable
chr12	103930450	103931212	205.944	-0.32992	0.129871	0	1	1	Stable
chr12	103956292	103957848	351.498	-0.489617	0.101332	0	1	1	Stable
chr12	103965173	103967643	499.118	0.0628888	0.0870339	0	1	1	Stable
chr12	104063748	104065772	373.276	0.640571	0.0956033	0.581655	0.560799	1	Stable
chr12	104137140	104138532	266.423	0.0159228	0.116583	0	1	1	Stable
chr12	104215776	104217087	372.204	-0.434186	0.0922273	0	1	1	Stable
chr12	104218044	104219390	257.461	-2.00558	0.122631	-11.5844	4.94171e-31	1.53272e-29	Down
chr1	32791595	32791943	26.2934	0.235101	0.335074	0	1	1	Stable
chr12	104219811	104220137	94.8897	-1.14124	0.183479	-3.03183	0.00243076	0.00983979	Down
chr12	104220600	104220830	54.1716	-1.29164	0.246949	-2.86163	0.00421472	0.0164179	Down
chr12	104249291	104250107	50.8722	0.212226	0.243346	0	1	1	Stable
chr12	104254805	104256108	261.696	0.21165	0.111429	0	1	1	Stable
chr12	104256448	104257444	139.962	0.334154	0.147505	0	1	1	Stable
chr12	104275868	104278329	600.065	-0.141132	0.0787543	0	1	1	Stable
chr12	104284955	104290022	1160.21	-0.777467	0.0591636	-3.25376	0.00113888	0.00482894	Down
chr12	104293440	104294270	104.658	0.532712	0.175115	0	1	1	Stable
chr12	104294517	104295042	73.8247	0.345511	0.204513	0	1	1	Stable
chr12	104298270	104300432	247.092	0.115768	0.113817	0	1	1	Stable
chr1	2467218	2467871	19.1641	0.856333	0.407179	0.666466	0.505113	1	Stable
chr1	32816302	32818989	479.63	-0.045249	0.0836043	0	1	1	Stable
chr12	104302733	104303534	104.387	-0.861382	0.173908	-1.58946	0.111956	0.317775	Stable
chr12	104303830	104304208	73.6802	-0.328749	0.204109	0	1	1	Stable
chr12	104305804	104306122	35.444	-1.14535	0.291125	-1.92491	0.0542403	0.168361	Stable
chr12	104308267	104308861	55.6547	0.201511	0.231843	0	1	1	Stable
chr12	104311036	104311323	25.1369	-0.140215	0.36393	0	1	1	Stable
chr12	104312994	104313373	23.2333	0.10854	0.357261	0	1	1	Stable
chr12	104313891	104314175	27.7772	-0.0474679	0.327464	0	1	1	Stable
chr12	104341996	104342310	11.009	0.679444	0.550991	0.171476	0.863849	1	Stable
chr12	104370912	104371238	38.4974	-1.94921	0.293036	-4.65556	3.23105e-06	1.82116e-05	Down
chr12	104408111	104408549	74.4015	-2.30747	0.22031	-7.81857	5.34284e-15	6.362e-14	Down
chr1	32870189	32871323	36.5716	0.75596	0.297739	0.574318	0.565752	1	Stable
chr12	104409073	104409267	43.9364	-1.50277	0.263781	-3.47943	0.000502478	0.00223086	Down
chr12	104456278	104459223	678.928	-0.0573885	0.0730068	0	1	1	Stable
chr12	104589080	104589322	45.9503	-1.03603	0.25212	-1.78912	0.0735961	0.220312	Stable
chr12	104602917	104603495	69.6033	-1.77686	0.216023	-5.51746	3.43941e-08	2.33045e-07	Down
chr12	104603809	104605050	229.696	-1.43344	0.120657	-7.03216	2.03367e-12	1.97218e-11	Down
chr12	104649472	104650945	28.0627	1.11362	0.351337	1.5047	0.132401	0.367009	Stable
chr12	104670974	104671742	202.335	0.156143	0.124075	0	1	1	Stable
chr12	104672079	104673104	207.962	-0.377565	0.134517	0	1	1	Stable
chr12	104928014	104932682	247.143	3.16479	0.168478	15.3125	6.30549e-53	5.93344e-51	Up
chr12	104952165	104954152	317.063	-1.30741	0.108187	-6.67781	2.42533e-11	2.17223e-10	Down
chr1	32886356	32886644	6.2806	1.18208	0.737022	0.810171	0.417842	0.967392	Stable
chr12	104957319	104959699	572.878	0.0925029	0.0788762	0	1	1	Stable
chr12	104974820	104975109	4.77883	0.694048	0.821133	0.132847	0.894314	1	Stable
chr12	104986372	104986912	160.502	-0.385424	0.136815	0	1	1	Stable
chr12	105036841	105038019	22.201	1.36439	0.39975	1.94979	0.0512013	0.159889	Stable
chr12	105084097	105084413	48.1018	-0.376503	0.262314	0	1	1	Stable
chr12	105100899	105101107	14.8689	0.711871	0.479852	0.264475	0.791414	1	Stable
chr12	105107127	105111610	761.561	0.271411	0.0720399	0	1	1	Stable
chr12	105211588	105211813	6.15007	0.537692	0.705296	0	1	1	Stable
chr12	105212824	105213024	6.30778	0.995979	0.730028	0.563015	0.573425	1	Stable
chr12	105214368	105214646	15.2352	0.731419	0.458368	0.319517	0.749334	1	Stable
chr1	32893170	32893754	58.3038	0.131619	0.230162	0	1	1	Stable
chr12	105214969	105215298	19.7702	0.816685	0.404938	0.572242	0.567158	1	Stable
chr12	105235191	105236697	291.982	-0.0344258	0.104644	0	1	1	Stable
chr12	105257280	105257562	15.2677	0.451827	0.44406	0	1	1	Stable
chr12	105281217	105281778	107.77	-1.68248	0.179375	-6.11854	9.44363e-10	7.41976e-09	Down
chr12	105310398	105310694	29.2438	0.471002	0.337185	0	1	1	Stable
chr12	105311011	105311678	68.1903	0.369424	0.218578	0	1	1	Stable
chr12	105316771	105317944	273.518	-2.04807	0.115878	-12.6263	1.51294e-36	6.25673e-35	Down
chr12	105318660	105320643	286.862	-2.03423	0.117341	-12.3509	4.81439e-35	1.84496e-33	Down
chr12	105330315	105331482	263.033	0.0226754	0.113263	0	1	1	Stable
chr12	105383085	105383470	49.1685	0.331154	0.246172	0	1	1	Stable
chr1	32900879	32902039	175.868	0.304224	0.135626	0	1	1	Stable
chr12	105423031	105423933	10.9351	2.07105	0.654476	2.27065	0.0231683	0.078551	Stable
chr12	105444542	105445176	21.6239	0.176285	0.388622	0	1	1	Stable
chr12	105561659	105563268	348.055	-0.215561	0.103111	0	1	1	Stable
chr12	106021802	106023643	331.42	0.529435	0.109181	0	1	1	Stable
chr12	106030302	106031341	209.595	-0.714265	0.12056	-1.07252	0.283487	0.702627	Stable
chr12	106091275	106091575	70.7881	-0.632652	0.210142	-0.226938	0.820472	1	Stable
chr12	106107838	106109907	242.479	-2.61628	0.132436	-15.3381	4.25359e-53	4.02821e-51	Down
chr12	106112269	106114795	345.9	-2.22733	0.10486	-15.6624	2.7318e-55	2.82827e-53	Down
chr12	106126839	106127366	80.4568	-1.93476	0.21527	-6.27023	3.60512e-10	2.92619e-09	Down
chr12	106127824	106128240	36.248	-2.71641	0.341237	-6.24622	4.20495e-10	3.39261e-09	Down
chr1	32913247	32913446	13.6204	-0.179646	0.487487	0	1	1	Stable
chr12	106132504	106132976	66.2199	-0.184812	0.223236	0	1	1	Stable
chr12	106133311	106133752	56.1709	0.507572	0.2402	0	1	1	Stable
chr12	106136010	106136225	47.4427	-0.00844242	0.250733	0	1	1	Stable
chr12	106138014	106140166	753.37	-0.0212453	0.0751267	0	1	1	Stable
chr12	106227169	106227579	24.6325	0.338262	0.352798	0	1	1	Stable
chr12	106246677	106248641	429.37	-0.0210177	0.0984361	0	1	1	Stable
chr12	106288762	106289120	74.1919	-1.97132	0.212449	-6.52558	6.77401e-11	5.82964e-10	Down
chr12	106296705	106296906	11.9584	-0.190933	0.495702	0	1	1	Stable
chr12	106301473	106303607	442.305	-0.0728954	0.088111	0	1	1	Stable
chr12	106357726	106358882	248.433	-0.74765	0.110657	-1.4702	0.141508	0.387849	Stable
chr1	32962103	32962631	29.4723	0.562674	0.32553	0	1	1	Stable
chr12	106581394	106583053	41.5964	1.59674	0.30254	3.34428	0.000824971	0.00356119	Up
chr12	106583582	106584006	9.38588	0.378658	0.572645	0	1	1	Stable
chr12	106739727	106739907	6.31856	0.290502	0.710329	0	1	1	Stable
chr12	106767734	106769960	109.377	0.730523	0.173657	0.838206	0.401915	0.937703	Stable
chr12	106773617	106775083	409.431	-0.0160877	0.0922996	0	1	1	Stable
chr12	106955025	106957821	556.465	0.238354	0.0801211	0	1	1	Stable
chr12	106986465	106987490	180.367	-0.284347	0.12989	0	1	1	Stable
chr12	107027838	107028049	13.9553	0.514974	0.497593	0	1	1	Stable
chr12	107092356	107094623	478.887	0.779077	0.0885999	2.19091	0.0284581	0.0944952	Stable
chr12	107214938	107215137	24.123	-2.94275	0.413691	-5.69938	1.20243e-08	8.49331e-08	Down
chr1	32963089	32964766	191.99	0.214687	0.12831	0	1	1	Stable
chr12	107317909	107320963	392.399	-1.38908	0.0945958	-8.50055	1.88692e-17	2.63132e-16	Down
chr12	107328698	107329450	51.2356	0.41971	0.263674	0	1	1	Stable
chr12	107343235	107346371	385.677	-1.70463	0.0976373	-11.4676	1.9197e-30	5.73777e-29	Down
chr12	107347722	107347999	29.5459	-2.95866	0.3763	-6.308	2.8267e-10	2.31596e-09	Down
chr12	107348348	107349234	164.898	-1.85764	0.141493	-8.99465	2.3699e-19	3.7795e-18	Down
chr12	107349537	107353478	625.81	-2.55982	0.0889746	-22.1958	3.77408e-109	2.36093e-106	Down
chr12	107378866	107381701	409.372	-2.03524	0.102476	-14.1523	1.80659e-45	1.1629e-43	Down
chr12	107396511	107396886	53.4328	-3.00409	0.288387	-8.38846	4.92553e-17	6.69218e-16	Down
chr12	107515108	107515922	51.3942	0.362717	0.247859	0	1	1	Stable
chr12	107685357	107686498	251.032	0.0629668	0.113971	0	1	1	Stable
chr1	32972998	32973184	16.3728	0.0214054	0.42293	0	1	1	Stable
chr12	107758704	107761157	392.389	0.848576	0.0955419	2.75914	0.00579539	0.0220643	Up
chr12	108515315	108515886	121.111	0.122475	0.16616	0	1	1	Stable
chr12	108559844	108561914	443.381	0.188891	0.0894691	0	1	1	Stable
chr12	108562636	108564206	263.298	0.737799	0.113094	1.35141	0.176564	0.469332	Stable
chr12	108565680	108566879	98.2891	1.40803	0.199407	4.12758	3.66603e-05	0.000186002	Up
chr12	108567753	108567951	6.09897	2.50197	0.91345	2.09864	0.0358487	0.116569	Stable
chr12	108568286	108568989	16.7051	1.7654	0.496793	2.37612	0.0174957	0.0608943	Stable
chr12	108571186	108572679	40.1787	1.70914	0.313379	3.5873	0.000334124	0.00151491	Up
chr12	108572726	108573042	6.60364	1.58403	0.775809	1.28777	0.197825	0.517426	Stable
chr12	108605544	108605834	5.71667	1.65421	0.814681	1.31248	0.189359	0.498688	Stable
chr1	32980560	32981851	189.255	0.21835	0.135757	0	1	1	Stable
chr12	108609905	108610111	4.50839	1.05739	0.867073	0.544856	0.585853	1	Stable
chr12	108610522	108618959	463.252	2.68018	0.114232	18.3418	3.83744e-75	8.83109e-73	Up
chr12	108630005	108630424	43.984	0.250245	0.286729	0	1	1	Stable
chr12	108691166	108691574	89.5507	0.107148	0.1889	0	1	1	Stable
chr12	108691971	108693054	141.252	0.185501	0.145769	0	1	1	Stable
chr12	108730034	108731464	412.512	0.245275	0.0908233	0	1	1	Stable
chr12	108731755	108732666	225.496	-0.149233	0.116109	0	1	1	Stable
chr12	108733869	108734331	96.6452	-1.71912	0.185845	-6.10271	1.04286e-09	8.15613e-09	Down
chr12	108734650	108735088	97.723	-1.15431	0.182891	-3.11306	0.0018516	0.00762386	Down
chr12	108837751	108839851	428.433	-0.923371	0.0908355	-3.72551	0.000194923	0.000909118	Down
chr1	2525659	2526626	129.563	0.311045	0.157707	0	1	1	Stable
chr1	32990942	32991196	25.5649	-1.25669	0.365939	-1.83562	0.0664135	0.200937	Stable
chr12	108848474	108848996	25.4631	1.61405	0.401683	2.56193	0.0104091	0.0379139	Up
chr12	108850776	108853620	485.966	0.401664	0.0855601	0	1	1	Stable
chr12	108854078	108855067	187.609	0.248071	0.130436	0	1	1	Stable
chr12	108856111	108858019	389.504	-0.436456	0.0969265	0	1	1	Stable
chr12	109052081	109053628	261.049	0.395689	0.111011	0	1	1	Stable
chr12	109093732	109093904	16.2686	0.197253	0.428041	0	1	1	Stable
chr12	109111150	109111764	147.763	-0.488221	0.14773	0	1	1	Stable
chr12	109154092	109154473	35.2811	0.271715	0.292694	0	1	1	Stable
chr12	109154716	109154990	56.7529	-1.87701	0.240501	-5.37232	7.77286e-08	5.11201e-07	Down
chr12	109191462	109193295	355.996	-1.03559	0.0972256	-4.63486	3.57182e-06	2.00306e-05	Down
chr1	32997319	32997771	15.0863	-0.293863	0.495254	0	1	1	Stable
chr12	109264589	109265511	19.9066	1.27196	0.417602	1.64509	0.0999505	0.287911	Stable
chr12	109266159	109266390	4.0627	1.19075	0.95236	0.636091	0.524717	1	Stable
chr12	109277546	109277981	53.4546	0.801435	0.252764	0.856421	0.391765	0.917849	Stable
chr12	109278246	109278593	56.3149	-1.03147	0.229155	-1.94849	0.0513567	0.160296	Stable
chr12	109301114	109304150	74.7744	1.78799	0.239171	5.02999	4.90502e-07	2.98966e-06	Up
chr12	109304517	109304738	6.92392	0.725655	0.672842	0.209102	0.834368	1	Stable
chr12	109305859	109306119	5.47562	2.78925	1.02007	2.16092	0.0307015	0.101346	Stable
chr12	109308767	109309222	29.1421	0.739248	0.338422	0.455896	0.648465	1	Stable
chr12	109309583	109310588	64.4973	0.485516	0.235664	0	1	1	Stable
chr12	109385242	109385633	20.7834	-0.046531	0.383699	0	1	1	Stable
chr1	33035356	33036868	150.935	0.543142	0.144431	0	1	1	Stable
chr12	109476564	109478220	429.127	0.324168	0.0895486	0	1	1	Stable
chr12	109573019	109574368	263.803	0.356836	0.110973	0	1	1	Stable
chr12	109709115	109709369	6.00404	0.488171	0.708872	0	1	1	Stable
chr12	109709714	109712946	106.427	1.64756	0.200584	5.29748	1.17409e-07	7.58282e-07	Up
chr12	109713858	109716381	174.844	1.34682	0.147904	5.15102	2.59074e-07	1.6225e-06	Up
chr12	109864806	109865201	48.7106	-2.4383	0.282103	-6.56972	5.04083e-11	4.40033e-10	Down
chr12	109879879	109880882	191.107	0.408779	0.133492	0	1	1	Stable
chr12	109887673	109888311	76.4544	-1.89153	0.207671	-6.29151	3.14392e-10	2.56356e-09	Down
chr12	109899699	109901164	285.367	-0.599606	0.11061	-0.132388	0.894678	1	Stable
chr12	109978221	109980051	47.4831	2.10987	0.308547	4.94224	7.723e-07	4.63099e-06	Up
chr1	33080729	33080924	36.5786	-0.716429	0.287268	-0.457644	0.647208	1	Stable
chr12	109995434	109996777	253.108	0.176375	0.111264	0	1	1	Stable
chr12	109999188	110000394	263.599	0.457502	0.113475	0	1	1	Stable
chr12	110026442	110026877	11.8985	1.52715	0.561167	1.67899	0.0931549	0.271008	Stable
chr12	110027132	110027354	4.53053	1.92134	0.953415	1.40168	0.161012	0.434533	Stable
chr12	110029890	110030057	2.87732	2.40933	1.30158	1.40166	0.161016	0.434533	Stable
chr12	110038688	110039066	76.0519	0.167296	0.199697	0	1	1	Stable
chr12	110039451	110040211	172.954	-0.569162	0.132714	0	1	1	Stable
chr12	110048008	110048427	120.72	-0.402896	0.157016	0	1	1	Stable
chr12	110048716	110049113	79.6819	0.012023	0.196407	0	1	1	Stable
chr12	110055232	110055560	74.3432	-0.829291	0.203226	-1.20225	0.229266	0.587787	Stable
chr1	33081293	33081578	37.8088	-0.314923	0.279179	0	1	1	Stable
chr12	110107457	110108915	327.036	-2.79588	0.116144	-19.0361	8.56998e-81	2.48782e-78	Down
chr12	110109287	110110534	294.142	-2.19615	0.126833	-12.7033	5.6717e-37	2.41398e-35	Down
chr12	110124403	110125222	283.674	-0.145206	0.108694	0	1	1	Stable
chr12	110178852	110179339	14.3781	1.23644	0.490679	1.32771	0.184273	0.487113	Stable
chr12	110180011	110180202	4.48095	1.40065	0.938977	0.8687	0.385011	0.905354	Stable
chr12	110224245	110225326	218.841	-1.20416	0.13653	-4.53527	5.75293e-06	3.16978e-05	Down
chr12	110233899	110235512	175.823	-2.33344	0.146527	-11.9328	7.98387e-33	2.71935e-31	Down
chr12	110245641	110250625	831.293	-2.25204	0.0753582	-22.122	1.94127e-108	1.19752e-105	Down
chr12	110266777	110268329	225.64	-2.48478	0.137411	-13.8258	1.78049e-43	1.03916e-41	Down
chr12	110269018	110271725	510.469	-2.12163	0.0906057	-16.9599	1.62579e-64	2.43129e-62	Down
chr1	33126868	33127194	68.5321	-0.292926	0.209629	0	1	1	Stable
chr12	110280556	110282642	569.523	-0.216091	0.0810465	0	1	1	Stable
chr12	110282702	110282969	29.222	0.444438	0.319393	0	1	1	Stable
chr12	110283797	110284148	36.2092	0.704573	0.300615	0.397885	0.690715	1	Stable
chr12	110286788	110287135	23.9135	0.513569	0.355343	0	1	1	Stable
chr12	110402609	110404380	479.762	0.01344	0.0825168	0	1	1	Stable
chr12	110431610	110431931	68.732	0.058231	0.209367	0	1	1	Stable
chr12	110449505	110450291	227.214	0.0503346	0.121596	0	1	1	Stable
chr12	110467439	110468158	130.96	0.102286	0.154347	0	1	1	Stable
chr12	110468531	110469288	212.6	-0.639041	0.118638	-0.455825	0.648516	1	Stable
chr12	110500394	110502049	324.902	0.28057	0.102109	0	1	1	Stable
chr1	33127612	33127971	54.7427	-0.285162	0.23216	0	1	1	Stable
chr12	110512775	110513282	27.7391	0.406143	0.330367	0	1	1	Stable
chr12	110577965	110578942	102.32	0.381392	0.1763	0	1	1	Stable
chr12	110581582	110584133	457.184	1.08552	0.0926959	5.39995	6.66579e-08	4.40829e-07	Up
chr12	110613755	110614781	177.295	0.105707	0.131536	0	1	1	Stable
chr12	110741138	110743866	447.347	-0.245008	0.084534	0	1	1	Stable
chr12	110887852	110888048	27.4634	-0.0372187	0.322095	0	1	1	Stable
chr12	110892931	110893210	9.56446	1.02265	0.590102	0.741712	0.458262	1	Stable
chr12	110894545	110894811	8.8693	0.923483	0.607379	0.557347	0.57729	1	Stable
chr12	110917772	110918000	21.3167	-0.24562	0.383334	0	1	1	Stable
chr12	111034255	111034679	7.49174	2.45343	0.805569	2.31944	0.0203715	0.0699195	Stable
chr1	33181561	33182074	52.7353	0.344396	0.241867	0	1	1	Stable
chr12	111034972	111035404	5.27296	1.82728	0.87278	1.4234	0.154619	0.419717	Stable
chr12	111063402	111063587	9.3531	0.610425	0.575779	0.0442226	0.964727	1	Stable
chr12	111368474	111369025	108.334	-0.0752751	0.167963	0	1	1	Stable
chr12	111396873	111397603	60.3965	0.963168	0.235416	1.60654	0.108156	0.308486	Stable
chr12	111403886	111407209	415.11	1.03885	0.0975202	4.6543	3.25078e-06	1.83158e-05	Up
chr12	111409859	111410099	39.6389	-0.207792	0.271159	0	1	1	Stable
chr12	111410179	111411210	56.2021	0.404082	0.249807	0	1	1	Stable
chr12	111430656	111431575	18.7568	0.844674	0.409961	0.633503	0.526405	1	Stable
chr12	111544984	111545645	13.8732	1.54766	0.519104	1.85454	0.0636618	0.193601	Stable
chr12	111569676	111570792	97.6495	0.185309	0.176722	0	1	1	Stable
chr1	33255761	33256197	75.6192	-0.180827	0.215973	0	1	1	Stable
chr12	111578412	111578876	34.4396	0.225609	0.297974	0	1	1	Stable
chr12	111597148	111600590	961.708	0.270218	0.0685466	0	1	1	Stable
chr12	111684664	111685913	236.85	0.474197	0.118046	0	1	1	Stable
chr12	111686152	111686572	126.3	-0.511066	0.155079	0	1	1	Stable
chr12	111717590	111717972	11.316	1.20756	0.54976	1.13249	0.257428	0.64806	Stable
chr12	111766649	111767648	162.216	-0.811074	0.139672	-1.61887	0.105475	0.301788	Stable
chr12	111774002	111774864	181.663	-0.290318	0.131822	0	1	1	Stable
chr12	111775266	111776554	246.961	-1.57303	0.11995	-8.23731	1.76123e-16	2.31298e-15	Down
chr12	111777162	111777728	82.3351	-2.0781	0.201712	-7.40234	1.33807e-13	1.42587e-12	Down
chr12	111834855	111835381	110.269	-0.86405	0.171445	-1.62786	0.103555	0.297137	Stable
chr1	33257016	33257982	149.422	-1.33931	0.146464	-5.15041	2.59918e-07	1.6271e-06	Down
chr12	111840971	111841297	46.5032	0.128373	0.25415	0	1	1	Stable
chr12	111841386	111843620	516.571	0.0958859	0.0819038	0	1	1	Stable
chr12	111941769	111943320	41.2859	1.61922	0.311265	3.32275	0.000891346	0.0038317	Up
chr12	112012445	112013124	187.396	-0.564755	0.129641	0	1	1	Stable
chr12	112013448	112014129	163.501	-1.17627	0.138329	-4.27462	1.91466e-05	9.99763e-05	Down
chr12	112095988	112096208	8.99202	0.328722	0.592981	0	1	1	Stable
chr12	112096261	112096430	10.379	0.454994	0.542593	0	1	1	Stable
chr12	112107611	112107837	24.7938	0.464935	0.357072	0	1	1	Stable
chr12	112108141	112109941	488.043	-0.248878	0.0823563	0	1	1	Stable
chr12	112112391	112113003	102.376	-0.22231	0.169537	0	1	1	Stable
chr1	2546487	2547620	163.139	-0.63453	0.135294	-0.366372	0.714087	1	Stable
chr1	33295450	33296524	29.2715	2.33888	0.406594	4.31369	1.60555e-05	8.45711e-05	Up
chr12	112125568	112126587	189.774	0.326521	0.134722	0	1	1	Stable
chr12	112130380	112131113	85.2163	0.0747805	0.185488	0	1	1	Stable
chr12	112301914	112304486	163.561	2.01679	0.16305	8.78151	1.61289e-18	2.43249e-17	Up
chr12	112381167	112382842	360.015	0.20826	0.0998329	0	1	1	Stable
chr12	112408215	112409611	248.109	-0.0289868	0.115034	0	1	1	Stable
chr12	112418003	112420340	559.9	0.479392	0.0804475	0	1	1	Stable
chr12	112833003	112834052	131.358	-2.33656	0.165487	-10.5845	3.51815e-26	8.35607e-25	Down
chr12	112837039	112837661	113.528	-1.51902	0.166446	-5.6118	2.00236e-08	1.38679e-07	Down
chr12	112838031	112839284	248.79	-2.11545	0.123108	-12.4321	1.75022e-35	6.84897e-34	Down
chr12	112839632	112839991	85.5035	-1.98792	0.198177	-7.07933	1.44852e-12	1.41772e-11	Down
chr1	33341023	33341360	17.0806	0.704483	0.431945	0.276703	0.782008	1	Stable
chr12	112906240	112906730	81.5147	-2.7621	0.222631	-9.77911	1.38417e-22	2.66138e-21	Down
chr12	112937929	112938250	50.3442	0.435838	0.244431	0	1	1	Stable
chr12	112938432	112939067	141.847	-0.251247	0.144719	0	1	1	Stable
chr12	113041159	113041407	20.0035	-2.70888	0.44886	-4.73181	2.22523e-06	1.27593e-05	Down
chr12	113056788	113057449	43.4481	0.428364	0.262059	0	1	1	Stable
chr12	113092968	113093620	31.846	0.344918	0.316419	0	1	1	Stable
chr12	113135273	113135635	30.6453	0.0919201	0.310409	0	1	1	Stable
chr12	113184283	113186012	418.927	-0.179034	0.0891859	0	1	1	Stable
chr12	113193310	113194843	269.565	-1.70342	0.11698	-9.56115	1.16455e-21	2.12081e-20	Down
chr12	113214601	113215028	63.9409	-2.27556	0.234287	-7.21593	5.35671e-13	5.43441e-12	Down
chr1	33341871	33342298	45.7439	0.895171	0.271304	1.1434	0.252874	0.63851	Stable
chr12	113220780	113220960	49.9397	-0.434829	0.241195	0	1	1	Stable
chr12	113221507	113223776	637.615	-0.859865	0.0736919	-3.73043	0.00019115	0.00089255	Down
chr12	113229244	113230028	32.2996	0.733426	0.321148	0.462291	0.643872	1	Stable
chr12	113230944	113232680	68.6435	0.732695	0.21906	0.674392	0.500062	1	Stable
chr12	113239777	113240099	14.2867	0.697517	0.470446	0.239251	0.810911	1	Stable
chr12	113240406	113244528	334.967	1.31706	0.110841	6.60491	3.9777e-11	3.50535e-10	Up
chr12	113244991	113245264	14.6517	0.186033	0.45233	0	1	1	Stable
chr12	113246407	113246587	9.92188	0.504344	0.574497	0	1	1	Stable
chr12	113334151	113336469	246.281	0.925014	0.120045	2.83271	0.00461554	0.0178617	Up
chr12	113358074	113359492	246.703	0.207979	0.115523	0	1	1	Stable
chr1	33342792	33343270	49.8889	0.201497	0.244486	0	1	1	Stable
chr12	113421812	113423250	354.653	0.258757	0.0991899	0	1	1	Stable
chr12	113462247	113463506	42.3115	0.619743	0.27983	0.124292	0.901084	1	Stable
chr12	113464197	113464596	6.8061	1.68125	0.75536	1.45134	0.146684	0.400601	Stable
chr12	113465091	113465793	26.0277	1.19481	0.371786	1.64031	0.10094	0.290298	Stable
chr12	113470140	113471070	14.1144	3.51698	0.748899	3.9151	9.03651e-05	0.000437637	Up
chr12	113765904	113766756	95.3844	-0.542808	0.176021	0	1	1	Stable
chr12	113772945	113773592	119.716	-0.798715	0.163136	-1.31027	0.190104	0.500236	Stable
chr12	113787936	113788207	6.08633	1.51105	0.773279	1.19761	0.231071	0.591698	Stable
chr12	113872717	113872964	6.97018	1.04869	0.698729	0.663677	0.506897	1	Stable
chr12	113961717	113963173	35.3787	3.06952	0.426645	5.82349	5.76323e-09	4.19767e-08	Up
chr1	33346153	33349753	529.434	0.335252	0.0818582	0	1	1	Stable
chr12	113965363	113966679	144.885	0.853029	0.151934	1.76437	0.0776699	0.23109	Stable
chr12	114315748	114317020	21.1813	2.44553	0.483776	3.84594	0.000120093	0.00057391	Up
chr12	114479330	114481206	57.4061	2.0758	0.277438	5.3736	7.71814e-08	5.07778e-07	Up
chr12	114662135	114662505	54.5262	-1.14227	0.23752	-2.34637	0.0189573	0.0654633	Stable
chr12	114667938	114669336	180.01	0.228004	0.137587	0	1	1	Stable
chr12	114682767	114684120	355.522	-0.192795	0.0986603	0	1	1	Stable
chr12	114684635	114685357	187.069	-0.799467	0.129292	-1.65906	0.0971032	0.280765	Stable
chr12	114933296	114933947	94.1491	-0.0337848	0.179832	0	1	1	Stable
chr12	114934444	114934764	43.3128	-1.78699	0.274222	-4.38341	1.16838e-05	6.2545e-05	Down
chr12	114977409	114977576	8.71846	-0.16016	0.626184	0	1	1	Stable
chr1	33350144	33350544	94.2413	-0.489218	0.176115	0	1	1	Stable
chr12	115138072	115138525	6.67182	0.211858	0.685545	0	1	1	Stable
chr12	115155279	115156126	21.5968	1.09154	0.394934	1.28268	0.199603	0.521463	Stable
chr12	115337137	115338498	147.979	0.543504	0.149713	0	1	1	Stable
chr12	115338910	115339525	24.5128	0.892173	0.363301	0.845609	0.397771	0.930087	Stable
chr12	115340570	115343476	182.68	1.22377	0.155867	4.09842	4.15985e-05	0.000209573	Up
chr12	115353939	115354754	164.79	0.0841604	0.138323	0	1	1	Stable
chr12	115374459	115375480	62.4434	0.924305	0.246652	1.37579	0.168885	0.452034	Stable
chr12	115394534	115395241	42.9515	0.880786	0.274967	1.07585	0.281994	0.699825	Stable
chr12	115404638	115405245	16.6567	2.34759	0.532026	3.31305	0.000922845	0.00395791	Up
chr12	115405539	115405823	7.0687	0.956941	0.684224	0.54365	0.586682	1	Stable
chr1	33367683	33367859	11.5945	0.0688533	0.512277	0	1	1	Stable
chr12	115451794	115452287	40.9876	-0.199757	0.268632	0	1	1	Stable
chr12	115916979	115917324	15.3582	1.17133	0.467814	1.25343	0.21005	0.544876	Stable
chr12	116142970	116144382	67.0308	0.54936	0.214357	0	1	1	Stable
chr12	116159543	116159817	6.16406	0.731054	0.703771	0.207583	0.835554	1	Stable
chr12	116164763	116166203	44.0094	0.82897	0.275679	0.885114	0.376095	0.888147	Stable
chr12	116171342	116171765	10.5897	0.0246828	0.557794	0	1	1	Stable
chr12	116235905	116236553	14.1933	0.490099	0.470279	0	1	1	Stable
chr12	116243243	116244812	81.756	0.951069	0.203624	1.79795	0.0721843	0.216494	Stable
chr12	116275090	116278328	517.267	0.12323	0.0902514	0	1	1	Stable
chr12	116359486	116359878	57.0552	-1.46396	0.234645	-3.7461	0.000179603	0.000841198	Down
chr1	33430354	33430960	62.0528	0.61736	0.232113	0.139576	0.888995	1	Stable
chr12	116367814	116370035	404.611	-1.32989	0.0970645	-7.67456	1.65982e-14	1.89905e-13	Down
chr12	116377248	116377621	83.7725	-3.00602	0.238893	-10.1345	3.88487e-24	8.21649e-23	Down
chr12	116381241	116383219	342.376	-2.31018	0.109389	-15.7714	4.89501e-56	5.17648e-54	Down
chr12	116425912	116426336	71.9497	-2.24547	0.219654	-7.55967	4.04086e-14	4.48015e-13	Down
chr12	116426702	116427540	143.417	-1.91064	0.153124	-8.65754	4.82054e-18	6.99916e-17	Down
chr12	116433896	116434321	88.5297	-1.43756	0.186274	-4.57713	4.7139e-06	2.6171e-05	Down
chr12	116455421	116455789	54.9862	-0.734482	0.235779	-0.63415	0.525983	1	Stable
chr12	116474475	116475099	14.2184	0.615538	0.471483	0.0648496	0.948294	1	Stable
chr12	116525728	116527050	194.432	-1.73898	0.13326	-8.65992	4.72083e-18	6.86785e-17	Down
chr12	116528837	116529089	53.4318	-2.42916	0.260964	-7.06686	1.58476e-12	1.54765e-11	Down
chr1	33472705	33473141	60.5875	0.303155	0.224548	0	1	1	Stable
chr12	116529501	116530053	80.5813	-3.28984	0.240253	-11.2584	2.1046e-29	5.93122e-28	Down
chr12	116533532	116533773	52.6611	-1.30766	0.245736	-2.94096	0.00327196	0.0129789	Down
chr12	116534155	116534447	46.486	0.348302	0.256443	0	1	1	Stable
chr12	116737052	116738011	202.685	0.057961	0.123395	0	1	1	Stable
chr12	116818812	116820381	253.068	0.468572	0.114903	0	1	1	Stable
chr12	116860295	116860637	5.95701	0.6059	0.71127	0.0294363	0.976517	1	Stable
chr12	116880719	116881761	27.2766	0.623196	0.333872	0.114516	0.908829	1	Stable
chr12	116910661	116911520	168.768	0.114667	0.142827	0	1	1	Stable
chr12	117096946	117099994	357.647	1.06159	0.108295	4.40114	1.07683e-05	5.78602e-05	Up
chr12	117100143	117100370	14.4804	0.748287	0.467249	0.349546	0.726679	1	Stable
chr1	34163199	34163996	17.355	0.907839	0.432581	0.746395	0.455429	1	Stable
chr12	117125529	117125726	23.6965	0.371724	0.356391	0	1	1	Stable
chr12	117130388	117130899	27.2754	0.451802	0.340926	0	1	1	Stable
chr12	117134414	117134599	10.4268	0.397218	0.543525	0	1	1	Stable
chr12	117134879	117135618	30.4639	0.656459	0.324686	0.220203	0.825713	1	Stable
chr12	117140189	117141127	176.793	-0.237738	0.131544	0	1	1	Stable
chr12	117141159	117141799	147.188	-0.557121	0.142663	0	1	1	Stable
chr12	117142129	117143111	286.546	0.0480337	0.104953	0	1	1	Stable
chr12	117143467	117144577	232.845	0.157825	0.116379	0	1	1	Stable
chr12	117148350	117149329	138.944	0.143963	0.148069	0	1	1	Stable
chr12	117149685	117149951	25.2678	0.0563645	0.36674	0	1	1	Stable
chr1	2578120	2578288	3.32769	0.832137	0.990251	0.249608	0.802891	1	Stable
chr1	34164721	34165137	11.1037	0.673639	0.539565	0.164347	0.869458	1	Stable
chr12	117150283	117150766	35.9986	0.361416	0.288432	0	1	1	Stable
chr12	117151108	117152415	96.0731	0.708045	0.188909	0.651545	0.514694	1	Stable
chr12	117159090	117159755	24.1617	0.112891	0.365024	0	1	1	Stable
chr12	117189484	117190465	168.082	0.273084	0.14081	0	1	1	Stable
chr12	117338714	117340940	51.8497	1.94764	0.285646	4.77052	1.83754e-06	1.06255e-05	Up
chr12	117360305	117361281	28.6221	0.862417	0.352188	0.787802	0.430812	0.991375	Stable
chr12	117363936	117364109	3.3757	3.60373	1.39296	2.16716	0.0302227	0.0998965	Stable
chr12	117684444	117688314	719.659	-1.78747	0.0732412	-16.4185	1.40974e-60	1.7788e-58	Down
chr12	117968800	117969184	46.1177	-1.30174	0.259819	-2.75877	0.00580194	0.0220845	Down
chr12	117987405	117987693	27.12	-2.72782	0.384201	-5.57744	2.44086e-08	1.67793e-07	Down
chr1	34781339	34781696	35.7981	-0.128839	0.304624	0	1	1	Stable
chr12	118016773	118017009	70.0715	-0.410579	0.207368	0	1	1	Stable
chr12	118052888	118053321	82.5354	-1.26829	0.195025	-3.50382	0.000458637	0.00204399	Down
chr12	118059659	118062976	791.967	0.290425	0.0682117	0	1	1	Stable
chr12	118103417	118103816	139.444	-0.972416	0.148207	-2.61427	0.00894171	0.0329527	Down
chr12	118104147	118104578	99.5179	-1.09817	0.174235	-2.9455	0.00322433	0.0128036	Down
chr12	118120424	118120933	49.514	1.38791	0.276915	2.89962	0.00373618	0.0146826	Up
chr12	118135519	118135825	51.0811	-1.04563	0.241335	-1.90882	0.0562853	0.173871	Stable
chr12	118136387	118136913	145.938	-0.186669	0.143856	0	1	1	Stable
chr12	118186297	118186666	7.59296	1.63307	0.704357	1.48804	0.136741	0.37697	Stable
chr12	118358808	118359027	33.9538	-0.25945	0.294871	0	1	1	Stable
chr1	34858740	34859751	144.295	0.402087	0.151493	0	1	1	Stable
chr12	118371201	118372870	302.64	0.325052	0.105272	0	1	1	Stable
chr12	118373235	118373692	90.2815	-0.939069	0.182062	-1.94498	0.0517773	0.161484	Stable
chr12	118375978	118377827	372.338	0.49473	0.0951971	0	1	1	Stable
chr12	118417804	118419907	34.9624	2.019	0.387391	3.70179	0.000214088	0.000993388	Up
chr12	118420467	118424982	145.169	2.03122	0.174998	8.26442	1.40376e-16	1.85615e-15	Up
chr12	119175962	119176793	89.3852	0.596308	0.187939	0.0603699	0.951861	1	Stable
chr12	119178870	119179728	198.759	0.415656	0.126959	0	1	1	Stable
chr12	119180033	119180345	60.5366	0.10931	0.220657	0	1	1	Stable
chr12	119593577	119593873	9.52993	0.958375	0.58085	0.642872	0.520307	1	Stable
chr12	119594486	119595191	51.9403	0.278414	0.24615	0	1	1	Stable
chr1	34865875	34867106	111.7	0.180547	0.164922	0	1	1	Stable
chr12	119613678	119614040	49.5863	-1.44703	0.254987	-3.38085	0.000722613	0.0031433	Down
chr12	119668000	119669011	265.201	-0.0528746	0.108414	0	1	1	Stable
chr12	119869424	119870200	25.6086	0.446266	0.357558	0	1	1	Stable
chr12	119988461	119990566	218.461	0.519018	0.123201	0	1	1	Stable
chr12	120011340	120012023	12.6234	1.81058	0.564602	2.17076	0.0299496	0.0990772	Stable
chr12	120012641	120013264	15.7446	1.50699	0.486741	1.89429	0.0581864	0.179096	Stable
chr12	120055022	120055229	28.7355	-3.7356	0.435637	-7.23227	4.74997e-13	4.83876e-12	Down
chr12	120056466	120056941	38.1341	-3.4675	0.373525	-7.71713	1.18979e-14	1.37724e-13	Down
chr12	120086545	120087004	97.502	-0.98952	0.17471	-2.31559	0.0205805	0.0705311	Stable
chr12	120115946	120117827	406.315	0.0176326	0.0898094	0	1	1	Stable
chr1	34885501	34885744	4.88173	1.25814	0.864217	0.778947	0.436011	1	Stable
chr12	120119047	120119573	100.998	-0.100904	0.174023	0	1	1	Stable
chr12	120194280	120195462	293.727	-0.64342	0.10572	-0.552946	0.580301	1	Stable
chr12	120200479	120202073	372.19	-0.507175	0.0992623	0	1	1	Stable
chr12	120223509	120224494	49.844	1.51617	0.279052	3.33704	0.000846759	0.00364921	Up
chr12	120228787	120231288	680.83	-0.879463	0.0731987	-4.0233	5.73889e-05	0.000284352	Down
chr12	120231672	120232446	190.875	-1.7303	0.131119	-8.73511	2.4341e-18	3.61452e-17	Down
chr12	120234265	120234675	78.1461	-1.41487	0.198734	-4.176	2.9668e-05	0.000152037	Down
chr12	120237010	120239114	306.416	-2.27764	0.11441	-14.7948	1.58311e-49	1.2715e-47	Down
chr12	120247275	120247633	50.2156	-0.616859	0.242357	-0.131611	0.895292	1	Stable
chr12	120264426	120265702	309.328	0.124701	0.100779	0	1	1	Stable
chr1	34928870	34930780	95.4081	2.54162	0.24492	7.98894	1.36104e-15	1.68527e-14	Up
chr12	120290673	120291487	132.665	-0.797487	0.156479	-1.35816	0.174413	0.464504	Stable
chr12	120291874	120292891	322.654	-0.705678	0.102832	-1.1739	0.240434	0.612532	Stable
chr12	120293255	120293814	135.011	-0.244014	0.149149	0	1	1	Stable
chr12	120301716	120303233	195.326	0.344676	0.127182	0	1	1	Stable
chr12	120316828	120317494	125.093	-0.660774	0.164852	-0.459872	0.645608	1	Stable
chr12	120321141	120321354	28.6233	-3.26217	0.410474	-6.52222	6.92746e-11	5.95132e-10	Down
chr12	120325911	120326097	23.4402	-0.175892	0.40403	0	1	1	Stable
chr12	120368260	120369917	70.556	1.03728	0.236382	1.91352	0.055682	0.172283	Stable
chr12	120437554	120437799	44.6168	-1.10853	0.258039	-2.02902	0.042456	0.135573	Stable
chr12	120438137	120438555	105.518	0.223967	0.169006	0	1	1	Stable
chr1	34983695	34985668	282.818	0.404522	0.10751	0	1	1	Stable
chr12	120445948	120447189	293.094	-0.0870994	0.110906	0	1	1	Stable
chr12	120468103	120470216	415.69	0.28016	0.0904202	0	1	1	Stable
chr12	120494768	120497782	454.596	0.383388	0.0895636	0	1	1	Stable
chr12	120528484	120529745	357.517	0.187223	0.104914	0	1	1	Stable
chr12	120534366	120536290	389.803	0.528728	0.0929501	0	1	1	Stable
chr12	120547258	120547480	6.60221	2.60139	0.885008	2.27843	0.0227007	0.077107	Stable
chr12	120581925	120582155	23.951	-0.097821	0.363334	0	1	1	Stable
chr12	120640094	120642024	87.8059	1.59576	0.216912	4.65993	3.16312e-06	1.78445e-05	Up
chr12	120686076	120687942	436.027	-0.44681	0.0861237	0	1	1	Stable
chr12	120710101	120711215	269.032	0.277197	0.110468	0	1	1	Stable
chr1	35030420	35031908	201.01	0.15444	0.125679	0	1	1	Stable
chr12	120725463	120726278	127.266	-0.382235	0.162775	0	1	1	Stable
chr12	120846958	120851765	216.834	2.28739	0.150373	11.3214	1.02801e-29	2.95147e-28	Up
chr12	120902867	120904706	333.917	0.479672	0.101594	0	1	1	Stable
chr12	120944797	120945806	26.9706	0.926279	0.347264	0.982872	0.32567	0.788909	Stable
chr12	120978056	120981566	707.524	-1.30862	0.0732329	-9.88166	4.99995e-23	9.8743e-22	Down
chr12	120981876	120982512	72.8208	-3.07619	0.243109	-10.2474	1.21612e-24	2.63999e-23	Down
chr12	120984124	120984492	57.8631	-2.50831	0.258521	-7.43981	1.00827e-13	1.08485e-12	Down
chr12	121015880	121016480	116.243	0.488355	0.162453	0	1	1	Stable
chr12	121038853	121039360	65.4632	-0.232601	0.216502	0	1	1	Stable
chr12	121059850	121060989	104.322	0.634784	0.177077	0.281353	0.778439	1	Stable
chr1	35057459	35059494	46.9316	2.8811	0.353052	6.50366	7.83864e-11	6.71203e-10	Up
chr12	121124744	121124999	16.362	0.64794	0.433052	0.145426	0.884375	1	Stable
chr12	121144064	121144301	7.6784	0.570318	0.632722	0	1	1	Stable
chr12	121209719	121211249	284.603	-0.0359962	0.113845	0	1	1	Stable
chr12	121214827	121215986	86.9615	0.368031	0.187199	0	1	1	Stable
chr12	121274984	121275286	8.61479	1.35055	0.673171	1.13728	0.25542	0.643804	Stable
chr12	121275575	121279681	217.683	2.22333	0.15039	10.8941	1.23011e-27	3.15084e-26	Up
chr12	121281175	121281342	2.65682	0.926926	1.1137	0.307052	0.758803	1	Stable
chr12	121295417	121298025	437.178	0.231686	0.0953908	0	1	1	Stable
chr12	121334380	121334907	14.1277	1.79021	0.541385	2.22622	0.0259993	0.0872374	Stable
chr12	121351956	121352325	95.1262	-1.17807	0.179748	-3.29964	0.0009681	0.0041432	Down
chr1	35060562	35061073	8.45559	2.01746	0.709629	2.01865	0.0435236	0.138534	Stable
chr12	121399483	121401794	430.974	0.0875976	0.0900273	0	1	1	Stable
chr12	121442655	121444616	69.7538	2.32871	0.261096	6.67857	2.41284e-11	2.16148e-10	Up
chr12	121466347	121467305	125.374	0.507954	0.168504	0	1	1	Stable
chr12	121479164	121479355	7.67161	0.647737	0.634486	0.0989369	0.921188	1	Stable
chr12	121500140	121500457	14.4649	0.36773	0.450622	0	1	1	Stable
chr12	121536947	121538441	298.207	-0.587102	0.108074	-0.0197971	0.984205	1	Stable
chr12	121579207	121580223	174.309	-0.803708	0.136315	-1.60471	0.108558	0.309475	Stable
chr12	121589844	121590286	86.4983	0.632271	0.196637	0.240586	0.809876	1	Stable
chr12	121625998	121628200	426.514	0.145194	0.0876431	0	1	1	Stable
chr12	121666671	121666851	2.77319	2.08892	1.29247	1.16363	0.244572	0.621114	Stable
chr1	2585634	2586371	141.378	-0.413721	0.150402	0	1	1	Stable
chr1	35079043	35080147	170.866	0.131191	0.138176	0	1	1	Stable
chr12	121672316	121673082	53.583	0.378643	0.23869	0	1	1	Stable
chr12	121687258	121687626	86.8	-0.203892	0.182953	0	1	1	Stable
chr12	121697388	121697935	23.2445	0.549783	0.363638	0	1	1	Stable
chr12	121712284	121713296	185.513	-0.219534	0.127341	0	1	1	Stable
chr12	121747091	121748507	123.827	0.287739	0.171002	0	1	1	Stable
chr12	121749233	121749785	77.0988	-0.319193	0.200691	0	1	1	Stable
chr12	121765534	121766553	30.88	0.875877	0.335863	0.866171	0.386397	0.907984	Stable
chr12	121782147	121782868	73.9926	0.226866	0.203164	0	1	1	Stable
chr12	121783814	121785300	198.713	0.206957	0.12514	0	1	1	Stable
chr12	121786243	121786449	35.6706	-1.40874	0.303007	-2.71866	0.00655473	0.0247033	Down
chr1	35190713	35193123	320.065	0.494423	0.102973	0	1	1	Stable
chr12	121787149	121787365	29.7683	-0.347907	0.317865	0	1	1	Stable
chr12	121789822	121794256	855.842	0.535917	0.0693016	0	1	1	Stable
chr12	121794716	121794906	47.1714	-0.331153	0.250127	0	1	1	Stable
chr12	121796440	121797950	219.418	-1.7587	0.12542	-9.35845	8.09176e-21	1.40664e-19	Down
chr12	121799792	121801661	724.856	-0.269512	0.0708486	0	1	1	Stable
chr12	121802632	121805584	808.985	-0.152401	0.0663027	0	1	1	Stable
chr12	121829136	121829524	9.10321	2.50481	0.745428	2.5755	0.0100097	0.0365548	Up
chr12	121839811	121840286	99.7351	-0.773672	0.173389	-1.08836	0.276436	0.687916	Stable
chr12	121888826	121889311	139.924	-0.137832	0.153286	0	1	1	Stable
chr12	121894168	121894420	31.9634	-0.0900909	0.32934	0	1	1	Stable
chr1	35193569	35193886	34.7383	-1.35902	0.297884	-2.59851	0.00936294	0.0343824	Down
chr12	121905562	121906609	25.4192	1.43364	0.3793	2.23748	0.0252549	0.0849641	Stable
chr12	121915306	121915961	15.6301	1.83285	0.515623	2.42016	0.0155138	0.0545737	Stable
chr12	121923058	121925354	151.905	1.22804	0.15375	4.18264	2.88141e-05	0.0001479	Up
chr12	121950683	121950874	11.0993	0.623877	0.536247	0.0725677	0.94215	1	Stable
chr12	122021478	122024932	469.336	0.655446	0.0882299	0.798859	0.424372	0.979397	Stable
chr12	122040995	122041453	84.7156	-2.48691	0.208565	-9.11921	7.56724e-20	1.24435e-18	Down
chr12	122062602	122063932	183.748	-2.05362	0.140922	-10.4218	1.97191e-25	4.51689e-24	Down
chr12	122072093	122072486	57.8534	-2.1197	0.247132	-6.21019	5.29217e-10	4.23898e-09	Down
chr12	122078055	122079842	355.872	0.15392	0.0970045	0	1	1	Stable
chr12	122096453	122097881	152.677	-2.53238	0.159175	-12.2344	2.03566e-34	7.51569e-33	Down
chr1	35197161	35197792	76.7426	-0.239808	0.193875	0	1	1	Stable
chr12	122098350	122099128	107.901	-2.87502	0.203569	-11.2495	2.32888e-29	6.53012e-28	Down
chr12	122113278	122113632	98.1877	-0.562082	0.177201	0	1	1	Stable
chr12	122182679	122183426	26.5086	0.719308	0.359487	0.373714	0.708617	1	Stable
chr12	122197822	122199033	24.8359	1.94457	0.409408	3.32091	0.000897255	0.00385337	Up
chr12	122224467	122226024	332.875	0.394958	0.100846	0	1	1	Stable
chr12	122226487	122226940	35.563	0.859443	0.30259	0.907102	0.364353	0.865896	Stable
chr12	122265326	122266947	319.282	0.227606	0.1001	0	1	1	Stable
chr12	122318865	122319203	12.1561	0.895966	0.515441	0.603373	0.546261	1	Stable
chr12	122366570	122367460	132.499	-0.240865	0.149498	0	1	1	Stable
chr12	122367928	122368961	142.927	-0.977694	0.146727	-2.67662	0.00743691	0.0277759	Down
chr1	35265426	35265814	41.4296	-3.17763	0.342429	-7.5714	3.69237e-14	4.10813e-13	Down
chr12	122394822	122395416	60.6935	0.428891	0.228609	0	1	1	Stable
chr12	122399105	122401502	516.388	-0.278224	0.0826119	0	1	1	Stable
chr12	122405503	122407476	319.418	-1.48345	0.109074	-8.23741	1.75982e-16	2.31181e-15	Down
chr12	122420869	122423554	750.207	-0.0134555	0.0703586	0	1	1	Stable
chr12	122464004	122464332	34.8969	0.105739	0.290655	0	1	1	Stable
chr12	122464643	122465135	64.1211	-0.0901251	0.218194	0	1	1	Stable
chr12	122471354	122471730	27.8111	0.232058	0.333474	0	1	1	Stable
chr12	122498591	122499033	30.6624	0.449355	0.313002	0	1	1	Stable
chr12	122499503	122500871	364.888	0.040579	0.0944966	0	1	1	Stable
chr12	122501258	122501497	45.3307	-0.179605	0.254	0	1	1	Stable
chr1	35268757	35269688	219.59	0.192562	0.122014	0	1	1	Stable
chr12	122524545	122525779	163.801	0.280486	0.137477	0	1	1	Stable
chr12	122526210	122526974	280.837	0.0698433	0.107083	0	1	1	Stable
chr12	122527373	122527582	50.3969	-0.676474	0.245695	-0.372459	0.709551	1	Stable
chr12	122638133	122638682	17.8527	0.35554	0.432542	0	1	1	Stable
chr12	122679485	122679700	54.5659	-0.933016	0.231958	-1.5005	0.133484	0.369611	Stable
chr12	122698776	122701889	153.758	1.89921	0.170345	7.71523	1.20761e-14	1.39714e-13	Up
chr12	122703547	122703925	12.4219	0.386107	0.49211	0	1	1	Stable
chr12	122711429	122715012	155.302	1.79709	0.169546	7.14923	8.7269e-13	8.70045e-12	Up
chr12	122715237	122715583	9.62356	0.926093	0.582334	0.585799	0.558011	1	Stable
chr12	122716319	122716669	10.811	0.604741	0.544743	0.0363077	0.971037	1	Stable
chr1	35556876	35558461	310.859	0.107424	0.105813	0	1	1	Stable
chr12	122725556	122726126	46.7697	-0.126019	0.253949	0	1	1	Stable
chr12	122726463	122727170	25.4843	0.822115	0.358221	0.662029	0.507953	1	Stable
chr12	122748851	122749291	46.1706	-0.701016	0.261127	-0.444432	0.65673	1	Stable
chr12	122751976	122752523	96.777	-0.183859	0.17954	0	1	1	Stable
chr12	122752832	122753618	236.426	0.0628332	0.116996	0	1	1	Stable
chr12	122774617	122774840	25.1877	-0.322827	0.356859	0	1	1	Stable
chr12	122834739	122834933	30.277	-1.31076	0.322144	-2.25303	0.0242573	0.0818996	Stable
chr12	122835419	122836581	144.486	0.285083	0.148855	0	1	1	Stable
chr12	122841815	122842015	8.85535	-0.0861145	0.602359	0	1	1	Stable
chr12	122888691	122889049	42.1894	-1.24595	0.266662	-2.47875	0.0131842	0.0470797	Down
chr1	35637496	35637692	31.019	-0.382705	0.312671	0	1	1	Stable
chr12	122894843	122896614	278.011	0.656467	0.109404	0.653583	0.51338	1	Stable
chr12	122946205	122946729	45.2219	0.0496146	0.26515	0	1	1	Stable
chr12	122947210	122947675	65.2005	-0.0708111	0.215279	0	1	1	Stable
chr12	122951761	122952157	19.1366	-0.250521	0.43768	0	1	1	Stable
chr12	122966014	122966340	58.3626	-0.863387	0.233013	-1.19489	0.232131	0.59407	Stable
chr12	122974136	122974492	74.0097	-0.574915	0.203099	0	1	1	Stable
chr12	122974806	122975654	284.038	-0.255819	0.108025	0	1	1	Stable
chr12	122980189	122981927	397.653	-0.311377	0.0905683	0	1	1	Stable
chr12	123018529	123018976	43.3765	-1.93461	0.275467	-4.89948	9.60899e-07	5.71559e-06	Down
chr12	123063224	123063507	49.8687	-2.13816	0.26625	-5.8336	5.42452e-09	3.96593e-08	Down
chr1	35638181	35638604	30.6307	0.529029	0.322036	0	1	1	Stable
chr12	123085641	123086269	68.2821	-1.99971	0.220748	-6.40891	1.46567e-10	1.22571e-09	Down
chr12	123090076	123090499	57.2374	-1.38003	0.229557	-3.46348	0.000533243	0.00236131	Down
chr12	123095032	123095256	35.1942	-2.32009	0.319773	-5.42614	5.75854e-08	3.83054e-07	Down
chr12	123125914	123126555	117.388	-1.72723	0.16695	-6.84198	7.81078e-12	7.25007e-11	Down
chr12	123139507	123142883	568.104	-1.97062	0.087143	-15.901	6.23883e-57	6.92744e-55	Down
chr12	123143283	123143717	55.0773	-3.01771	0.27817	-8.74556	2.21905e-18	3.30846e-17	Down
chr12	123150139	123150787	163.706	-0.0514847	0.137119	0	1	1	Stable
chr12	123151236	123151725	139.399	-0.250928	0.150337	0	1	1	Stable
chr12	123232140	123234609	478.996	-0.00372576	0.0835195	0	1	1	Stable
chr12	123250446	123250737	50.862	-2.61798	0.290567	-6.99672	2.62026e-12	2.51793e-11	Down
chr1	35640699	35642008	258.054	-0.0106149	0.112915	0	1	1	Stable
chr12	123251092	123251742	169.168	-2.00651	0.144322	-9.84986	6.8639e-23	1.34775e-21	Down
chr12	123270126	123272535	423.221	0.125827	0.107436	0	1	1	Stable
chr12	123363647	123366323	636.052	-0.00383732	0.0781377	0	1	1	Stable
chr12	123383257	123383688	107.72	-0.308864	0.16422	0	1	1	Stable
chr12	123384171	123384968	142.712	0.33279	0.152437	0	1	1	Stable
chr12	123388166	123390141	304.792	0.639953	0.105646	0.520511	0.602707	1	Stable
chr12	123435901	123436795	169.151	-0.0343266	0.135581	0	1	1	Stable
chr12	123436949	123437226	30.2715	0.193179	0.31436	0	1	1	Stable
chr12	123457697	123459229	472.751	-0.408596	0.093113	0	1	1	Stable
chr12	123532917	123534503	299.585	-0.130512	0.111062	0	1	1	Stable
chr1	2642116	2643247	223.223	0.169557	0.118585	0	1	1	Stable
chr1	35642364	35642536	27.3591	0.176711	0.329908	0	1	1	Stable
chr12	123583314	123585717	545.89	-0.00282264	0.080874	0	1	1	Stable
chr12	123601496	123602653	343.683	-0.508037	0.0958051	0	1	1	Stable
chr12	123632559	123634502	334.06	0.269203	0.0990782	0	1	1	Stable
chr12	123660045	123661141	78.751	-0.0822693	0.196387	0	1	1	Stable
chr12	123671145	123671669	105.01	0.373601	0.170025	0	1	1	Stable
chr12	123712416	123713363	180.71	0.449784	0.133618	0	1	1	Stable
chr12	123732919	123733153	4.76176	3.14692	1.18884	2.15501	0.0311613	0.102711	Stable
chr12	123971876	123972930	289.594	0.034762	0.116749	0	1	1	Stable
chr12	123973326	123974450	259.745	0.491485	0.113487	0	1	1	Stable
chr12	124367388	124369069	190.32	-2.3337	0.140795	-12.4205	2.02303e-35	7.89567e-34	Down
chr1	35718279	35719368	223.434	-0.0194921	0.11766	0	1	1	Stable
chr12	124369280	124369498	38.5258	0.608582	0.289485	0.0815923	0.934971	1	Stable
chr12	124369881	124370732	152.945	-2.20684	0.158251	-10.2488	1.19814e-24	2.60349e-23	Down
chr12	124379529	124380774	159.734	-1.86238	0.153641	-8.31433	9.22698e-17	1.23105e-15	Down
chr12	124382184	124382747	76.7015	-1.3393	0.202132	-3.73191	0.00019003	0.000887786	Down
chr12	124385680	124386999	191.07	-1.4868	0.129314	-6.97396	3.08142e-12	2.94325e-11	Down
chr12	124387633	124393168	1060.89	-1.67234	0.0659517	-16.4875	4.5109e-61	5.77382e-59	Down
chr12	124422309	124423852	295.24	-0.886059	0.105186	-2.86252	0.00420285	0.0163745	Down
chr12	124512969	124513484	58.7896	-0.0323399	0.241295	0	1	1	Stable
chr12	124517403	124518990	290.51	-0.496889	0.104688	0	1	1	Stable
chr12	124524503	124524825	10.6769	1.79652	0.623444	1.94333	0.051976	0.162012	Stable
chr1	35769180	35769713	74.4787	-0.799348	0.203872	-1.05157	0.292997	0.722369	Stable
chr12	124548148	124549821	47.5158	2.78962	0.347323	6.34755	2.1877e-10	1.80473e-09	Up
chr12	124565854	124567514	374.675	0.256737	0.0962831	0	1	1	Stable
chr12	124567773	124568002	51.6472	-0.620468	0.236918	-0.149863	0.880872	1	Stable
chr12	124591659	124592008	8.99337	1.27383	0.625582	1.10116	0.270828	0.676042	Stable
chr12	124625901	124626302	64.9693	-2.4727	0.240042	-7.86419	3.71483e-15	4.46292e-14	Down
chr12	124681792	124683052	276.09	-1.87575	0.114752	-11.2485	2.35599e-29	6.5978e-28	Down
chr12	124683346	124683669	52.1845	-2.34594	0.265053	-6.64385	3.05599e-11	2.71518e-10	Down
chr12	124722333	124722542	9.90394	1.50301	0.618475	1.48438	0.137709	0.379309	Stable
chr12	124745279	124747317	269.81	-2.057	0.117623	-12.5148	6.1931e-36	2.47652e-34	Down
chr12	124768607	124768831	20.2998	-0.276342	0.380161	0	1	1	Stable
chr1	35807765	35809187	211.289	0.642264	0.133042	0.430699	0.666688	1	Stable
chr12	124827804	124829827	375.098	-1.3935	0.0965615	-8.37325	5.60495e-17	7.5782e-16	Down
chr12	124863197	124864347	248.497	-0.721084	0.11092	-1.2272	0.219746	0.566389	Stable
chr12	124904447	124905257	113.715	-1.55091	0.168866	-5.72024	1.06375e-08	7.55943e-08	Down
chr12	124988150	124989107	214.928	0.205646	0.122734	0	1	1	Stable
chr12	124993136	124993460	78.6556	-0.785153	0.19266	-1.03909	0.298762	0.734259	Stable
chr12	124993873	124995052	169.751	0.0611461	0.140207	0	1	1	Stable
chr12	125013833	125014032	4.55178	1.65299	0.932395	1.14547	0.252014	0.636774	Stable
chr12	125014424	125014676	5.3827	1.55644	0.838517	1.15857	0.246632	0.62538	Stable
chr12	125049245	125049509	20.9032	0.366394	0.380527	0	1	1	Stable
chr12	125065061	125065303	33.649	-1.08832	0.309849	-1.62452	0.104266	0.298811	Stable
chr1	35883258	35883991	115.83	-0.320964	0.163939	0	1	1	Stable
chr12	125065435	125066153	159.337	0.127571	0.150484	0	1	1	Stable
chr12	125185824	125186125	15.1317	-0.0800717	0.46976	0	1	1	Stable
chr12	125186518	125187093	9.74	1.03357	0.589227	0.761349	0.446448	1	Stable
chr12	125983379	125984155	42.4151	0.131934	0.281844	0	1	1	Stable
chr12	126771491	126774074	70.2111	3.80816	0.360209	8.94814	3.61538e-19	5.68817e-18	Up
chr12	127083036	127083351	62.998	-1.30286	0.218562	-3.28464	0.00102112	0.00435795	Down
chr12	127125377	127126547	203.56	-0.0112772	0.122721	0	1	1	Stable
chr12	127146272	127146636	86.5109	-0.102562	0.190024	0	1	1	Stable
chr12	127165653	127166516	137.473	-0.0980307	0.148502	0	1	1	Stable
chr12	128822791	128823778	155.766	0.0753234	0.14538	0	1	1	Stable
chr1	35930160	35932036	337.657	0.253127	0.104942	0	1	1	Stable
chr12	128824119	128824645	130.884	-0.355324	0.156112	0	1	1	Stable
chr12	130117165	130117589	12.2468	1.13609	0.524577	1.05062	0.293435	0.723367	Stable
chr12	130120451	130121943	30.6821	1.20053	0.336735	1.82806	0.0675408	0.204034	Stable
chr12	130838532	130839220	188.966	0.332149	0.130714	0	1	1	Stable
chr12	130870724	130871717	193.454	-0.785691	0.125521	-1.59916	0.109785	0.312511	Stable
chr12	130872061	130873117	297.311	0.109518	0.113073	0	1	1	Stable
chr12	130921115	130921531	10.1648	2.19554	0.674349	2.38834	0.0169245	0.0590498	Stable
chr12	130993664	130993904	15.4252	0.0718668	0.451512	0	1	1	Stable
chr12	130996465	130996847	9.31942	-0.245132	0.590614	0	1	1	Stable
chr12	131143207	131143701	78.7301	-2.65118	0.229396	-9.00722	2.11351e-19	3.3791e-18	Down
chr1	36007897	36009406	47.2865	1.39796	0.27572	2.94865	0.00319168	0.0126842	Up
chr12	131218518	131219247	90.487	-2.80982	0.213605	-10.4158	2.10038e-25	4.79631e-24	Down
chr12	131233896	131234863	174.837	-2.67703	0.153352	-13.6423	2.2447e-42	1.25882e-40	Down
chr12	131235241	131236392	193.081	-2.24925	0.142445	-11.6837	1.54353e-31	4.92853e-30	Down
chr12	131248365	131249136	85.5118	-3.65748	0.24873	-12.3528	4.70246e-35	1.80363e-33	Down
chr12	131249761	131252344	392.727	-2.6797	0.107382	-19.5074	9.50052e-85	3.149e-82	Down
chr12	131267753	131268144	66.4156	-2.03875	0.224136	-6.48618	8.80378e-11	7.49224e-10	Down
chr12	131401957	131402284	56.0029	-3.02755	0.274591	-8.89535	5.82338e-19	9.05468e-18	Down
chr12	131626568	131627746	31.07	1.26714	0.332789	2.04989	0.0403748	0.12972	Stable
chr12	131710598	131712491	416.155	0.301209	0.0950776	0	1	1	Stable
chr12	131736830	131738096	83.2912	0.504294	0.197185	0	1	1	Stable
chr1	36088494	36089720	175.984	0.0776384	0.131707	0	1	1	Stable
chr12	131783556	131784638	111.692	-1.01558	0.167543	-2.57019	0.0101643	0.037092	Down
chr12	131830339	131831032	96.1517	-1.30273	0.181797	-3.94816	7.87545e-05	0.000384172	Down
chr12	131831448	131831721	42.5693	-0.00590497	0.267106	0	1	1	Stable
chr12	131832403	131832741	62.1401	-0.457882	0.240398	0	1	1	Stable
chr12	131851514	131851850	29.6102	-0.10656	0.317833	0	1	1	Stable
chr12	131859749	131860366	127.86	-1.28069	0.160468	-4.33557	1.4538e-05	7.70346e-05	Down
chr12	131861155	131862364	204.049	-1.75781	0.130445	-8.99108	2.44811e-19	3.90143e-18	Down
chr12	131869845	131870081	24.296	-0.0387308	0.350145	0	1	1	Stable
chr12	131894347	131896731	462.445	0.338189	0.0867662	0	1	1	Stable
chr12	131928511	131930291	341.624	-0.272892	0.0971801	0	1	1	Stable
chr1	36099855	36100145	17.8993	0.845933	0.419996	0.621366	0.534359	1	Stable
chr12	131949960	131950978	266.03	0.407723	0.111831	0	1	1	Stable
chr12	131964958	131965500	11.0361	0.946183	0.54294	0.665305	0.505856	1	Stable
chr12	132001455	132001660	9.28345	0.952117	0.588243	0.624155	0.532526	1	Stable
chr12	132083671	132083981	21.5218	0.651712	0.386555	0.172678	0.862904	1	Stable
chr12	132084294	132085189	124.145	0.418682	0.169858	0	1	1	Stable
chr12	132143491	132145404	303.756	0.16592	0.104929	0	1	1	Stable
chr12	132161985	132163350	48.3833	0.970397	0.260289	1.48079	0.138661	0.381387	Stable
chr12	132178831	132179015	11.0087	0.522333	0.530819	0	1	1	Stable
chr12	132189296	132189543	39.1475	-1.25783	0.272938	-2.46527	0.0136911	0.0487291	Down
chr12	132283012	132283864	20.0813	1.29824	0.421081	1.69392	0.090281	0.263718	Stable
chr1	36125078	36125442	8.62635	0.456234	0.66837	0	1	1	Stable
chr12	132284336	132288250	229.92	2.01535	0.148093	9.65869	4.51609e-22	8.41367e-21	Up
chr12	132326918	132330124	92.0085	0.922821	0.205425	1.64468	0.100035	0.288117	Stable
chr12	132393834	132394304	73.6061	-0.647296	0.216354	-0.288108	0.773264	1	Stable
chr12	132445366	132446675	163.356	0.723338	0.145399	0.951694	0.341252	0.820524	Stable
chr12	132489368	132489820	78.7878	-0.0360078	0.195484	0	1	1	Stable
chr12	132490260	132491529	104.41	0.808574	0.176956	1.26366	0.206354	0.536542	Stable
chr12	132524127	132524355	37.8973	-1.90912	0.295199	-4.48562	7.27011e-06	3.96685e-05	Down
chr12	132597603	132597976	15.1478	1.36957	0.497786	1.5762	0.114981	0.325216	Stable
chr12	132618203	132618956	25.1734	1.32874	0.375602	1.98023	0.0476774	0.150397	Stable
chr12	132686624	132688276	292.06	0.0585644	0.121105	0	1	1	Stable
chr1	2655182	2655451	6.40532	0.257147	0.751507	0	1	1	Stable
chr1	36148710	36149483	142.259	0.0278181	0.15056	0	1	1	Stable
chr12	132709714	132710519	172.3	0.36142	0.136942	0	1	1	Stable
chr12	132710939	132711411	121.98	-0.127735	0.155219	0	1	1	Stable
chr12	132754918	132755183	4.74228	1.60753	0.902961	1.13246	0.257441	0.64806	Stable
chr12	132758587	132762757	834.961	0.869391	0.074749	3.80512	0.000141735	0.000671485	Up
chr12	132827982	132829152	297.241	0.0389603	0.102922	0	1	1	Stable
chr12	132887032	132888327	233.01	0.366915	0.119595	0	1	1	Stable
chr12	132955771	132957043	225.222	0.413467	0.122256	0	1	1	Stable
chr12	132986014	132987199	216.614	0.389985	0.1217	0	1	1	Stable
chr12	133036809	133037178	46.8789	0.458998	0.263719	0	1	1	Stable
chr12	133037575	133038053	130.692	0.123834	0.155209	0	1	1	Stable
chr1	36149962	36150806	223.651	-0.259411	0.11979	0	1	1	Stable
chr12	133079743	133080189	51.3341	0.423467	0.24416	0	1	1	Stable
chr12	133080419	133081753	241.969	0.553916	0.116746	0	1	1	Stable
chr12	133129740	133131131	191.615	0.13787	0.129985	0	1	1	Stable
chr12	133181515	133182034	107.127	0.628113	0.181055	0.238327	0.811627	1	Stable
chr13	18194952	18196244	311.401	-0.159106	0.103044	0	1	1	Stable
chr13	18196592	18196911	31.2762	0.352041	0.315574	0	1	1	Stable
chr13	18272296	18274899	235.768	0.617673	0.121478	0.269267	0.787724	1	Stable
chr13	18277374	18277744	47.1813	-0.731286	0.249116	-0.587371	0.556955	1	Stable
chr13	18278476	18278800	41.5716	-0.762291	0.278053	-0.637753	0.523635	1	Stable
chr13	18302765	18303133	3.44802	3.67908	1.37446	2.25116	0.0243757	0.0822555	Stable
chr1	36155283	36158013	564.304	0.315352	0.0847155	0	1	1	Stable
chr13	19344472	19344777	8.08968	1.22219	0.660514	0.964742	0.334674	0.807241	Stable
chr13	19565080	19565522	37.1604	-0.100233	0.282006	0	1	1	Stable
chr13	19601437	19602559	184.907	-0.13178	0.132859	0	1	1	Stable
chr13	19633165	19635053	211.864	0.214048	0.125168	0	1	1	Stable
chr13	19779681	19780248	27.9666	0.594144	0.335755	0.0273464	0.978183	1	Stable
chr13	19781788	19782895	214.884	0.132756	0.119732	0	1	1	Stable
chr13	19845283	19846597	80.8635	0.630974	0.201327	0.228541	0.819226	1	Stable
chr13	19861393	19863482	312.59	0.600405	0.106127	0.145513	0.884306	1	Stable
chr13	19863948	19864892	331.174	-0.252513	0.10122	0	1	1	Stable
chr13	19877282	19877538	32.7461	-0.211072	0.296013	0	1	1	Stable
chr1	36160661	36161368	108.539	-0.082252	0.168454	0	1	1	Stable
chr13	19957497	19958438	293.518	-0.250231	0.106662	0	1	1	Stable
chr13	19958777	19959997	279.652	0.189313	0.111829	0	1	1	Stable
chr13	20118409	20119243	163.017	0.183801	0.142323	0	1	1	Stable
chr13	20127680	20128169	65.5698	-0.476283	0.213616	0	1	1	Stable
chr13	20160386	20161547	24.6283	0.583765	0.360943	0	1	1	Stable
chr13	20182042	20182362	8.16369	2.24618	0.748784	2.21856	0.0265166	0.0887918	Stable
chr13	20191584	20193517	97.8483	1.02549	0.192789	2.28502	0.0223115	0.0759497	Stable
chr13	20231919	20232195	10.0209	0.32026	0.556549	0	1	1	Stable
chr13	20258535	20258830	16.9621	0.530945	0.425509	0	1	1	Stable
chr13	20419381	20419805	42.755	-2.29094	0.298309	-5.71883	1.07261e-08	7.61872e-08	Down
chr1	36172914	36173138	9.36977	1.39758	0.634674	1.28038	0.200412	0.52319	Stable
chr13	20492902	20493665	21.2063	1.92367	0.440701	3.03768	0.00238405	0.00966127	Up
chr13	20525420	20526198	101.334	0.0402945	0.179428	0	1	1	Stable
chr13	20566552	20567873	239.978	0.0210902	0.117792	0	1	1	Stable
chr13	20568154	20568420	19.2259	0.298207	0.412461	0	1	1	Stable
chr13	20702687	20704155	102.729	0.492723	0.188089	0	1	1	Stable
chr13	20773442	20774436	148.316	-0.0896409	0.145389	0	1	1	Stable
chr13	20828304	20828988	22.2183	0.763064	0.393562	0.452537	0.650883	1	Stable
chr13	20902371	20903297	218.976	-0.00921679	0.120929	0	1	1	Stable
chr13	21060057	21062260	397.568	0.136872	0.0947408	0	1	1	Stable
chr13	21139904	21141137	215.494	-0.0767636	0.122441	0	1	1	Stable
chr1	36223642	36224077	107.139	-0.0559412	0.168338	0	1	1	Stable
chr13	21165112	21165400	6.5042	0.677529	0.718437	0.128845	0.897481	1	Stable
chr13	21176259	21177200	172.669	-0.533869	0.133632	0	1	1	Stable
chr13	21298225	21299732	105.716	0.791994	0.17787	1.16395	0.244444	0.620944	Stable
chr13	21402258	21402634	13.14	0.242774	0.47693	0	1	1	Stable
chr13	21402947	21403552	13.4352	0.939157	0.495142	0.715341	0.474399	1	Stable
chr13	21409972	21411600	36.2405	2.32953	0.361398	4.82729	1.38405e-06	8.10238e-06	Up
chr13	21413346	21413513	2.77377	0.863	1.11891	0.24849	0.803756	1	Stable
chr13	21457827	21459244	198.554	-0.042989	0.123817	0	1	1	Stable
chr13	21476850	21477151	28.4739	0.261308	0.322531	0	1	1	Stable
chr13	21480532	21480949	28.8179	-0.0143874	0.322654	0	1	1	Stable
chr1	36224430	36224885	124.593	0.191588	0.159863	0	1	1	Stable
chr13	21603489	21604162	135.86	-0.212815	0.147915	0	1	1	Stable
chr13	21669557	21669744	4.31796	-0.0506247	0.867122	0	1	1	Stable
chr13	21673416	21673842	17.3963	0.518722	0.438896	0	1	1	Stable
chr13	21674148	21674362	5.26906	1.11094	0.792618	0.663595	0.506949	1	Stable
chr13	22915520	22915718	15.9123	-0.0189518	0.446153	0	1	1	Stable
chr13	23319575	23320019	20.5737	0.108514	0.390267	0	1	1	Stable
chr13	23320654	23322630	189.806	0.527681	0.132851	0	1	1	Stable
chr13	23349630	23351514	212.457	0.101546	0.121557	0	1	1	Stable
chr13	23374223	23375399	135.893	0.228484	0.152603	0	1	1	Stable
chr13	23383601	23385192	29.5059	2.58516	0.423413	4.72398	2.31271e-06	1.32404e-05	Up
chr1	36225517	36226010	31.2519	0.879349	0.330735	0.890098	0.373413	0.882941	Stable
chr13	23465972	23466750	66.7112	0.120717	0.210467	0	1	1	Stable
chr13	23579008	23579191	32.9516	-0.188847	0.295918	0	1	1	Stable
chr13	23579562	23580026	33.6149	0.828645	0.308718	0.789335	0.429916	0.989672	Stable
chr13	23618059	23618427	13.6956	1.47446	0.527368	1.68668	0.0916649	0.267128	Stable
chr13	23618644	23619038	14.4923	1.38537	0.498192	1.60661	0.108139	0.308458	Stable
chr13	23620749	23621315	15.8999	1.62541	0.502723	2.06963	0.0384872	0.124303	Stable
chr13	23621621	23621993	9.18016	1.02139	0.622241	0.701373	0.48307	1	Stable
chr13	23888160	23888579	30.3224	0.352219	0.321549	0	1	1	Stable
chr13	23888890	23890300	115.95	0.542794	0.16344	0	1	1	Stable
chr13	23979523	23980808	36.9056	1.49519	0.314758	2.89182	0.00383013	0.0150284	Up
chr1	36285772	36285973	4.99364	1.78848	0.91227	1.31926	0.187083	0.493382	Stable
chr13	23993049	23993278	5.20332	0.797942	0.799857	0.266272	0.79003	1	Stable
chr13	23994144	23994408	3.94422	2.95519	1.22014	1.94258	0.0520665	0.16226	Stable
chr13	24033278	24033488	25.0971	-2.17197	0.367473	-4.3187	1.56949e-05	8.27994e-05	Down
chr13	24053676	24054241	21.2805	0.865342	0.38975	0.719384	0.471904	1	Stable
chr13	24160068	24160487	72.658	-0.0455196	0.206445	0	1	1	Stable
chr13	24207779	24208405	14.7701	1.17604	0.499348	1.1837	0.236531	0.603626	Stable
chr13	24208719	24209221	14.2755	1.56422	0.511205	1.91559	0.0554178	0.171573	Stable
chr13	24274159	24275355	16.8989	2.61362	0.558995	3.62912	0.000284391	0.00129871	Up
chr13	24510503	24513344	473.295	0.117878	0.0851765	0	1	1	Stable
chr13	24541537	24542324	23.6637	0.990507	0.370049	1.09592	0.273114	0.680829	Stable
chr1	36299641	36299902	15.6671	0.545088	0.45413	0	1	1	Stable
chr13	24680401	24680592	5.90206	0.119959	0.751409	0	1	1	Stable
chr13	24922289	24922750	59.2045	-0.123101	0.222232	0	1	1	Stable
chr13	24923146	24923764	123.187	-0.0179385	0.157193	0	1	1	Stable
chr13	25286245	25287445	166.604	0.53273	0.140481	0	1	1	Stable
chr13	25287723	25288013	18.4211	0.238862	0.416667	0	1	1	Stable
chr13	25300975	25303146	257.132	0.555728	0.11338	0	1	1	Stable
chr13	25318094	25319895	66.9435	0.875378	0.222213	1.30693	0.191238	0.502743	Stable
chr13	26186315	26186509	29.8636	-0.973754	0.32251	-1.20552	0.228003	0.585124	Stable
chr13	26186923	26187134	18.8242	-0.347503	0.391749	0	1	1	Stable
chr13	26220361	26220633	10.1478	1.67792	0.620599	1.76114	0.078215	0.232486	Stable
chr1	3068150	3070348	78.616	1.34644	0.212704	3.57997	0.000343636	0.00155614	Up
chr1	36300300	36301185	63.6614	1.32066	0.235577	3.12294	0.00179053	0.00738544	Up
chr13	26221023	26222782	321.95	-0.16381	0.101209	0	1	1	Stable
chr13	26253904	26256192	299.056	0.53992	0.10805	0	1	1	Stable
chr13	26557735	26558161	13.0216	0.168613	0.497295	0	1	1	Stable
chr13	26983411	26983654	26.859	-1.99518	0.360124	-3.91592	9.00605e-05	0.000436285	Down
chr13	27131508	27131842	9.51252	0.543563	0.57066	0	1	1	Stable
chr13	27170187	27171799	224.498	0.834929	0.132234	1.89033	0.0587142	0.180432	Stable
chr13	27172136	27172996	150.334	0.202457	0.143308	0	1	1	Stable
chr13	27194873	27195080	30.7127	-0.96852	0.310412	-1.23564	0.216593	0.559529	Stable
chr13	27250482	27252442	345.644	0.30933	0.10884	0	1	1	Stable
chr13	27252575	27253492	51.4024	0.0892268	0.240527	0	1	1	Stable
chr1	36322991	36323911	120.728	0.310919	0.166381	0	1	1	Stable
chr13	27424754	27425005	53.2309	-0.239684	0.246477	0	1	1	Stable
chr13	27425586	27425870	39.564	-1.09649	0.275093	-1.85946	0.0629613	0.191733	Stable
chr13	27449606	27449922	60.4427	0.151532	0.225825	0	1	1	Stable
chr13	27450211	27451210	202.101	-0.536858	0.124502	0	1	1	Stable
chr13	27533354	27533594	10.5315	-0.0757412	0.534855	0	1	1	Stable
chr13	27619892	27620519	111.934	-0.192147	0.170117	0	1	1	Stable
chr13	27620801	27622425	281.138	0.131486	0.109028	0	1	1	Stable
chr13	27920006	27920362	19.0906	0.299784	0.407435	0	1	1	Stable
chr13	27953786	27953994	39.9094	-0.468342	0.27053	0	1	1	Stable
chr13	27954299	27954596	39.5711	-0.425775	0.26865	0	1	1	Stable
chr1	36349337	36351543	259.051	0.49191	0.113718	0	1	1	Stable
chr13	28034833	28035166	5.08044	1.82764	0.902778	1.3765	0.168666	0.451527	Stable
chr13	28137531	28139271	422.889	0.329045	0.0903843	0	1	1	Stable
chr13	28139681	28139890	16.532	0.669535	0.447538	0.188973	0.850114	1	Stable
chr13	28658383	28660113	293.482	0.198486	0.107237	0	1	1	Stable
chr13	28693910	28694232	50.688	-1.73646	0.268065	-4.29558	1.74241e-05	9.13984e-05	Down
chr13	28715990	28716609	83.7291	-1.16243	0.189474	-3.04773	0.00230574	0.00936958	Down
chr13	28716916	28717285	57.0624	-1.55857	0.231034	-4.21415	2.50721e-05	0.000129486	Down
chr13	28718410	28718789	90.5453	-0.400735	0.19123	0	1	1	Stable
chr13	28752918	28753488	90.5584	-1.60508	0.194102	-5.25558	1.47557e-07	9.44209e-07	Down
chr13	28753891	28754228	52.0546	-2.27274	0.259544	-6.50285	7.88119e-11	6.74716e-10	Down
chr1	36372735	36373784	137.364	0.0855811	0.149207	0	1	1	Stable
chr13	28819593	28819774	8.12071	0.878066	0.648979	0.451638	0.65153	1	Stable
chr13	28820124	28820576	8.90717	1.25411	0.631606	1.05945	0.289397	0.714921	Stable
chr13	29593785	29595682	244.332	0.317709	0.115838	0	1	1	Stable
chr13	29596042	29596325	13.0939	0.284661	0.492827	0	1	1	Stable
chr13	29848614	29850588	382.501	0.483548	0.093443	0	1	1	Stable
chr13	29922794	29923907	170.576	-2.07533	0.142783	-10.438	1.6627e-25	3.8145e-24	Down
chr13	30114636	30115051	71.5838	-0.566591	0.230656	0	1	1	Stable
chr13	30115343	30115577	9.1239	1.83332	0.679481	1.83722	0.066177	0.200303	Stable
chr13	30116393	30116711	5.92669	1.68999	0.860531	1.28412	0.199099	0.520266	Stable
chr13	30138389	30138620	9.84438	1.04337	0.61192	0.749133	0.453777	1	Stable
chr1	36374085	36374672	147.544	-0.0385969	0.147791	0	1	1	Stable
chr13	30140391	30140768	7.93884	2.25785	0.789251	2.11959	0.0340408	0.111293	Stable
chr13	30141155	30144244	204.49	1.03397	0.13296	3.37702	0.000732748	0.00318444	Up
chr13	30144515	30145181	10.5139	2.06926	0.645033	2.30112	0.0213847	0.0730899	Stable
chr13	30155440	30156869	21.1889	1.90324	0.444575	2.96524	0.00302442	0.0120757	Up
chr13	30157929	30160232	49.6897	2.20279	0.320015	5.05548	4.29299e-07	2.63215e-06	Up
chr13	30224382	30225347	32.6093	0.878122	0.331579	0.884132	0.376625	0.889249	Stable
chr13	30306917	30307875	175.812	-0.0880933	0.131306	0	1	1	Stable
chr13	30394800	30396052	259.099	-0.577841	0.112915	0	1	1	Stable
chr13	30421325	30421778	102.925	-0.338326	0.170702	0	1	1	Stable
chr13	30422074	30422758	111.305	-0.990145	0.167868	-2.41369	0.0157917	0.0554809	Stable
chr1	36375090	36375391	32.3623	0.0691514	0.30792	0	1	1	Stable
chr13	30429872	30430662	66.804	-0.288241	0.212276	0	1	1	Stable
chr13	30463912	30465898	308.362	0.095192	0.106315	0	1	1	Stable
chr13	30572574	30573017	60.8076	-0.583255	0.220898	0	1	1	Stable
chr13	30615702	30617517	390.289	-0.142685	0.0972287	0	1	1	Stable
chr13	30617979	30619418	235.691	0.184477	0.116068	0	1	1	Stable
chr13	30734183	30735433	42.2005	0.899016	0.296013	1.06094	0.288716	0.713716	Stable
chr13	30906224	30906438	6.83348	1.31785	0.72971	1.00435	0.315209	0.767586	Stable
chr13	31045478	31046488	147.427	-0.0188175	0.145232	0	1	1	Stable
chr13	31067471	31067778	5.68946	2.75187	0.997535	2.17226	0.0298357	0.0987448	Stable
chr13	31068069	31068669	14.1783	1.72234	0.524337	2.16918	0.0300694	0.099429	Stable
chr1	36384582	36385887	223.738	1.07659	0.124992	3.93327	8.37977e-05	0.000407564	Up
chr13	31125386	31125581	3.10084	4.5877	1.40887	2.84111	0.00449572	0.0174315	Up
chr13	31126089	31126269	3.57548	1.8991	1.11106	1.18278	0.236897	0.604365	Stable
chr13	31126761	31127015	4.6854	1.01488	0.848228	0.506836	0.61227	1	Stable
chr13	31159305	31161858	324.977	0.551888	0.105868	0	1	1	Stable
chr13	31162153	31163326	171.442	0.604458	0.13892	0.140339	0.888392	1	Stable
chr13	31171887	31173334	78.6193	0.387641	0.204142	0	1	1	Stable
chr13	31199988	31201074	163.846	-0.0644999	0.143228	0	1	1	Stable
chr13	31846821	31847455	18.2316	0.975383	0.440882	0.885543	0.375864	0.887694	Stable
chr13	32031219	32031989	40.905	0.383632	0.290469	0	1	1	Stable
chr13	32314970	32316414	211.075	0.405292	0.129699	0	1	1	Stable
chr1	36386205	36386499	81.7563	-0.169912	0.190873	0	1	1	Stable
chr13	32427246	32428925	112.95	0.801367	0.174046	1.24338	0.21373	0.552839	Stable
chr13	32537541	32538796	190.322	0.467008	0.135872	0	1	1	Stable
chr13	32585632	32586208	29.2718	1.45538	0.36364	2.39362	0.016683	0.0582805	Stable
chr13	32586535	32588087	195.397	0.240208	0.133644	0	1	1	Stable
chr13	32731856	32732142	12.0602	0.595724	0.513501	0.0209578	0.983279	1	Stable
chr13	33279363	33280999	143.471	0.306732	0.156838	0	1	1	Stable
chr13	33282805	33283139	24.5145	0.0289112	0.355228	0	1	1	Stable
chr13	33284048	33286305	278.467	0.564137	0.110006	0	1	1	Stable
chr13	33303535	33304594	21.3542	2.0278	0.445229	3.24066	0.00119252	0.00504484	Up
chr13	33350194	33351105	72.0469	0.118554	0.207241	0	1	1	Stable
chr1	36386924	36388204	120.039	0.119252	0.15939	0	1	1	Stable
chr13	33542142	33542424	72.7186	-0.00840528	0.201919	0	1	1	Stable
chr13	33543090	33543404	84.7334	-0.4237	0.188228	0	1	1	Stable
chr13	33642165	33642516	38.1585	-3.45846	0.373407	-7.69534	1.41117e-14	1.62249e-13	Down
chr13	33678577	33679325	52.5297	0.368263	0.249001	0	1	1	Stable
chr13	33817630	33818724	132.851	0.0327253	0.153204	0	1	1	Stable
chr13	34155084	34157896	576.691	-0.259182	0.0799502	0	1	1	Stable
chr13	34162621	34163201	95.0994	-1.76073	0.191062	-6.15385	7.56225e-10	5.99139e-09	Down
chr13	34175710	34176134	45.0782	-3.99974	0.364744	-9.3621	7.81648e-21	1.36091e-19	Down
chr13	34200949	34201400	49.7007	-2.08354	0.26157	-5.72916	1.00929e-08	7.18853e-08	Down
chr13	34207013	34207237	39.5045	-1.93596	0.296332	-4.55907	5.13816e-06	2.84414e-05	Down
chr1	36397201	36398555	172.059	0.19308	0.152163	0	1	1	Stable
chr13	34207848	34208190	43.2293	-2.50175	0.293983	-6.52005	7.02848e-11	6.03344e-10	Down
chr13	34264498	34264911	43.4617	-2.10587	0.284496	-5.34598	8.99297e-08	5.87646e-07	Down
chr13	34265976	34266272	40.527	-1.73744	0.28159	-4.09275	4.26288e-05	0.000214496	Down
chr13	34348349	34349309	110.862	-2.97616	0.195914	-12.2054	2.91044e-34	1.06568e-32	Down
chr13	34349803	34350283	57.6934	-3.13098	0.278879	-9.12947	6.88375e-20	1.13532e-18	Down
chr13	34357023	34358032	123.638	-1.82152	0.16533	-7.47935	7.4692e-14	8.1131e-13	Down
chr13	34370355	34371404	150.433	-2.2234	0.158035	-10.3676	3.48319e-25	7.82925e-24	Down
chr13	34372082	34372315	49.5621	-1.22269	0.247372	-2.57801	0.00993698	0.0363162	Down
chr13	34541046	34541415	9.7009	0.746102	0.574553	0.280461	0.779124	1	Stable
chr13	34941427	34943087	252.214	0.217341	0.111163	0	1	1	Stable
chr1	965939	966897	140.528	-0.46592	0.144401	0	1	1	Stable
chr1	3268826	3269643	11.5165	3.53815	0.828662	3.56381	0.000365517	0.00164968	Up
chr1	36449462	36450916	175.841	0.58057	0.134521	0	1	1	Stable
chr13	35855637	35855811	6.25543	0.795084	0.730271	0.28773	0.773553	1	Stable
chr13	35892035	35892496	9.51018	1.25612	0.617297	1.08725	0.276927	0.68902	Stable
chr13	35922345	35924853	95.73	1.18864	0.203337	2.96884	0.0029893	0.0119429	Up
chr13	35926168	35929790	161.738	1.64278	0.15938	6.63707	3.19971e-11	2.83777e-10	Up
chr13	35930415	35931209	13.5592	2.00268	0.563025	2.51803	0.0118013	0.0425276	Up
chr13	35931827	35932490	10.9274	3.86801	0.933338	3.51753	0.000435576	0.00194825	Up
chr13	35932985	35933481	7.14447	2.08232	0.799515	1.87284	0.0610909	0.186767	Stable
chr13	35953372	35953733	8.20457	1.11755	0.658919	0.808279	0.41893	0.969305	Stable
chr13	36054421	36055413	10.2224	5.28239	1.24802	3.76391	0.00016728	0.000786466	Up
chr13	36297067	36298190	131.421	0.295467	0.156349	0	1	1	Stable
chr1	36463533	36464864	244.311	-0.14281	0.114614	0	1	1	Stable
chr13	36332133	36333715	62.1862	1.35329	0.245937	3.12407	0.00178366	0.00735984	Up
chr13	36344463	36346733	428.243	0.35254	0.0909391	0	1	1	Stable
chr13	36431771	36432021	5.6286	0.950736	0.80201	0.456071	0.648339	1	Stable
chr13	36819262	36819601	57.8231	-0.223914	0.23683	0	1	1	Stable
chr13	36919423	36919697	7.14036	1.23092	0.711573	0.907794	0.363987	0.865119	Stable
chr13	36998705	36999264	128.432	0.0791702	0.152761	0	1	1	Stable
chr13	36999997	37001800	272.297	-0.210014	0.110456	0	1	1	Stable
chr13	37058334	37059644	173.48	0.242946	0.134099	0	1	1	Stable
chr13	37656245	37656606	8.0461	-0.0362734	0.634844	0	1	1	Stable
chr13	37656954	37657278	11.4188	-0.0412358	0.509269	0	1	1	Stable
chr1	37471977	37472799	154.094	-1.01851	0.140584	-3.08392	0.00204294	0.00835362	Down
chr13	38349299	38350480	175.808	0.300971	0.13773	0	1	1	Stable
chr13	39036817	39038683	269.789	-0.186531	0.112451	0	1	1	Stable
chr13	39306287	39307979	57.2212	1.47748	0.255693	3.49061	0.000481924	0.00214346	Up
chr13	39528357	39528564	23.5461	-0.165151	0.353356	0	1	1	Stable
chr13	39565446	39565648	32.9018	-0.114808	0.29492	0	1	1	Stable
chr13	39602096	39604287	329.201	0.856086	0.104172	2.60264	0.00925092	0.0340048	Up
chr13	39655352	39656179	88.2582	0.190589	0.191603	0	1	1	Stable
chr13	39776926	39777134	3.92815	1.73137	1.00911	1.13606	0.255933	0.644916	Stable
chr13	39874987	39875672	16.635	2.48433	0.55412	3.42772	0.000608668	0.00267531	Up
chr13	39876022	39877860	32.8031	3.06552	0.439868	5.63932	1.70723e-08	1.18962e-07	Up
chr1	37473960	37474317	61.3944	0.0603777	0.223561	0	1	1	Stable
chr13	40069516	40069892	8.99859	1.04594	0.626394	0.735927	0.461775	1	Stable
chr13	40092582	40092899	4.44195	1.89925	1.01991	1.28864	0.197524	0.516791	Stable
chr13	40093687	40093916	3.3263	2.65201	1.25843	1.64256	0.100474	0.289138	Stable
chr13	40094305	40095219	13.0148	2.36891	0.605428	2.94659	0.00321297	0.0127642	Up
chr13	40109043	40110028	72.7933	-0.0422231	0.201451	0	1	1	Stable
chr13	40115531	40116035	89.4736	0.0915537	0.186355	0	1	1	Stable
chr13	40116343	40118108	143.956	0.447949	0.150402	0	1	1	Stable
chr13	40402969	40403290	37.8299	-2.0935	0.297315	-5.07388	3.89777e-07	2.40043e-06	Down
chr13	40503101	40506256	182.703	1.36805	0.148588	5.27019	1.36286e-07	8.75491e-07	Up
chr13	40517319	40517538	3.08255	1.78921	1.15004	1.04714	0.295036	0.726952	Stable
chr1	37474687	37479727	1163.52	0.61338	0.0594982	0.477613	0.632926	1	Stable
chr13	40518006	40520010	50.569	2.48112	0.31688	5.98384	2.17936e-09	1.6569e-08	Up
chr13	40540170	40540916	79.4698	0.269906	0.203549	0	1	1	Stable
chr13	40663940	40667622	480.615	0.772987	0.0876354	2.14553	0.0319102	0.10493	Stable
chr13	40770372	40771173	102.035	0.612373	0.178149	0.153863	0.877718	1	Stable
chr13	40771438	40771633	42.6921	-1.01138	0.267792	-1.59235	0.111306	0.316251	Stable
chr13	40789023	40789352	69.5509	0.0635791	0.211075	0	1	1	Stable
chr13	40789691	40790089	73.2189	-0.548377	0.198701	0	1	1	Stable
chr13	40921196	40922000	104.464	-1.1248	0.172794	-3.1242	0.00178291	0.00735742	Down
chr13	41008206	41008386	9.75795	-0.126686	0.561183	0	1	1	Stable
chr13	41017403	41020011	380.1	-0.0192209	0.100404	0	1	1	Stable
chr1	37480026	37480852	155.397	0.626844	0.145099	0.28864	0.772857	1	Stable
chr13	41053601	41053908	21.7286	0.321219	0.370838	0	1	1	Stable
chr13	41059115	41062903	750.883	-0.0264156	0.068763	0	1	1	Stable
chr13	41132309	41132528	46.7717	-0.0399198	0.253696	0	1	1	Stable
chr13	41194055	41194379	74.4027	-0.0794617	0.197848	0	1	1	Stable
chr13	41194759	41194939	20.8978	0.45048	0.379592	0	1	1	Stable
chr13	41263312	41263838	107.649	0.0234671	0.172441	0	1	1	Stable
chr13	41310939	41313294	343.38	-0.0583017	0.0972585	0	1	1	Stable
chr13	41427712	41428599	24.5365	0.87343	0.374942	0.769365	0.441676	1	Stable
chr13	41647722	41648026	34.9093	-3.12591	0.356864	-7.12021	1.07765e-12	1.0646e-11	Down
chr13	41694679	41694971	45.3683	0.0473717	0.25394	0	1	1	Stable
chr1	37513693	37515383	204.264	0.299989	0.123765	0	1	1	Stable
chr13	41695216	41695487	42.8898	-0.0927497	0.268149	0	1	1	Stable
chr13	41697188	41697691	68.236	-2.02856	0.223971	-6.44546	1.15247e-10	9.71844e-10	Down
chr13	41827642	41828336	65.0767	0.346847	0.216424	0	1	1	Stable
chr13	41960210	41960638	45.9862	0.542658	0.258621	0	1	1	Stable
chr13	41960666	41961553	163.055	-0.682856	0.136173	-0.718893	0.472207	1	Stable
chr13	42039935	42042292	347.74	0.280288	0.104023	0	1	1	Stable
chr13	42047651	42049001	309.038	-0.256196	0.10583	0	1	1	Stable
chr13	42133878	42134660	39.3876	0.483577	0.278785	0	1	1	Stable
chr13	42271181	42271742	93.2019	-0.0946433	0.183785	0	1	1	Stable
chr13	42272163	42272891	134.393	0.149541	0.157532	0	1	1	Stable
chr1	37533595	37537510	141.753	1.64644	0.168446	6.3016	2.94583e-10	2.40911e-09	Up
chr13	42404970	42407068	39.6551	3.82973	0.48724	6.65947	2.74812e-11	2.44703e-10	Up
chr13	43044883	43045412	70.425	-2.93589	0.240785	-9.76357	1.61366e-22	3.09326e-21	Down
chr13	43055263	43055964	93.9959	-0.921451	0.181582	-1.8531	0.0638687	0.194163	Stable
chr13	43057673	43058869	105.728	-3.38611	0.220108	-12.7262	4.22765e-37	1.81246e-35	Down
chr13	43798714	43799242	8.99044	2.71885	0.791467	2.69612	0.00701532	0.0263008	Up
chr13	43804320	43804512	9.65926	0.016247	0.569518	0	1	1	Stable
chr13	43815696	43815990	36.8694	-2.21472	0.30824	-5.28731	1.24126e-07	7.99692e-07	Down
chr13	43847975	43848183	23.7672	-2.86829	0.414604	-5.50726	3.64469e-08	2.46129e-07	Down
chr13	43878523	43880629	382.251	0.280252	0.0970596	0	1	1	Stable
chr13	44051119	44051407	34.3872	-3.05414	0.358411	-6.88922	5.61004e-12	5.26341e-11	Down
chr1	37553172	37554296	139.806	0.738462	0.152469	1.00676	0.31405	0.7651	Stable
chr13	44108702	44109263	58.1281	-3.05385	0.277871	-8.88502	6.39064e-19	9.91409e-18	Down
chr13	44109825	44110152	32.0576	-2.86835	0.351652	-6.49331	8.39707e-11	7.15554e-10	Down
chr13	44141485	44141888	91.9833	-0.317084	0.179141	0	1	1	Stable
chr13	44142348	44142864	113.675	-0.352009	0.162376	0	1	1	Stable
chr13	44231612	44232087	85.1277	-0.988655	0.19147	-2.10838	0.0349978	0.114137	Stable
chr13	44232397	44233069	101.507	-0.493922	0.170308	0	1	1	Stable
chr13	44300394	44302517	325.246	0.41765	0.102763	0	1	1	Stable
chr13	44305352	44307185	310.825	-0.458335	0.103725	0	1	1	Stable
chr13	44313224	44314584	110.32	0.442124	0.169796	0	1	1	Stable
chr13	44434628	44435144	56.8455	0.507819	0.234605	0	1	1	Stable
chr1	37594507	37595897	140.455	0.573808	0.15896	0	1	1	Stable
chr13	44435512	44437639	426.515	-0.0226553	0.090137	0	1	1	Stable
chr13	44471377	44471977	31.7647	-0.249952	0.31981	0	1	1	Stable
chr13	44483263	44483804	41.7599	-0.275111	0.278882	0	1	1	Stable
chr13	44522864	44523757	123.568	-0.488353	0.157855	0	1	1	Stable
chr13	44566903	44567272	9.77411	-0.308088	0.561026	0	1	1	Stable
chr13	44576153	44577231	288.537	-0.19642	0.104151	0	1	1	Stable
chr13	44577752	44578476	193.236	-0.290524	0.126983	0	1	1	Stable
chr13	44680370	44681595	21.0676	2.46923	0.494117	3.81341	0.00013706	0.000650306	Up
chr13	44710880	44711502	90.1472	-1.0105	0.185707	-2.29144	0.0219379	0.0748021	Stable
chr13	44714380	44714733	62.7869	-1.70942	0.227789	-4.93639	7.95813e-07	4.76618e-06	Down
chr1	3269982	3271272	17.8415	3.27895	0.646666	4.16597	3.10035e-05	0.000158515	Up
chr1	37634375	37634917	14.5689	1.17893	0.482675	1.23058	0.218481	0.563686	Stable
chr13	44755945	44756519	56.7442	-2.64184	0.263298	-7.81198	5.62956e-15	6.69085e-14	Down
chr13	44756820	44757333	51.8611	-3.07876	0.30587	-8.15311	3.5467e-16	4.56599e-15	Down
chr13	44816101	44817980	194.008	-1.8612	0.131184	-9.72866	2.27567e-22	4.31386e-21	Down
chr13	44818757	44819015	32.2133	-1.37654	0.306944	-2.57891	0.0099113	0.0362343	Down
chr13	44918168	44919200	200.742	-0.611779	0.128365	-0.20891	0.834519	1	Stable
chr13	44988745	44990312	244.17	0.779339	0.122198	1.59067	0.111684	0.317185	Stable
chr13	45046869	45047411	30.2015	0.60353	0.318835	0.0582353	0.953561	1	Stable
chr13	45119872	45121510	211.807	0.432428	0.122361	0	1	1	Stable
chr13	45168631	45168798	19.411	0.110883	0.391868	0	1	1	Stable
chr13	45204721	45208157	186.818	1.68501	0.152296	7.22313	5.08057e-13	5.1637e-12	Up
chr1	37689448	37690496	123.766	0.251093	0.158217	0	1	1	Stable
chr13	45219377	45220157	40.9432	0.4321	0.275348	0	1	1	Stable
chr13	45235904	45236295	11.6872	0.653689	0.516872	0.132967	0.894219	1	Stable
chr13	45339493	45341177	246.874	0.323258	0.114291	0	1	1	Stable
chr13	45341571	45342265	141.549	0.246467	0.161878	0	1	1	Stable
chr13	45361700	45361922	14.5585	0.670816	0.465934	0.184261	0.853809	1	Stable
chr13	45367175	45367389	22.2871	0.176523	0.368239	0	1	1	Stable
chr13	45367753	45368232	27.4166	0.424063	0.334547	0	1	1	Stable
chr13	45412417	45412692	12.9243	1.87861	0.56669	2.28282	0.022441	0.0763184	Stable
chr13	45414362	45415207	82.2783	0.307825	0.190428	0	1	1	Stable
chr13	45416674	45417172	43.7447	-0.304522	0.271019	0	1	1	Stable
chr1	37691834	37692152	52.0285	-0.43492	0.235379	0	1	1	Stable
chr13	45417524	45418860	165.435	-0.462576	0.140872	0	1	1	Stable
chr13	45464312	45464602	31.3748	-0.394977	0.307474	0	1	1	Stable
chr13	45464953	45465596	145.395	0.100506	0.150694	0	1	1	Stable
chr13	46051536	46053495	188.104	0.500597	0.12912	0	1	1	Stable
chr13	46552703	46555194	434.704	0.487229	0.0917114	0	1	1	Stable
chr13	46606951	46607624	82.7384	-1.3211	0.193167	-3.81088	0.000138474	0.000656666	Down
chr13	46665567	46666042	64.355	-2.25963	0.236112	-7.09269	1.31529e-12	1.28988e-11	Down
chr13	46796747	46797112	111.149	-0.130431	0.165272	0	1	1	Stable
chr13	46893959	46894147	10.6765	0.126144	0.547841	0	1	1	Stable
chr13	48000709	48001242	121.334	0.167327	0.161714	0	1	1	Stable
chr1	37692636	37693017	57.8564	-0.935534	0.223597	-1.56788	0.11691	0.329874	Stable
chr13	48001919	48002444	55.376	-1.21872	0.235388	-2.69238	0.00709441	0.0265704	Down
chr13	48037697	48038528	139.169	-0.6494	0.14605	-0.4412	0.659068	1	Stable
chr13	48093586	48095107	164.223	0.519447	0.145871	0	1	1	Stable
chr13	48160720	48160906	21.135	-0.109916	0.371903	0	1	1	Stable
chr13	48229350	48230423	168.847	-0.811117	0.135978	-1.66316	0.0962801	0.278762	Stable
chr13	48232624	48234489	315.453	0.063999	0.0999564	0	1	1	Stable
chr13	48258363	48258609	8.70672	0.186687	0.590846	0	1	1	Stable
chr13	48303072	48304951	373.418	0.327261	0.0974347	0	1	1	Stable
chr13	48411821	48412242	44.8363	-0.0241557	0.263939	0	1	1	Stable
chr13	48412616	48413023	61.3886	-0.627807	0.217586	-0.196907	0.843901	1	Stable
chr1	37752597	37752945	19.2307	0.186772	0.413322	0	1	1	Stable
chr13	48532343	48533371	194.816	-0.0850846	0.127371	0	1	1	Stable
chr13	48750078	48750367	17.5241	0.121516	0.416551	0	1	1	Stable
chr13	48769427	48769675	9.00606	-0.0660162	0.602691	0	1	1	Stable
chr13	48781920	48782169	16.1215	0.191328	0.441751	0	1	1	Stable
chr13	48782817	48783175	49.7767	-0.0906138	0.246048	0	1	1	Stable
chr13	48783682	48784101	49.1643	-0.0449298	0.25104	0	1	1	Stable
chr13	48784764	48784979	9.4074	0.909286	0.606057	0.535136	0.592556	1	Stable
chr13	48829645	48829941	9.51155	0.523292	0.573115	0	1	1	Stable
chr13	48891419	48892101	88.9779	-1.11479	0.184007	-2.87939	0.0039845	0.0155867	Down
chr13	48908601	48908854	28.3889	-1.71835	0.337557	-3.35761	0.000786189	0.00340304	Down
chr1	37753275	37753536	7.69797	1.18099	0.675956	0.881747	0.377913	0.891587	Stable
chr13	48975207	48978687	603.489	0.307815	0.0762315	0	1	1	Stable
chr13	49026565	49026804	8.67819	1.80962	0.689949	1.77499	0.0758987	0.226412	Stable
chr13	49027220	49027400	6.55659	2.57839	0.883466	2.25637	0.0240474	0.0812651	Stable
chr13	49086597	49086764	6.09087	-0.00493521	0.701472	0	1	1	Stable
chr13	49096482	49098214	138.578	0.647454	0.151167	0.413393	0.679319	1	Stable
chr13	49098661	49099476	59.7711	0.529419	0.228076	0	1	1	Stable
chr13	49113763	49113967	18.8087	0.323405	0.400119	0	1	1	Stable
chr13	49247421	49248667	147.056	0.326805	0.149436	0	1	1	Stable
chr13	49443488	49443962	56.0975	0.224818	0.23114	0	1	1	Stable
chr13	49444378	49445651	147.082	0.0798533	0.143574	0	1	1	Stable
chr1	37765944	37766117	3.69675	2.81254	1.25631	1.77311	0.0762112	0.227283	Stable
chr13	49495314	49496011	116.177	-0.612888	0.158991	-0.175642	0.860575	1	Stable
chr13	49584641	49585994	209.548	0.110582	0.123112	0	1	1	Stable
chr13	49606819	49607015	32.4514	-0.952287	0.2967	-1.23804	0.215703	0.557521	Stable
chr13	49691135	49691389	52.5826	-1.43853	0.241649	-3.53228	0.000411999	0.00184801	Down
chr13	49691673	49692007	56.3907	-0.479445	0.230186	0	1	1	Stable
chr13	49791845	49793051	207.214	-0.177289	0.134957	0	1	1	Stable
chr13	49811088	49811276	11.9576	0.410421	0.495993	0	1	1	Stable
chr13	49857192	49858511	220.788	-1.02001	0.119667	-3.63548	0.000277465	0.00127008	Down
chr13	49935172	49936275	145.71	-0.0033143	0.157291	0	1	1	Stable
chr13	49936630	49937493	74.5072	0.927191	0.214214	1.5976	0.110133	0.31336	Stable
chr1	37807105	37808963	276.704	0.116134	0.107675	0	1	1	Stable
chr13	49996183	49996752	144.294	-0.470079	0.146839	0	1	1	Stable
chr13	49997061	49997469	111.023	-0.178072	0.167345	0	1	1	Stable
chr13	50074231	50075256	68.1356	0.753465	0.215731	0.781077	0.434757	0.998796	Stable
chr13	50076819	50081895	674.598	0.31054	0.0834598	0	1	1	Stable
chr13	50082886	50083442	62.5186	0.180714	0.233214	0	1	1	Stable
chr13	50123203	50124371	169.638	0.233697	0.139293	0	1	1	Stable
chr13	50124742	50126665	466.991	0.311957	0.0867944	0	1	1	Stable
chr13	50130108	50131082	77.3868	0.0798607	0.196284	0	1	1	Stable
chr13	50208667	50209122	63.7117	-1.76802	0.224544	-5.26871	1.37383e-07	8.82284e-07	Down
chr13	50366093	50366354	20.0107	-0.284352	0.378457	0	1	1	Stable
chr1	37858618	37860212	259.952	0.333605	0.110803	0	1	1	Stable
chr13	50909665	50910721	222.857	-0.178634	0.117269	0	1	1	Stable
chr13	51222533	51222740	34.3508	-0.0721429	0.29164	0	1	1	Stable
chr13	51451202	51452973	438.078	0.159503	0.0874911	0	1	1	Stable
chr13	51453386	51454129	186.005	0.00584066	0.129017	0	1	1	Stable
chr13	51584525	51585116	140.209	-0.315243	0.15021	0	1	1	Stable
chr13	51591417	51591848	60.7787	-0.935212	0.221171	-1.58361	0.113282	0.321085	Stable
chr13	51643396	51643851	60.9469	-1.91358	0.241415	-5.50346	3.72418e-08	2.51306e-07	Down
chr13	51801693	51802112	55.3046	0.388885	0.237157	0	1	1	Stable
chr13	51802441	51802939	57.2739	0.632872	0.238253	0.201087	0.84063	1	Stable
chr13	51803420	51804707	232.509	0.203971	0.116745	0	1	1	Stable
chr1	37931354	37931624	39.5406	-0.222079	0.282612	0	1	1	Stable
chr13	51815405	51815779	14.6609	0.882755	0.471231	0.631945	0.527423	1	Stable
chr13	52011152	52012133	97.6447	0.147366	0.175019	0	1	1	Stable
chr13	52012433	52013004	79.1199	0.339716	0.199315	0	1	1	Stable
chr13	52013111	52013332	12.5207	0.518239	0.51256	0	1	1	Stable
chr13	52128656	52128974	25.1103	-0.153426	0.342229	0	1	1	Stable
chr13	52159015	52159645	112.527	0.182467	0.166153	0	1	1	Stable
chr13	52193845	52194816	117.804	-0.0667168	0.163315	0	1	1	Stable
chr13	52343540	52343726	10.7664	0.247363	0.528812	0	1	1	Stable
chr13	52356693	52356874	6.28099	1.4978	0.76251	1.19715	0.231247	0.59208	Stable
chr13	52405582	52406100	78.6296	-0.336926	0.192226	0	1	1	Stable
chr1	3313467	3313761	51.4036	-0.798909	0.237223	-0.901879	0.367121	0.871217	Stable
chr1	37946300	37946951	90.7122	0.0284677	0.185389	0	1	1	Stable
chr13	52449424	52450649	210.197	-0.182349	0.123851	0	1	1	Stable
chr13	52454874	52455226	54.734	-0.117867	0.2334	0	1	1	Stable
chr13	52455615	52455880	63.0497	-0.480339	0.223714	0	1	1	Stable
chr13	52617043	52617271	44.0045	-0.981449	0.264773	-1.49746	0.134274	0.371366	Stable
chr13	52617564	52617870	47.312	-0.0549411	0.255126	0	1	1	Stable
chr13	52651376	52654264	485.412	0.0266196	0.0841879	0	1	1	Stable
chr13	52851377	52851771	13.5093	0.402704	0.512629	0	1	1	Stable
chr13	59829514	59829943	5.91863	3.61176	1.174	2.5782	0.00993155	0.0362994	Up
chr13	59830418	59830698	4.37535	1.96446	0.974173	1.41607	0.156756	0.424738	Stable
chr13	59842048	59843602	30.3657	3.91663	0.568449	5.86098	4.6013e-09	3.38748e-08	Up
chr1	37989066	37989943	138.497	0.061565	0.146513	0	1	1	Stable
chr13	60163394	60163733	44.2792	-0.0598733	0.265398	0	1	1	Stable
chr13	60164148	60164538	77.0024	-0.423622	0.196918	0	1	1	Stable
chr13	60396579	60398259	304.424	-0.184259	0.101991	0	1	1	Stable
chr13	60473835	60474127	9.62897	1.61605	0.622136	1.65733	0.0974524	0.281574	Stable
chr13	60571226	60574691	137.86	1.34445	0.164121	4.62762	3.6989e-06	2.07197e-05	Up
chr13	62014546	62014806	13.9375	0.66647	0.492775	0.165406	0.868624	1	Stable
chr13	62209778	62210035	9.41098	0.299833	0.563453	0	1	1	Stable
chr13	62329731	62330259	23.0484	0.661523	0.367665	0.208235	0.835045	1	Stable
chr13	63636552	63636895	29.5713	-0.181846	0.313135	0	1	1	Stable
chr13	64188102	64188480	3.77255	4.84074	1.3679	3.11117	0.00186345	0.0076691	Up
chr1	37990368	37990707	54.6703	-0.153765	0.231765	0	1	1	Stable
chr13	64911748	64912153	36.1378	0.477764	0.299915	0	1	1	Stable
chr13	64912764	64913268	24.0455	0.0107713	0.375085	0	1	1	Stable
chr13	65111793	65112730	27.2056	0.630661	0.338678	0.134932	0.892666	1	Stable
chr13	66311895	66312606	95.9748	-2.7768	0.203475	-10.772	4.66769e-27	1.15754e-25	Down
chr13	66500964	66501808	10.6755	1.83528	0.613022	2.03959	0.0413907	0.132551	Stable
chr13	66656067	66657172	136.71	-1.59877	0.152926	-6.62936	3.37145e-11	2.98531e-10	Down
chr13	66659769	66660196	85.5642	-0.902142	0.187774	-1.68916	0.0911891	0.265915	Stable
chr13	66934253	66934606	56.7976	-0.937738	0.229128	-1.53964	0.123647	0.346135	Stable
chr13	66940180	66940797	19.101	-0.0133937	0.414998	0	1	1	Stable
chr13	66994517	66994692	34.8258	-0.37708	0.292749	0	1	1	Stable
chr1	37999403	38001292	295.201	-0.0725557	0.105884	0	1	1	Stable
chr13	67101444	67102973	188.988	-0.0108419	0.13916	0	1	1	Stable
chr13	67120131	67122075	311.864	-0.985019	0.103565	-3.86284	0.000112077	0.000537834	Down
chr13	67134352	67134845	54.887	-0.196164	0.239563	0	1	1	Stable
chr13	67186435	67186798	38.0232	-1.40502	0.292448	-2.80412	0.00504534	0.0193882	Down
chr13	67221677	67224220	169.336	0.497556	0.14494	0	1	1	Stable
chr13	67230671	67231544	185.987	-0.784597	0.127652	-1.5639	0.117841	0.33208	Stable
chr13	67232900	67233199	24.8726	0.0277749	0.349532	0	1	1	Stable
chr13	67736508	67738136	77.2381	0.438829	0.211099	0	1	1	Stable
chr13	71290532	71292791	71.6951	2.23815	0.254438	6.49741	8.17165e-11	6.97566e-10	Up
chr13	71319283	71319869	9.89269	4.32428	1.11322	3.35902	0.000782193	0.00338805	Up
chr1	38004823	38005994	105.973	0.595605	0.186555	0.0570458	0.954509	1	Stable
chr13	71866673	71866848	3.01119	2.54777	1.30315	1.5062	0.132015	0.366191	Stable
chr13	72726840	72727601	128.788	0.128602	0.15262	0	1	1	Stable
chr13	72727979	72728201	42.5424	-0.270693	0.264609	0	1	1	Stable
chr13	72780530	72781899	200.942	0.723675	0.12741	1.08871	0.276282	0.687646	Stable
chr13	72782253	72783730	148.085	0.445567	0.152255	0	1	1	Stable
chr13	73040369	73042068	173.237	-2.52877	0.149891	-12.9682	1.85399e-38	8.4543e-37	Down
chr13	73055203	73056015	124.739	-0.513483	0.154301	0	1	1	Stable
chr13	73056791	73057006	44.8765	-0.922344	0.257465	-1.3104	0.190062	0.500183	Stable
chr13	73057783	73058622	188.177	-0.237523	0.128743	0	1	1	Stable
chr13	73059077	73062319	510.779	0.43885	0.0845497	0	1	1	Stable
chr1	38012741	38013208	107.661	0.236673	0.168754	0	1	1	Stable
chr13	73072280	73072772	37.6636	-0.16402	0.279501	0	1	1	Stable
chr13	73089974	73090530	86.8643	0.317277	0.191511	0	1	1	Stable
chr13	73138882	73140025	152.032	-2.20621	0.157465	-10.296	7.34878e-25	1.61823e-23	Down
chr13	73326280	73326482	33.473	-2.41085	0.354687	-5.14789	2.63439e-07	1.64767e-06	Down
chr13	73334241	73335159	142.679	-1.43644	0.146773	-5.80133	6.57912e-09	4.76458e-08	Down
chr13	73335681	73336161	84.4236	-1.49003	0.191633	-4.72295	2.32453e-06	1.33029e-05	Down
chr13	73336544	73336767	24.1385	-1.8584	0.377768	-3.37095	0.000749098	0.00325073	Down
chr13	73337177	73337409	35.3325	-1.79662	0.303429	-3.99323	6.51792e-05	0.000320733	Down
chr13	73364693	73366009	167.653	-2.11068	0.151957	-10.0405	1.01145e-23	2.09238e-22	Down
chr13	73429277	73430650	159.765	-1.96545	0.147328	-9.37019	7.24053e-21	1.26212e-19	Down
chr1	38046971	38047345	10.591	1.087	0.561296	0.894424	0.371095	0.878675	Stable
chr13	73450867	73451471	51.6864	-2.83209	0.279908	-8.0281	9.89977e-16	1.23789e-14	Down
chr13	73465163	73465378	27.9219	-2.81035	0.377908	-5.88872	3.89207e-09	2.89074e-08	Down
chr13	73672377	73672652	36.6714	-0.21666	0.285326	0	1	1	Stable
chr13	74133461	74136336	483.553	-0.275562	0.0874474	0	1	1	Stable
chr13	74575595	74576050	22.796	-0.661604	0.396338	-0.193374	0.846666	1	Stable
chr13	75078194	75079800	28.9973	3.22603	0.501939	5.26173	1.42703e-07	9.14595e-07	Up
chr13	75173515	75174109	54.1325	-1.4951	0.243435	-3.73874	0.000184942	0.000865383	Down
chr13	75219637	75219808	19.4369	-0.124568	0.391209	0	1	1	Stable
chr13	75366082	75366319	5.76538	2.08918	0.893452	1.6836	0.0922595	0.268667	Stable
chr13	75481567	75482618	114.84	-1.45106	0.170534	-5.07873	3.79957e-07	2.34321e-06	Down
chr1	38818413	38818892	16.7768	0.89492	0.436375	0.710301	0.477517	1	Stable
chr13	75485397	75485616	23.2209	-2.14408	0.400829	-3.88974	0.000100352	0.000484105	Down
chr13	75485986	75486431	52.2775	-2.64415	0.270845	-7.60284	2.89691e-14	3.25325e-13	Down
chr13	75537341	75538077	127.304	-0.221155	0.15213	0	1	1	Stable
chr13	75549484	75550882	163.955	0.626064	0.148052	0.277618	0.781306	1	Stable
chr13	75635723	75636151	48.2386	0.186061	0.257707	0	1	1	Stable
chr13	75636449	75636677	37.2334	0.0407229	0.278472	0	1	1	Stable
chr13	75704999	75705482	72.6814	-0.271498	0.203897	0	1	1	Stable
chr13	75706099	75706270	15.9031	-0.384702	0.442747	0	1	1	Stable
chr13	75716151	75716851	39.1587	0.308352	0.284287	0	1	1	Stable
chr13	75760845	75762900	268.938	0.161394	0.110495	0	1	1	Stable
chr1	38858329	38859722	168.313	0.901368	0.146713	2.15664	0.031034	0.102344	Stable
chr13	75772213	75772541	41.8257	0.0223654	0.263045	0	1	1	Stable
chr13	75779816	75780110	28.2255	0.520438	0.339063	0	1	1	Stable
chr13	75870512	75870853	31.305	0.45019	0.313126	0	1	1	Stable
chr13	76886569	76887026	16.7895	0.52659	0.433603	0	1	1	Stable
chr13	76991709	76993786	247.002	0.788366	0.12286	1.65557	0.0978093	0.282531	Stable
chr13	77025857	77027920	189.221	0.666365	0.13638	0.596878	0.550589	1	Stable
chr13	77325708	77326006	17.4878	0.834563	0.427938	0.583264	0.559716	1	Stable
chr13	77326381	77327075	138.108	0.304773	0.150389	0	1	1	Stable
chr13	77327384	77327580	16.139	0.314028	0.437206	0	1	1	Stable
chr13	77522425	77522788	29.6202	-3.21736	0.399444	-6.59016	4.39363e-11	3.85659e-10	Down
chr1	38860041	38860676	87.7935	0.0309945	0.185236	0	1	1	Stable
chr13	77697363	77699154	103.094	0.429152	0.182986	0	1	1	Stable
chr13	77980180	77980706	10.5002	1.43612	0.603976	1.40926	0.158759	0.429223	Stable
chr13	77981034	77981257	6.21891	0.644374	0.708622	0.083841	0.933183	1	Stable
chr13	78603072	78603962	37.6115	0.578892	0.293024	0	1	1	Stable
chr13	78608772	78609798	75.481	1.28354	0.216388	3.22836	0.00124502	0.00525443	Up
chr13	78658015	78660199	236.545	0.119144	0.117237	0	1	1	Stable
chr13	79361840	79362548	8.85531	2.44154	0.74675	2.48621	0.0129112	0.0461789	Up
chr13	79362718	79364849	55.6621	3.87431	0.41339	7.95701	1.76244e-15	2.1618e-14	Up
chr13	79365193	79365360	2.68121	4.34041	1.42846	2.62902	0.00856319	0.0316602	Up
chr13	79386186	79386375	4.89653	1.68857	0.893618	1.23499	0.216835	0.559992	Stable
chr1	3453459	3455739	193.896	0.434396	0.130337	0	1	1	Stable
chr1	38872673	38873327	94.3987	0.338783	0.18152	0	1	1	Stable
chr13	79386488	79386943	9.91391	1.0582	0.57878	0.817646	0.41356	0.959478	Stable
chr13	79404389	79407111	434.918	0.395013	0.0909688	0	1	1	Stable
chr13	79480792	79481051	17.6198	0.0180034	0.417284	0	1	1	Stable
chr13	79481354	79482415	164.093	0.302336	0.137211	0	1	1	Stable
chr13	79723682	79724476	111.07	-2.52014	0.190905	-10.1369	3.79088e-24	8.02534e-23	Down
chr13	79724895	79725616	128.523	-1.40246	0.162389	-5.03418	4.79902e-07	2.92867e-06	Down
chr13	79836769	79839919	111.383	2.50495	0.219711	8.73867	2.35861e-18	3.50712e-17	Up
chr13	79935542	79936642	176.149	-0.043103	0.135036	0	1	1	Stable
chr13	79937088	79938128	135.625	-0.0626175	0.153032	0	1	1	Stable
chr13	80132692	80133062	53.4295	-1.45368	0.253711	-3.42403	0.000616996	0.00271003	Down
chr1	38941214	38942108	100.356	0.218851	0.179954	0	1	1	Stable
chr13	80337593	80341247	578.746	-0.0207793	0.0772771	0	1	1	Stable
chr13	80341467	80342918	229.046	-0.711759	0.116283	-1.09042	0.275528	0.686053	Stable
chr13	80363691	80364060	19.586	0.394959	0.392958	0	1	1	Stable
chr13	80379534	80379919	11.7904	1.20021	0.544734	1.12944	0.258713	0.650849	Stable
chr13	84935008	84935206	11.9666	-0.131499	0.533992	0	1	1	Stable
chr13	87646296	87646586	3.93754	3.87817	1.35782	2.42537	0.0152929	0.0538732	Stable
chr13	87646867	87647034	2.34026	3.02401	1.48499	1.64247	0.100492	0.289172	Stable
chr13	87670266	87671222	82.8831	0.996725	0.202453	2.03386	0.0419654	0.13418	Stable
chr13	87672131	87673588	155.778	-0.0507415	0.140742	0	1	1	Stable
chr13	87678023	87678207	17.2365	-0.39187	0.416058	0	1	1	Stable
chr1	38961114	38962514	48.8378	0.586953	0.254965	0.00780631	0.993772	1	Stable
chr13	87684345	87686128	103.393	0.712792	0.177629	0.719646	0.471743	1	Stable
chr13	87809397	87811224	205.73	0.21448	0.138857	0	1	1	Stable
chr13	87827773	87827950	4.94282	1.71984	0.878965	1.29115	0.196652	0.514812	Stable
chr13	88656802	88657135	10.869	0.166699	0.539508	0	1	1	Stable
chr13	88704662	88704865	9.14901	0.887906	0.617901	0.490277	0.623938	1	Stable
chr13	89122424	89124248	39.8787	2.86904	0.387981	5.88708	3.93068e-09	2.91454e-08	Up
chr13	89124728	89124954	4.41426	3.10985	1.19769	2.10812	0.0350202	0.114201	Stable
chr13	89400599	89402732	302.375	0.0133407	0.110902	0	1	1	Stable
chr13	89514169	89514393	36.5387	-2.10765	0.303167	-5.02259	5.0978e-07	3.10503e-06	Down
chr13	89515105	89515361	51.3944	-0.842657	0.243148	-1.05983	0.289222	0.714609	Stable
chr1	38990791	38992864	300.883	0.243334	0.106208	0	1	1	Stable
chr13	90014585	90018458	90.1359	3.21958	0.2799	9.41271	4.83491e-21	8.49793e-20	Up
chr13	90145371	90146531	105.316	0.410011	0.173061	0	1	1	Stable
chr13	90414271	90415508	62.35	0.42852	0.224132	0	1	1	Stable
chr13	90415587	90416307	29.67	0.838258	0.335973	0.753917	0.450899	1	Stable
chr13	90444662	90445821	101.264	0.0451771	0.178963	0	1	1	Stable
chr13	90925988	90926238	39.915	-2.75519	0.313093	-6.93159	4.16149e-12	3.93428e-11	Down
chr13	90932483	90933136	70.3737	0.405789	0.210358	0	1	1	Stable
chr13	90933699	90934179	62.2095	0.147441	0.223351	0	1	1	Stable
chr13	90950574	90951720	201.982	-0.991711	0.130886	-3.10766	0.00188572	0.00775154	Down
chr13	90952093	90952620	97.7402	-1.30621	0.178581	-4.03879	5.37288e-05	0.000267021	Down
chr1	39026390	39027402	177.604	-0.223846	0.133741	0	1	1	Stable
chr13	90995822	90996248	7.85801	5.90352	1.27212	4.18088	2.90389e-05	0.000148968	Up
chr13	90996697	90997105	8.35335	1.12532	0.660794	0.817732	0.41351	0.959464	Stable
chr13	91005333	91005500	2.39447	3.10655	1.45324	1.73515	0.0827147	0.244137	Stable
chr13	91006158	91007664	28.0512	3.6005	0.544568	5.53749	3.06846e-08	2.08771e-07	Up
chr13	91007981	91009816	30.2961	2.30464	0.415115	4.14265	3.43312e-05	0.000174785	Up
chr13	91010163	91010375	4.28247	1.07508	0.883005	0.555055	0.578857	1	Stable
chr13	91347656	91349009	253.824	0.341312	0.123517	0	1	1	Stable
chr13	91398640	91399174	15.1351	0.970375	0.480114	0.802751	0.422118	0.975373	Stable
chr13	93963081	93964254	29.1024	0.820969	0.347181	0.679779	0.496644	1	Stable
chr13	94233854	94234104	11.8917	0.459813	0.508296	0	1	1	Stable
chr1	39080759	39082299	62.7215	1.27853	0.2445	2.83667	0.00455861	0.0176572	Up
chr13	94270649	94272034	33.2087	1.49879	0.33568	2.72233	0.00648236	0.0244575	Up
chr13	94272496	94273196	14.1596	1.54151	0.519178	1.84242	0.0654133	0.198235	Stable
chr13	94301819	94302006	3.09707	3.46288	1.39986	2.05586	0.0397957	0.128048	Stable
chr13	94302193	94304868	72.187	2.14975	0.254541	6.14746	7.87315e-10	6.22771e-09	Up
chr13	94306582	94306749	3.23261	2.51906	1.25185	1.545	0.122347	0.343146	Stable
chr13	94307066	94307246	2.8689	3.38187	1.43383	1.95066	0.051098	0.159589	Stable
chr13	94308334	94312386	122.071	2.15716	0.195357	8.0478	8.42933e-16	1.06179e-14	Up
chr13	94362144	94362490	8.46131	1.95843	0.719503	1.90891	0.0562734	0.173846	Stable
chr13	94548609	94549404	138.679	-0.787172	0.146286	-1.38229	0.166884	0.44762	Stable
chr13	94549955	94550175	54.042	-0.293826	0.255538	0	1	1	Stable
chr1	39104675	39106666	350.514	0.265378	0.102991	0	1	1	Stable
chr13	94595806	94596227	102.794	-0.0524099	0.16868	0	1	1	Stable
chr13	94601899	94602410	107.605	-0.378391	0.173265	0	1	1	Stable
chr13	94967815	94968729	118.367	-1.81603	0.166768	-7.38194	1.56005e-13	1.65488e-12	Down
chr13	95099536	95100463	103.963	-2.35209	0.186016	-9.49988	2.10131e-21	3.76329e-20	Down
chr13	95100887	95101688	115.851	-2.52086	0.184656	-10.4838	1.02565e-25	2.37758e-24	Down
chr13	95268289	95269248	111.761	-1.95946	0.177994	-7.72214	1.14397e-14	1.32661e-13	Down
chr13	95270787	95271262	67.151	-2.02241	0.224003	-6.41709	1.38903e-10	1.16469e-09	Down
chr13	95271769	95272511	118.454	-1.34355	0.161945	-4.68421	2.81048e-06	1.59544e-05	Down
chr13	95280248	95281053	81.05	0.321556	0.200572	0	1	1	Stable
chr13	95281411	95281743	22.1347	0.282679	0.363054	0	1	1	Stable
chr1	39107461	39107689	14.1326	-0.132734	0.476945	0	1	1	Stable
chr13	95300972	95301352	90.4603	-0.878667	0.183913	-1.59697	0.110272	0.313695	Stable
chr13	95569462	95569715	2.83858	1.66226	1.25766	0.856587	0.391673	0.917713	Stable
chr13	95569787	95570675	16.1863	1.42614	0.475209	1.77013	0.0767058	0.228548	Stable
chr13	95623879	95624436	8.02096	0.521007	0.627965	0	1	1	Stable
chr13	95642625	95643285	28.1087	1.32222	0.36531	2.01818	0.0435728	0.13868	Stable
chr13	95643429	95644587	170.133	0.118465	0.135154	0	1	1	Stable
chr13	95644935	95645172	27.3333	-0.118342	0.336135	0	1	1	Stable
chr13	95675347	95676837	210.786	0.225909	0.140061	0	1	1	Stable
chr13	95677201	95678526	207.167	0.667529	0.126693	0.651704	0.514592	1	Stable
chr13	95709772	95711518	53.2877	1.81279	0.283701	4.3279	1.50538e-05	7.9578e-05	Up
chr1	39154765	39155034	15.17	0.0681163	0.441243	0	1	1	Stable
chr13	95714766	95715020	19.1642	0.53363	0.412779	0	1	1	Stable
chr13	95723283	95725353	57.5218	3.04695	0.338331	7.27686	3.41674e-13	3.52672e-12	Up
chr13	95739876	95740272	36.575	0.672726	0.2914	0.301179	0.763278	1	Stable
chr13	95740846	95741984	109.51	0.717196	0.173669	0.761414	0.44641	1	Stable
chr13	95784398	95784894	21.5985	0.462245	0.378221	0	1	1	Stable
chr13	95833730	95833906	6.79487	0.356496	0.696414	0	1	1	Stable
chr13	96052824	96053831	155.434	0.324797	0.144242	0	1	1	Stable
chr13	96089640	96091256	22.8327	1.85516	0.426653	2.97713	0.00290963	0.0116446	Up
chr13	97142405	97142638	37.8528	-0.51885	0.284289	0	1	1	Stable
chr13	97142946	97143225	18.0336	0.930798	0.423695	0.816235	0.414366	0.960877	Stable
chr1	39158122	39158697	47.4699	0.542062	0.253585	0	1	1	Stable
chr13	97221734	97225260	380.339	0.209088	0.097258	0	1	1	Stable
chr13	97255776	97256040	43.3542	-0.81011	0.258346	-0.871495	0.383484	0.902204	Stable
chr13	97256694	97257969	158.778	-1.11714	0.137886	-3.85957	0.000113585	0.000544448	Down
chr13	97258476	97258858	53.8843	0.0729981	0.245339	0	1	1	Stable
chr13	97274661	97275346	60.1883	0.0912992	0.229161	0	1	1	Stable
chr13	97306936	97309258	256.645	0.267083	0.11056	0	1	1	Stable
chr13	97327672	97327855	7.49781	0.616929	0.663329	0.0481911	0.961564	1	Stable
chr13	97344403	97344971	20.4712	-0.0159413	0.379529	0	1	1	Stable
chr13	97369302	97369879	48.891	0.387493	0.251624	0	1	1	Stable
chr13	97433495	97433835	99.308	0.193	0.173078	0	1	1	Stable
chr1	3468368	3468827	8.91849	1.49982	0.642821	1.42319	0.15468	0.419857	Stable
chr1	39177420	39180001	306.644	0.220602	0.109608	0	1	1	Stable
chr13	97434201	97434971	103.421	0.624511	0.174446	0.226706	0.820652	1	Stable
chr13	97975389	97976366	162.65	0.438107	0.14489	0	1	1	Stable
chr13	97976675	97978022	201.105	0.48563	0.127687	0	1	1	Stable
chr13	98143223	98144457	123.827	0.31833	0.163097	0	1	1	Stable
chr13	98484045	98484889	117.337	-1.09665	0.159889	-3.20029	0.00137288	0.0057525	Down
chr13	98575518	98578041	379.671	0.0333819	0.0994356	0	1	1	Stable
chr13	98673050	98673440	16.7803	-0.182422	0.418442	0	1	1	Stable
chr13	98705464	98707836	68.8867	1.36789	0.230973	3.38967	0.000699759	0.00305033	Up
chr13	98708141	98708308	3.08524	1.21776	1.04966	0.602855	0.546605	1	Stable
chr13	98776561	98776821	36.7365	-2.19894	0.312727	-5.16096	2.45681e-07	1.54232e-06	Down
chr1	39183338	39183669	30.2715	-0.0753035	0.319609	0	1	1	Stable
chr13	98991744	98993281	31.9201	2.36516	0.391751	4.5442	5.51451e-06	3.04295e-05	Up
chr13	99026369	99026737	8.67883	1.39751	0.644237	1.26126	0.207215	0.538465	Stable
chr13	99056648	99057135	71.5414	-1.31563	0.21559	-3.38914	0.00070111	0.00305592	Down
chr13	99085615	99088146	380.707	0.0829207	0.0933749	0	1	1	Stable
chr13	99200117	99201445	277.576	0.0715801	0.10646	0	1	1	Stable
chr13	99201769	99202022	22.5614	0.12233	0.366154	0	1	1	Stable
chr13	99431963	99434378	131.373	1.34999	0.17112	4.47069	7.79664e-06	4.24476e-05	Up
chr13	99498917	99499162	52.4299	-0.825241	0.243606	-0.986342	0.323965	0.785292	Stable
chr13	99500997	99502587	216.803	0.0813044	0.121212	0	1	1	Stable
chr13	99606839	99607154	51.8702	-0.903056	0.237919	-1.33698	0.181229	0.480296	Stable
chr1	39184020	39188228	373.259	1.2668	0.101691	6.70494	2.01495e-11	1.81713e-10	Up
chr13	99627020	99627381	17.0884	0.321545	0.424373	0	1	1	Stable
chr13	99654987	99656627	138.72	0.604642	0.156289	0.125918	0.899797	1	Stable
chr13	99658454	99658708	70.5624	-0.0303445	0.207837	0	1	1	Stable
chr13	99678992	99679513	9.4684	2.31032	0.720514	2.39463	0.0166373	0.0581571	Stable
chr13	99960047	99960421	19.9859	0.304636	0.388451	0	1	1	Stable
chr13	99967821	99970270	374.271	0.0924602	0.0942914	0	1	1	Stable
chr13	99970922	99971849	83.4485	-0.230063	0.196194	0	1	1	Stable
chr13	99979681	99981066	181.294	-0.117295	0.128739	0	1	1	Stable
chr13	99981492	99982500	115.296	-0.277815	0.175215	0	1	1	Stable
chr13	99983058	99984753	144.361	0.549326	0.151073	0	1	1	Stable
chr1	39189481	39189966	27.2752	0.793872	0.343459	0.60825	0.543022	1	Stable
chr13	99985343	99985828	23.2123	0.598452	0.364372	0.0370203	0.970469	1	Stable
chr13	100088361	100088612	41.6139	0.133211	0.268925	0	1	1	Stable
chr13	100089114	100090202	129.105	0.729141	0.161704	0.891618	0.372598	0.881481	Stable
chr13	100131874	100132054	3.41206	1.06171	1.0266	0.464392	0.642367	1	Stable
chr13	100391893	100393697	167.208	0.712726	0.139323	0.917031	0.359126	0.855031	Stable
chr13	100441055	100441223	24.9391	-0.0140104	0.349726	0	1	1	Stable
chr13	100588189	100588734	93.0406	0.0892938	0.181618	0	1	1	Stable
chr13	100673598	100674834	137.51	-0.266095	0.155104	0	1	1	Stable
chr13	100675180	100675450	51.5012	-0.371912	0.236978	0	1	1	Stable
chr13	101257985	101258152	6.20828	0.635734	0.709616	0.0715478	0.942962	1	Stable
chr1	39190911	39192655	129.613	0.425221	0.157137	0	1	1	Stable
chr13	101415361	101418019	332.336	0.728386	0.102037	1.4056	0.159841	0.431808	Stable
chr13	101448946	101450800	153.83	0.560863	0.143976	0	1	1	Stable
chr13	101623848	101624224	58.1287	-1.60677	0.237873	-4.2956	1.74224e-05	9.13984e-05	Down
chr13	101627890	101628206	34.1866	-2.16292	0.323587	-4.87647	1.08001e-06	6.39751e-06	Down
chr13	101916746	101917218	6.19616	2.05866	0.839968	1.75447	0.0793505	0.235396	Stable
chr13	102393868	102394966	102.587	0.124836	0.175111	0	1	1	Stable
chr13	102595937	102596734	149.849	-0.388368	0.1457	0	1	1	Stable
chr13	102597077	102598469	204.07	0.351693	0.124665	0	1	1	Stable
chr13	102729335	102730216	19.6533	2.73596	0.539139	3.9897	6.61576e-05	0.000325259	Up
chr13	102772707	102774153	192.048	0.399663	0.127795	0	1	1	Stable
chr1	39204713	39205553	95.3298	0.264488	0.179431	0	1	1	Stable
chr13	102798538	102798894	30.9313	0.250165	0.313322	0	1	1	Stable
chr13	102799205	102801057	207.584	0.305612	0.123221	0	1	1	Stable
chr13	102818056	102818515	8.48617	2.01721	0.711709	2.01241	0.0441769	0.140372	Stable
chr13	102818979	102819319	7.11769	2.70343	0.879352	2.40912	0.0159909	0.0561139	Stable
chr13	102845325	102846536	221.611	-0.162345	0.118403	0	1	1	Stable
chr13	103282985	103283152	7.9466	-0.364328	0.643644	0	1	1	Stable
chr13	103464588	103465316	97.2705	-0.09546	0.193787	0	1	1	Stable
chr13	105139602	105140139	89.7028	-1.50636	0.187504	-4.914	8.92388e-07	5.32019e-06	Down
chr13	105642137	105642588	64.935	-1.24338	0.218668	-3.01102	0.00260368	0.01049	Down
chr13	105774481	105774844	53.1471	-2.45472	0.262872	-7.11282	1.13692e-12	1.12139e-11	Down
chr1	39394824	39395495	98.6531	-1.31115	0.183964	-3.94743	7.89941e-05	0.000385298	Down
chr13	106083899	106084329	13.9501	1.15465	0.493345	1.15475	0.248192	0.628653	Stable
chr13	106154909	106155491	19.6002	2.48606	0.502833	3.78076	0.000156349	0.000736944	Up
chr13	106155747	106157109	60.4102	1.37063	0.248884	3.15675	0.00159539	0.00662795	Up
chr13	106348734	106349492	26.9229	0.946048	0.347158	1.04012	0.298285	0.733248	Stable
chr13	106372858	106373967	21.6581	1.5664	0.434561	2.25846	0.0239173	0.0808682	Stable
chr13	106374275	106376308	56.1471	1.67102	0.272513	3.98536	6.7379e-05	0.000331154	Up
chr13	106534460	106535591	58.1254	0.569399	0.232916	0	1	1	Stable
chr13	106536122	106536414	26.8672	0.0166206	0.329977	0	1	1	Stable
chr13	106543717	106543951	4.14479	3.93322	1.34196	2.49504	0.0125942	0.0451361	Up
chr13	106548560	106549094	9.36884	0.94313	0.611541	0.585681	0.55809	1	Stable
chr1	39395891	39396345	71.0805	-2.27533	0.221332	-7.63727	2.2188e-14	2.51014e-13	Down
chr13	106566543	106568129	237.964	0.216581	0.116156	0	1	1	Stable
chr13	106570043	106570307	22.373	-0.217535	0.368645	0	1	1	Stable
chr13	106917782	106918107	40.8844	0.0136942	0.271155	0	1	1	Stable
chr13	107867591	107868313	9.66675	2.28788	0.690793	2.46516	0.0136951	0.0487393	Up
chr13	108215176	108215378	14.5241	0.780465	0.483149	0.404643	0.68574	1	Stable
chr13	108217880	108219494	240.942	0.17606	0.114555	0	1	1	Stable
chr13	108463085	108463504	10.1734	0.625005	0.585489	0.0683909	0.945475	1	Stable
chr13	108777427	108777792	53.6648	-2.77186	0.275966	-7.92452	2.29033e-15	2.79081e-14	Down
chr13	108778427	108778735	45.4158	-1.8438	0.269119	-4.67765	2.90187e-06	1.64396e-05	Down
chr13	108858924	108859177	35.5335	-2.41419	0.328166	-5.5741	2.48816e-08	1.70859e-07	Down
chr1	39398124	39398570	95.5795	-1.04768	0.18272	-2.53238	0.0113291	0.0410025	Down
chr13	108860056	108860277	26.1105	-2.44848	0.394853	-4.71952	2.36397e-06	1.35217e-05	Down
chr13	108919043	108919407	63.4622	-0.474301	0.213644	0	1	1	Stable
chr13	108919974	108920260	23.1462	-0.12459	0.363064	0	1	1	Stable
chr13	108957702	108958055	34.5143	0.150976	0.2933	0	1	1	Stable
chr13	109146530	109148106	168.58	-1.78441	0.140102	-8.56125	1.11652e-17	1.58081e-16	Down
chr13	109154680	109157081	320.565	-1.19449	0.103887	-5.86723	4.43143e-09	3.26947e-08	Down
chr13	109244113	109244430	50.7253	-0.174204	0.240422	0	1	1	Stable
chr13	109251705	109251932	30.9622	-0.472511	0.32038	0	1	1	Stable
chr13	109256659	109258047	132.075	0.085727	0.155642	0	1	1	Stable
chr13	109263460	109263780	39.1443	-1.7432	0.286523	-4.04238	5.29119e-05	0.000263197	Down
chr1	39399083	39399694	72.1499	-1.11556	0.204819	-2.59055	0.00958222	0.0351237	Down
chr13	109264018	109265093	195.439	-1.26059	0.12696	-5.32159	1.02867e-07	6.67957e-07	Down
chr13	109265273	109266452	314.525	-0.0542611	0.101456	0	1	1	Stable
chr13	109266787	109267018	41.6425	-0.351751	0.276598	0	1	1	Stable
chr13	109267634	109267874	59.3948	-0.584097	0.228126	0	1	1	Stable
chr13	109268588	109268998	65.2712	-1.13647	0.224525	-2.45632	0.0140369	0.04984	Down
chr13	109272214	109272794	52.2026	0.176731	0.237191	0	1	1	Stable
chr13	109479888	109480355	15.2392	0.690415	0.464297	0.227123	0.820328	1	Stable
chr13	109577320	109577636	44.5363	-1.71007	0.26565	-4.2353	2.28244e-05	0.000118359	Down
chr13	109587337	109587994	108.15	-2.10714	0.182065	-8.36065	6.23725e-17	8.41773e-16	Down
chr13	109704321	109704768	56.1032	-2.09602	0.246303	-6.13496	8.5182e-10	6.71881e-09	Down
chr1	3470690	3472087	99.7285	1.15336	0.190179	2.98875	0.00280125	0.0112382	Up
chr1	39408046	39408631	129.631	-0.116022	0.156705	0	1	1	Stable
chr13	109705150	109706069	134.691	-1.77426	0.165134	-7.202	5.93341e-13	5.98529e-12	Down
chr13	109773057	109773953	39.9101	0.581326	0.290012	0	1	1	Stable
chr13	109785077	109786546	159.967	0.0796496	0.145011	0	1	1	Stable
chr13	109786865	109787760	192.38	-0.157246	0.1285	0	1	1	Stable
chr13	109869330	109869510	30.9389	-0.113324	0.311661	0	1	1	Stable
chr13	109869926	109870497	71.2115	-0.0702642	0.207414	0	1	1	Stable
chr13	109941262	109941705	9.97224	0.264368	0.570886	0	1	1	Stable
chr13	109998381	109998788	32.6525	0.299883	0.310291	0	1	1	Stable
chr13	110001545	110001724	9.61891	0.25728	0.561497	0	1	1	Stable
chr13	110011682	110012081	63.6728	-1.04736	0.225336	-2.05204	0.0401655	0.129122	Stable
chr1	39491046	39492086	61.8675	0.583365	0.2249	0	1	1	Stable
chr13	110012577	110013451	125.248	-0.967765	0.161628	-2.36842	0.0178642	0.0620697	Stable
chr13	110017360	110017973	59.2699	-1.93609	0.244043	-5.53644	3.08684e-08	2.09957e-07	Down
chr13	110126058	110126957	112.647	-1.35741	0.165025	-4.68083	2.85716e-06	1.62029e-05	Down
chr13	110137905	110138791	132.117	-1.11248	0.155771	-3.3865	0.000707898	0.00308339	Down
chr13	110261141	110262233	25.749	1.6717	0.387781	2.80246	0.00507146	0.0194779	Up
chr13	110306541	110308506	215.151	0.117916	0.122949	0	1	1	Stable
chr13	110319841	110321034	128.611	0.210507	0.155643	0	1	1	Stable
chr13	110346427	110348729	104.846	0.647569	0.173448	0.360952	0.718136	1	Stable
chr13	110359470	110359913	8.15883	2.9177	0.855466	2.72687	0.00639386	0.0241462	Up
chr13	110360439	110360846	5.53613	2.36711	0.920304	1.93648	0.0528089	0.164343	Stable
chr1	39506716	39508024	22.8865	2.47531	0.478493	3.95063	7.79445e-05	0.000380379	Up
chr13	110370604	110373370	71.5901	2.32133	0.266243	6.52171	6.95087e-11	5.97028e-10	Up
chr13	110373531	110373711	3.30051	1.46542	1.0441	0.843273	0.399076	0.932696	Stable
chr13	110380015	110382104	47.5142	2.05333	0.302013	4.86193	1.16249e-06	6.86635e-06	Up
chr13	110382667	110383162	8.00019	2.55944	0.794843	2.48411	0.0129874	0.0464181	Up
chr13	110410966	110412977	124.084	0.878457	0.164191	1.78751	0.0738546	0.220907	Stable
chr13	110418791	110419233	12.1496	1.04259	0.533644	0.857545	0.391144	0.916811	Stable
chr13	110419534	110420198	14.3617	1.72029	0.529785	2.14299	0.0321139	0.10553	Stable
chr13	110442805	110444608	52.3258	1.74755	0.273152	4.25619	2.07941e-05	0.000108197	Up
chr13	110561412	110561613	28.7316	-1.11866	0.323257	-1.65099	0.0987398	0.284923	Stable
chr13	110615114	110616881	228.635	0.298973	0.121732	0	1	1	Stable
chr1	39508597	39508916	7.52695	0.621293	0.688177	0.0527918	0.957898	1	Stable
chr13	110633982	110634654	12.8505	1.06161	0.505786	0.9424	0.345988	0.829264	Stable
chr13	110705036	110705410	49.1628	0.290403	0.250325	0	1	1	Stable
chr13	110705743	110706070	73.7158	-0.390257	0.209321	0	1	1	Stable
chr13	110711971	110712936	232.471	-0.195235	0.115321	0	1	1	Stable
chr13	110713315	110715303	359.59	0.111454	0.0965675	0	1	1	Stable
chr13	110715872	110716832	110.449	0.0806235	0.168183	0	1	1	Stable
chr13	110758085	110759599	26.6723	2.97629	0.476167	5.02204	5.11246e-07	3.11353e-06	Up
chr13	110869554	110870142	36.7639	0.348486	0.286403	0	1	1	Stable
chr13	110870559	110871132	41.3526	0.448539	0.274004	0	1	1	Stable
chr13	110912456	110915053	427.561	0.375319	0.0923108	0	1	1	Stable
chr1	39559078	39559563	82.8889	0.0485934	0.188075	0	1	1	Stable
chr13	110915428	110916111	150.601	0.244559	0.145908	0	1	1	Stable
chr13	110941146	110944713	86.7308	2.65772	0.260155	7.96739	1.62058e-15	1.99662e-14	Up
chr13	110953551	110956452	202.213	0.823304	0.132103	1.80421	0.071199	0.213814	Stable
chr13	110957472	110957651	10.4691	0.444956	0.551776	0	1	1	Stable
chr13	111067289	111067735	41.2234	-0.123224	0.269715	0	1	1	Stable
chr13	111114805	111115168	9.57995	1.48354	0.637465	1.40961	0.158655	0.429021	Stable
chr13	111153175	111154897	283.025	0.0735948	0.107313	0	1	1	Stable
chr13	111194295	111194594	4.63732	1.49907	0.889315	1.02788	0.304006	0.745002	Stable
chr13	111225326	111226270	15.6248	3.35273	0.678406	4.0798	4.50738e-05	0.000226081	Up
chr13	112393237	112393604	7.41728	0.450701	0.676868	0	1	1	Stable
chr1	39575173	39576798	250.73	0.483754	0.113951	0	1	1	Stable
chr13	112394274	112394935	31.0839	0.745024	0.33821	0.473261	0.636027	1	Stable
chr13	112587087	112588453	218.355	-0.580486	0.11846	0	1	1	Stable
chr13	112606123	112606369	27.5049	0.0494496	0.333944	0	1	1	Stable
chr13	112689530	112691425	230.731	0.128838	0.130451	0	1	1	Stable
chr13	112711682	112712013	45.8113	-0.669654	0.253719	-0.333799	0.738531	1	Stable
chr13	112722816	112723176	18.7132	-0.349453	0.414954	0	1	1	Stable
chr13	112894508	112894954	38.9093	0.668947	0.291536	0.288074	0.77329	1	Stable
chr13	112943788	112944057	25.2245	0.499444	0.350139	0	1	1	Stable
chr13	112993739	112994983	26.4434	2.22765	0.416158	3.94728	7.90457e-05	0.000385465	Up
chr13	113153493	113153915	30.1798	-0.000297529	0.310253	0	1	1	Stable
chr1	39605274	39606514	42.0673	0.97229	0.290171	1.33482	0.181934	0.481877	Stable
chr13	113161755	113162180	8.02004	1.31325	0.654152	1.11332	0.26557	0.66471	Stable
chr13	113186617	113187327	62.3038	0.2221	0.220747	0	1	1	Stable
chr13	113187775	113188134	27.587	0.599705	0.355831	0.0414321	0.966951	1	Stable
chr13	113207754	113210715	540.55	0.289747	0.0860218	0	1	1	Stable
chr13	113296574	113298681	249.14	0.835761	0.120822	2.07577	0.0379151	0.122624	Stable
chr13	113363608	113364075	47.4244	-0.0852244	0.253021	0	1	1	Stable
chr13	113364514	113364823	26.2075	0.202238	0.33593	0	1	1	Stable
chr13	113410587	113411862	41.6285	1.49697	0.316132	2.88488	0.00391564	0.0153363	Up
chr13	113448593	113449096	104.691	-1.03929	0.169909	-2.67397	0.00749595	0.0279846	Down
chr13	113449530	113449902	77.389	-0.912345	0.193818	-1.68913	0.091195	0.265915	Stable
chr1	39639353	39639978	95.0225	0.0156599	0.178506	0	1	1	Stable
chr13	113490290	113492148	287.825	0.168223	0.107481	0	1	1	Stable
chr13	113493230	113493404	17.1363	0.40483	0.422183	0	1	1	Stable
chr13	113584784	113585247	46.6711	0.0353263	0.637634	0	1	1	Stable
chr13	113758852	113759089	35.8205	-0.365452	0.287094	0	1	1	Stable
chr13	113759679	113760113	19.4258	0.301903	0.398422	0	1	1	Stable
chr13	113837110	113837659	114.253	-0.993272	0.168256	-2.42672	0.0152359	0.0536979	Stable
chr13	113838065	113839060	181.224	-2.24789	0.146355	-11.3622	6.44677e-30	1.87514e-28	Down
chr13	113863109	113864747	98.5273	0.699591	0.181082	0.633021	0.52672	1	Stable
chr13	114043439	114044313	53.3865	0.0466739	0.240704	0	1	1	Stable
chr13	114063706	114066856	618.595	-0.915884	0.0801849	-4.12699	3.67549e-05	0.000186385	Down
chr1	39671761	39672297	26.9669	0.152085	0.348885	0	1	1	Stable
chr13	114068357	114068844	61.5139	-1.69044	0.227509	-4.85907	1.17936e-06	6.96005e-06	Down
chr13	114083314	114083859	10.322	3.34563	0.834642	3.3076	0.000940976	0.00403178	Up
chr13	114084216	114084558	5.5312	2.82431	1.00796	2.22166	0.0263061	0.0881879	Stable
chr13	114087073	114088000	13.8838	2.11165	0.564001	2.70689	0.0067916	0.0255245	Up
chr13	114118182	114119395	190.195	-0.66084	0.128984	-0.588267	0.556353	1	Stable
chr13	114119611	114119962	62.9013	-0.606192	0.21576	-0.0983929	0.92162	1	Stable
chr13	114132071	114132494	51.5448	-0.254824	0.24919	0	1	1	Stable
chr13	114132738	114132926	33.7437	-0.153988	0.295462	0	1	1	Stable
chr13	114235001	114235498	109.831	-0.260164	0.17072	0	1	1	Stable
chr13	114235824	114236232	35.1373	0.340724	0.305206	0	1	1	Stable
chr1	39691224	39692606	37.5218	0.725975	0.287846	0.48989	0.624212	1	Stable
chr13	114280852	114283146	409.982	-0.0817491	0.0892349	0	1	1	Stable
chr13	114313788	114314246	79.9307	0.119538	0.196563	0	1	1	Stable
chr13	114314542	114315002	89.3708	-0.291274	0.200976	0	1	1	Stable
chr14	20305404	20305905	75.2652	-0.403383	0.202	0	1	1	Stable
chr14	20332833	20333816	122.913	0.0927722	0.158811	0	1	1	Stable
chr14	20342197	20343019	198.464	-1.04341	0.128142	-3.57763	0.00034673	0.00156935	Down
chr14	20343646	20344367	140.141	0.0362784	0.155717	0	1	1	Stable
chr14	20400626	20401509	25.138	0.955727	0.385382	0.962072	0.336013	0.809857	Stable
chr14	20412712	20413933	319.999	-0.382757	0.0993051	0	1	1	Stable
chr14	20453901	20456285	475.346	-0.205622	0.0832505	0	1	1	Stable
chr1	3472315	3472501	5.9799	0.975985	0.752177	0.519854	0.603165	1	Stable
chr1	39738932	39739304	91.04	-0.222485	0.182901	0	1	1	Stable
chr14	20460506	20461423	216.865	0.332308	0.120937	0	1	1	Stable
chr14	20462031	20462327	66.0868	-0.880438	0.209379	-1.4112	0.158186	0.427965	Stable
chr14	20469074	20470327	263.589	-0.716821	0.109025	-1.20944	0.226496	0.581929	Stable
chr14	20609638	20610094	100.038	0.252902	0.175089	0	1	1	Stable
chr14	20613942	20614780	203.397	-0.400596	0.125514	0	1	1	Stable
chr14	20630659	20632883	164.277	0.553367	0.139383	0	1	1	Stable
chr14	20653305	20653621	18.037	0.247428	0.404693	0	1	1	Stable
chr14	20663401	20663773	56.9996	-0.042823	0.228362	0	1	1	Stable
chr14	20681004	20685538	981.51	-0.740816	0.0661496	-2.35608	0.0184689	0.0639708	Stable
chr14	20687309	20687567	31.8685	-3.76682	0.414712	-7.67245	1.68737e-14	1.92957e-13	Down
chr1	39788389	39789135	54.465	-0.148785	0.243142	0	1	1	Stable
chr14	20848190	20849231	186.74	-1.78455	0.136979	-8.75748	1.9967e-18	2.989e-17	Down
chr14	20849682	20850019	46.757	-2.89571	0.302391	-7.64158	2.14568e-14	2.42927e-13	Down
chr14	20971162	20971457	83.4445	-0.916006	0.188416	-1.75698	0.0789212	0.234279	Stable
chr14	20974558	20975027	43.9629	0.0982674	0.259808	0	1	1	Stable
chr14	20986511	20986843	34.4478	-0.143022	0.299841	0	1	1	Stable
chr14	20989320	20989593	65.1651	-1.00912	0.222001	-1.91062	0.0560532	0.173238	Stable
chr14	20990032	20990383	97.4937	-0.839143	0.180079	-1.41149	0.1581	0.427779	Stable
chr14	21024759	21025639	101.973	-0.0795995	0.176114	0	1	1	Stable
chr14	21063849	21064120	7.65744	0.232314	0.64093	0	1	1	Stable
chr14	21069051	21071945	532.575	0.495373	0.0863098	0	1	1	Stable
chr1	39798942	39799782	48.6613	0.335986	0.250923	0	1	1	Stable
chr14	21084361	21085769	36.9153	1.8186	0.338181	3.64788	0.000264416	0.00121435	Up
chr14	21087314	21087616	6.53282	1.92966	0.810942	1.65819	0.0972792	0.281155	Stable
chr14	21097893	21099639	275.964	-0.202151	0.109577	0	1	1	Stable
chr14	21103258	21104986	425.555	-0.698929	0.0955255	-1.19305	0.23285	0.59567	Stable
chr14	21254637	21256574	77.0727	1.80644	0.229778	5.3159	1.06129e-07	6.88232e-07	Up
chr14	21262418	21264229	78.5043	1.13966	0.210258	2.6382	0.00833485	0.0308931	Up
chr14	21266218	21269422	546.929	0.971156	0.084472	4.57185	4.83432e-06	2.68194e-05	Up
chr14	21269899	21270353	97.1859	-0.776379	0.173219	-1.10505	0.269136	0.672462	Stable
chr14	21278166	21278709	11.8865	2.02787	0.600815	2.40159	0.0163242	0.0571843	Stable
chr14	21309082	21309383	73.5383	-0.795785	0.198798	-1.06049	0.288924	0.714059	Stable
chr1	39845305	39845632	8.84518	1.92205	0.678284	1.97127	0.0486926	0.153134	Stable
chr14	21320181	21320547	48.974	-0.34856	0.250589	0	1	1	Stable
chr14	21382077	21384651	471.036	0.0814732	0.0848354	0	1	1	Stable
chr14	21436450	21437845	261.199	0.147948	0.115283	0	1	1	Stable
chr14	21454790	21456066	217.911	0.389848	0.123036	0	1	1	Stable
chr14	21456463	21457218	170.148	-0.671456	0.135743	-0.637184	0.524005	1	Stable
chr14	21475819	21478279	406.485	0.612786	0.0918708	0.302854	0.762001	1	Stable
chr14	21510320	21511267	171.13	-0.446648	0.133709	0	1	1	Stable
chr14	21511594	21511830	55.0152	-0.249214	0.241009	0	1	1	Stable
chr14	21526107	21526520	42.554	-0.243397	0.270001	0	1	1	Stable
chr14	21557600	21557964	24.5691	0.286342	0.34753	0	1	1	Stable
chr1	39846006	39846371	15.5305	1.19781	0.473289	1.29487	0.195365	0.511985	Stable
chr14	21612677	21612962	5.99783	2.36165	0.9012	1.97147	0.0486707	0.153095	Stable
chr14	21866889	21867628	14.5938	2.39675	0.587999	3.08127	0.0020612	0.00842518	Up
chr14	21867935	21868290	8.31799	2.6238	0.791958	2.57443	0.0100407	0.036659	Up
chr14	21914121	21914531	12.6492	0.951696	0.50544	0.725573	0.468101	1	Stable
chr14	21916210	21916439	6.77086	1.44823	0.72423	1.19198	0.23327	0.596471	Stable
chr14	22265297	22265589	5.36133	0.650186	0.812209	0.0803036	0.935996	1	Stable
chr14	22334276	22334653	11.246	0.578788	0.535199	0	1	1	Stable
chr14	22557086	22557354	53.065	0.458902	0.238888	0	1	1	Stable
chr14	22570627	22571145	31.4689	0.171225	0.317841	0	1	1	Stable
chr14	22587846	22589804	278.666	0.527164	0.111165	0	1	1	Stable
chr1	39882315	39883439	133.358	0.128617	0.156979	0	1	1	Stable
chr14	22597953	22599719	428.396	-0.554297	0.089747	0	1	1	Stable
chr14	22613782	22614232	68.0493	-1.65695	0.218524	-4.90558	9.31496e-07	5.5459e-06	Down
chr14	22614833	22615160	50.5572	-1.88022	0.251653	-5.14698	2.64715e-07	1.65456e-06	Down
chr14	22637576	22637840	6.00689	1.40829	0.777812	1.05852	0.289819	0.715806	Stable
chr14	22657372	22657992	18.8247	1.23489	0.427959	1.51868	0.128843	0.358647	Stable
chr14	22712585	22713155	100.002	0.0224071	0.171897	0	1	1	Stable
chr14	22713442	22714284	82.661	0.360185	0.192384	0	1	1	Stable
chr14	22766211	22767185	246.419	-0.223939	0.114105	0	1	1	Stable
chr14	22822719	22823805	72.9768	0.395774	0.20911	0	1	1	Stable
chr14	22829575	22830365	166.998	-0.130521	0.133346	0	1	1	Stable
chr1	39900863	39901848	78.6537	-0.252684	0.195035	0	1	1	Stable
chr14	22853246	22853568	79.3911	0.262516	0.202243	0	1	1	Stable
chr14	22871397	22873369	533.076	-0.224361	0.0812529	0	1	1	Stable
chr14	22917911	22919175	373.102	0.401022	0.0942942	0	1	1	Stable
chr14	22919539	22919938	73.9736	0.0210733	0.198139	0	1	1	Stable
chr14	22928730	22929368	192.862	0.225585	0.135332	0	1	1	Stable
chr14	22956465	22957590	239.943	-0.896582	0.116466	-2.67562	0.00745911	0.0278541	Down
chr14	22976089	22983177	1956.2	-0.312686	0.0490267	0	1	1	Stable
chr14	23006453	23007059	169.934	-0.456489	0.139305	0	1	1	Stable
chr14	23007371	23007701	94.8728	-0.294942	0.178775	0	1	1	Stable
chr14	23009728	23010633	204.666	-0.550675	0.124886	0	1	1	Stable
chr1	39933573	39934234	86.0866	-3.00338	0.22641	-10.6816	1.24161e-26	3.01509e-25	Down
chr14	23141608	23142044	60.2729	-0.194364	0.219011	0	1	1	Stable
chr14	23145832	23146401	53.7329	-1.78263	0.246719	-4.85437	1.20767e-06	7.11767e-06	Down
chr14	23182595	23183677	60.5513	0.224963	0.224997	0	1	1	Stable
chr14	23237668	23238181	32.0199	0.340746	0.306175	0	1	1	Stable
chr14	23285079	23286094	253.268	0.336665	0.112477	0	1	1	Stable
chr14	23286406	23286863	158.575	-0.444765	0.138461	0	1	1	Stable
chr14	23300650	23301581	237.242	-0.285895	0.115925	0	1	1	Stable
chr14	23302012	23302651	170.803	-0.966845	0.133511	-2.86031	0.00423224	0.0164775	Down
chr14	23306196	23308255	391.825	-0.232765	0.0903672	0	1	1	Stable
chr14	23308673	23309275	29.9526	1.5116	0.364242	2.54401	0.0109587	0.0397722	Up
chr1	39934672	39935268	77.0002	-2.16416	0.217291	-7.26767	3.65736e-13	3.76633e-12	Down
chr14	23320519	23320998	78.8826	0.0690342	0.195889	0	1	1	Stable
chr14	23321462	23322585	366.007	0.139977	0.0947987	0	1	1	Stable
chr14	23352203	23352514	19.1148	0.103652	0.406712	0	1	1	Stable
chr14	23469672	23470230	111.089	0.802007	0.173398	1.25171	0.210675	0.546274	Stable
chr14	23550188	23552211	345.908	0.790699	0.114733	1.79317	0.0729458	0.218559	Stable
chr14	23555765	23557061	378.31	-0.139348	0.0937155	0	1	1	Stable
chr14	23567153	23568213	230.828	-0.528702	0.116684	0	1	1	Stable
chr14	23577869	23578660	13.5013	0.975781	0.500527	0.780814	0.434912	0.999101	Stable
chr14	23646940	23647323	15.529	0.199187	0.492759	0	1	1	Stable
chr14	23953396	23954881	252.871	-0.0708304	0.11351	0	1	1	Stable
chr1	39955243	39956386	135.011	0.0898296	0.155844	0	1	1	Stable
chr14	23969476	23969805	37.6245	0.466224	0.285094	0	1	1	Stable
chr14	23988982	23989242	37.2732	-1.05498	0.285278	-1.64756	0.099442	0.286688	Stable
chr14	24005817	24006248	13.7863	0.658972	0.480795	0.153931	0.877664	1	Stable
chr14	24006678	24006974	63.4556	0.580179	0.235256	0	1	1	Stable
chr14	24007072	24007364	59.8038	-0.967629	0.221368	-1.72864	0.0838727	0.247013	Stable
chr14	24032401	24033111	85.0314	-3.00412	0.223061	-10.8453	2.09988e-27	5.30826e-26	Down
chr14	24033475	24034035	52.647	-3.06884	0.289641	-8.57572	9.84654e-18	1.39857e-16	Down
chr14	24035825	24036835	235.487	-0.772884	0.11402	-1.64814	0.0993238	0.286403	Stable
chr14	24052304	24052834	32.3068	0.634174	0.317262	0.155113	0.876732	1	Stable
chr14	24081158	24081551	55.611	-1.41535	0.236194	-3.51568	0.000438631	0.00196093	Down
chr1	3476348	3476747	6.93101	1.024	0.687746	0.638366	0.523236	1	Stable
chr1	39973805	39974072	8.58336	0.505774	0.643969	0	1	1	Stable
chr14	24094331	24094988	186.206	-0.564176	0.128775	0	1	1	Stable
chr14	24113520	24115658	559.695	-0.348924	0.0799858	0	1	1	Stable
chr14	24135657	24137387	382.66	0.529698	0.0965825	0	1	1	Stable
chr14	24140027	24141543	328.655	0.122711	0.102866	0	1	1	Stable
chr14	24141875	24142158	65.1813	-1.03418	0.212299	-2.11594	0.03435	0.112205	Stable
chr14	24145491	24148391	613.851	0.295508	0.0818047	0	1	1	Stable
chr14	24161351	24161902	147.119	-0.639515	0.141469	-0.385612	0.699784	1	Stable
chr14	24188399	24188791	98.4273	-0.139704	0.174992	0	1	1	Stable
chr14	24195197	24196883	443.453	0.220321	0.0887128	0	1	1	Stable
chr14	24212570	24213456	298.375	-0.0443601	0.102602	0	1	1	Stable
chr1	40039375	40040437	223.482	-0.546919	0.117685	0	1	1	Stable
chr14	24215612	24216003	123.687	-0.203216	0.154692	0	1	1	Stable
chr14	24231567	24233447	466.68	-0.231661	0.086608	0	1	1	Stable
chr14	24241909	24243660	404.085	-0.00952929	0.0906145	0	1	1	Stable
chr14	24250228	24253413	117.573	2.84141	0.22757	9.91542	3.5674e-23	7.10838e-22	Up
chr14	24271155	24271516	146.905	-0.143318	0.146191	0	1	1	Stable
chr14	24271828	24272147	31.6306	0.711115	0.326174	0.386765	0.69893	1	Stable
chr14	24296423	24296895	28.3665	1.83956	0.375343	3.34253	0.000830174	0.00358191	Up
chr14	24299218	24300587	323.107	0.204151	0.103237	0	1	1	Stable
chr14	24332531	24333687	38.0588	1.05013	0.311299	1.49429	0.135099	0.373138	Stable
chr14	24353678	24354134	39.44	0.206496	0.278669	0	1	1	Stable
chr1	40040781	40041193	118.104	0.0769138	0.16149	0	1	1	Stable
chr14	24354480	24354791	35.94	0.430469	0.301901	0	1	1	Stable
chr14	24366592	24366963	42.2052	0.371909	0.271616	0	1	1	Stable
chr14	24367258	24367443	15.6194	0.531574	0.454865	0	1	1	Stable
chr14	24380049	24382885	78.689	3.20606	0.294732	8.89317	5.93877e-19	9.22597e-18	Up
chr14	24392080	24392343	48.4509	-0.494602	0.252738	0	1	1	Stable
chr14	24398866	24399302	55.5688	0.0480679	0.231674	0	1	1	Stable
chr14	24414717	24415051	5.38546	1.94328	0.886633	1.53199	0.125525	0.35064	Stable
chr14	24429505	24432197	556.042	0.524554	0.084485	0	1	1	Stable
chr14	24442082	24442751	224.571	-0.242258	0.120502	0	1	1	Stable
chr14	24443037	24443443	112.291	-0.0908092	0.166098	0	1	1	Stable
chr1	40096843	40097214	52.3379	-0.824119	0.247005	-0.968228	0.332931	0.803997	Stable
chr14	25007411	25007592	4.86266	1.33958	0.839818	0.898543	0.368896	0.874634	Stable
chr14	25049578	25050451	21.2869	1.00825	0.428317	0.988257	0.323027	0.783402	Stable
chr14	25886905	25887217	3.55769	2.20496	1.79739	0.901304	0.367427	0.871629	Stable
chr14	26281854	26282198	43.7876	-3.16033	0.319924	-8.04994	8.28332e-16	1.0437e-14	Down
chr14	26527538	26527756	5.37705	2.61257	1.01455	1.99853	0.0456594	0.144679	Stable
chr14	26596880	26598200	409.456	0.0564125	0.0902678	0	1	1	Stable
chr14	26598582	26599096	79.293	0.0910165	0.19452	0	1	1	Stable
chr14	26764998	26765705	108.53	-2.56536	0.185867	-10.6549	1.65415e-26	3.98855e-25	Down
chr14	26766147	26766820	87.4959	-2.13048	0.205068	-7.53662	4.82315e-14	5.313e-13	Down
chr14	26841000	26843061	430.404	-0.0142708	0.0866523	0	1	1	Stable
chr1	40160912	40163104	258.853	0.635232	0.113119	0.444397	0.656756	1	Stable
chr14	27426939	27427829	62.5785	0.787928	0.228848	0.8869	0.375133	0.886354	Stable
chr14	27428188	27429077	62.6822	0.399307	0.222438	0	1	1	Stable
chr14	27604142	27605217	20.5145	0.991951	0.425649	0.956161	0.338991	0.815749	Stable
chr14	27605601	27605910	26.2687	0.540398	0.344064	0	1	1	Stable
chr14	28321943	28322244	47.3743	-2.26848	0.275066	-6.12041	9.33328e-10	7.33662e-09	Down
chr14	28381248	28382514	175.876	-2.14437	0.142224	-10.9644	5.66669e-28	1.48138e-26	Down
chr14	28383329	28383667	51.3318	-1.7964	0.266135	-4.55194	5.31523e-06	2.93773e-05	Down
chr14	28468399	28468661	30.9986	-3.44222	0.394639	-7.24017	4.48117e-13	4.57671e-12	Down
chr14	28493897	28494309	67.5363	-2.09023	0.223627	-6.73116	1.68311e-11	1.52562e-10	Down
chr14	28765263	28767344	166.221	0.165774	0.135972	0	1	1	Stable
chr1	40256974	40257922	163.276	0.474315	0.141151	0	1	1	Stable
chr14	29028765	29028997	9.22325	0.673059	0.608687	0.144732	0.884922	1	Stable
chr14	29846356	29846701	6.80362	1.9591	0.780251	1.76115	0.0782134	0.232486	Stable
chr14	29926329	29927883	178.67	0.164749	0.139904	0	1	1	Stable
chr14	30558633	30560730	312	0.173838	0.107914	0	1	1	Stable
chr14	30562566	30562927	26.7617	0.217279	0.333498	0	1	1	Stable
chr14	30569555	30569765	5.36535	0.418709	0.793552	0	1	1	Stable
chr14	30621579	30623158	331.213	-0.13277	0.101506	0	1	1	Stable
chr14	30690931	30691146	39.3788	-0.220301	0.282939	0	1	1	Stable
chr14	30874136	30874962	135.776	-0.466352	0.14723	0	1	1	Stable
chr14	30967460	30968053	41.5851	0.638417	0.298749	0.178926	0.857995	1	Stable
chr1	40258237	40258604	80.073	0.279939	0.197253	0	1	1	Stable
chr14	30995270	30996107	28.012	1.16675	0.349577	1.66425	0.0960621	0.278244	Stable
chr14	31024913	31027595	722.542	0.233316	0.0740415	0	1	1	Stable
chr14	31090001	31090851	109.834	-1.5534	0.171589	-5.64391	1.66228e-08	1.16049e-07	Down
chr14	31091163	31091525	57.9573	-0.935739	0.223938	-1.5664	0.117256	0.330661	Stable
chr14	31205025	31205303	18.7603	1.73723	0.479502	2.40305	0.0162592	0.0569789	Stable
chr14	31205923	31208942	710.091	-0.308668	0.0742444	0	1	1	Stable
chr14	31230119	31230543	101.113	-1.62944	0.182253	-5.73092	9.9886e-09	7.11766e-08	Down
chr14	31419079	31421013	312.279	-0.408552	0.102479	0	1	1	Stable
chr14	31440862	31443082	348.225	-2.28819	0.106291	-16.0242	8.66406e-58	9.96928e-56	Down
chr14	31456789	31457388	176.019	-0.414364	0.130866	0	1	1	Stable
chr1	40316367	40317097	24.1049	0.85614	0.366929	0.739047	0.459878	1	Stable
chr14	31457683	31457983	39.9331	0.210086	0.288943	0	1	1	Stable
chr14	31560978	31562207	213.834	-0.0458439	0.120443	0	1	1	Stable
chr14	31828878	31829612	19.418	1.21775	0.427821	1.47908	0.139118	0.382453	Stable
chr14	31829901	31830098	5.44711	1.11629	0.79952	0.664564	0.506329	1	Stable
chr14	31935077	31935427	57.5663	-1.91399	0.241871	-5.49478	3.912e-08	2.63619e-07	Down
chr14	31943594	31945577	347.572	-2.31633	0.108163	-16.0071	1.14003e-57	1.29832e-55	Down
chr14	31951120	31951602	90.9431	-1.96464	0.20062	-6.87707	6.10942e-12	5.71383e-11	Down
chr14	31955640	31955968	55.4361	0.185252	0.229892	0	1	1	Stable
chr14	31956319	31956838	90.1714	0.135891	0.186927	0	1	1	Stable
chr14	31996782	31996960	12.6303	-0.32299	0.492858	0	1	1	Stable
chr1	40362402	40362793	7.29567	5.79645	1.27614	4.08378	4.43097e-05	0.000222425	Up
chr14	32005782	32006059	68.2414	-0.722796	0.210303	-0.655403	0.512208	1	Stable
chr14	32006121	32008896	798.852	-0.513187	0.0739649	0	1	1	Stable
chr14	32009900	32010449	125.23	-0.972827	0.154692	-2.50733	0.0121646	0.0437022	Down
chr14	32010902	32011797	253.016	-0.824816	0.112664	-2.12892	0.0332606	0.108943	Stable
chr14	32074203	32076665	591.693	-0.239602	0.0796931	0	1	1	Stable
chr14	32077088	32078949	547.459	0.0725479	0.0806764	0	1	1	Stable
chr14	32087294	32088205	36.5198	0.578987	0.290761	0	1	1	Stable
chr14	32088592	32088786	6.2116	0.841365	0.768362	0.3337	0.738606	1	Stable
chr14	32127633	32129986	431.775	-0.265474	0.0884333	0	1	1	Stable
chr14	32166263	32169564	80.75	2.63591	0.256315	8.00165	1.2276e-15	1.52514e-14	Up
chr1	40373729	40374330	100.987	0.420283	0.17522	0	1	1	Stable
chr14	32169774	32170107	4.0122	2.23611	1.07146	1.54102	0.123311	0.345369	Stable
chr14	32200529	32202251	334.752	0.128989	0.098725	0	1	1	Stable
chr14	32203289	32204110	203.367	0.0445105	0.138889	0	1	1	Stable
chr14	32229866	32230272	58.0133	0.274593	0.227005	0	1	1	Stable
chr14	32255177	32255489	35.5676	-2.39904	0.322986	-5.61658	1.94774e-08	1.35128e-07	Down
chr14	32259359	32259608	32.5369	-2.27875	0.332188	-5.09888	3.41668e-07	2.11324e-06	Down
chr14	32307582	32308151	90.7044	-1.48213	0.18717	-4.79334	1.64025e-06	9.53682e-06	Down
chr14	32398605	32399175	84.559	-2.53805	0.211498	-9.23452	2.59446e-20	4.38816e-19	Down
[truncated: 42,416 more rows]
