# Supplementary material for: SARS-CoV-2 infection perturbs enhancer mediated transcriptional regulation of key pathways
Source: PLoS Comput Biol. 2023 Aug 10;19(8):e1011397. doi: 10.1371/journal.pcbi.1011397 (PMC10443870; doi:10.1371/journal.pcbi.1011397)
Supplement: S2 Table — (XLSX) [file pcbi.1011397.s002.xlsx]

## Sheet: acetylation_loss_8h_vs_0_fdr5
motif_name	motif_family	experiment	accession	database	consensus	minus_log10_p_value	p_value	fdr	tgt_num	tgt_pct	bgd_num	bgd_pct	log_odds_detection
RBFox2	?	Heart-RBFox2-CLIP-Seq	GSE57926	Homer	TGCATGCA	7	1e-07	4.965e-05	310	0.6031	16308.8	0.4788	5.11325
NF1-halfsite	CTF	LNCaP-NF1-ChIP-Seq	Unpublished	Homer	YTGCCAAG	7	1e-07	4.965e-05	292	0.5681	15218.3	0.4467	6.73433
Fox:Ebox	Forkhead,bHLH	Panc1-Foxa2-ChIP-Seq	GSE47459	Homer	NNNVCTGWGYAAACASN	6	1e-06	0.000124125	208	0.4047	10076.8	0.2958	7.01059
ELF5	ETS	T47D-ELF5-ChIP-Seq	GSE30407	Homer	ACVAGGAAGT	6	1e-06	0.000124125	182	0.3541	8546.5	0.2509	6.8543
FUS3	ABI3VP1	col-FUS3-DAP-Seq	GSE60143	Homer	DNNWTNTGCATGKNN	6	1e-06	0.000124125	194	0.3774	9364.5	0.2749	6.94418
LEF1	HMG	H1-LEF1-ChIP-Seq	GSE64758	Homer	CCTTTGATST	6	1e-06	0.000124125	162	0.3152	7563.2	0.222	7.55657
CRX	Homeobox	Retina-Crx-ChIP-Seq	GSE20012	Homer	GCTAATCC	6	1e-06	0.000124125	379	0.7374	21684.6	0.6366	4.85243
GATA20	C2C2gata	colamp-GATA20-DAP-Seq	GSE60143	Homer	TNGATCNDNM	6	1e-06	0.000124125	307	0.5973	16715.3	0.4907	4.95915
Nkx3.1	Homeobox	LNCaP-Nkx3.1-ChIP-Seq	GSE28264	Homer	AAGCACTTAA	5	1e-05	0.000451364	356	0.6926	20117.3	0.5906	5.53405
HIC1	Zf	Treg-ZBTB29-ChIP-Seq	GSE99889	Homer	TGCCAGCB	5	1e-05	0.000451364	308	0.5992	16897.2	0.496	5.97511
Tlx?	NR	NPC-H3K4me1-ChIP-Seq	GSE16256	Homer	CTGGCAGSCTGCCA	5	1e-05	0.000451364	111	0.216	4751.9	0.1395	7.86509
FOXA1	Forkhead	LNCAP-FOXA1-ChIP-Seq	GSE27824	Homer	WAAGTAAACA	5	1e-05	0.000451364	250	0.4864	13103.6	0.3847	6.33753
FOXM1	Forkhead	MCF7-FOXM1-ChIP-Seq	GSE72977	Homer	TRTTTACTTW	5	1e-05	0.000451364	230	0.4475	11924.6	0.3501	7.164
AT5G47660	Trihelix	colamp-AT5G47660-DAP-Seq	GSE60143	Homer	AWTTTTACCG	5	1e-05	0.000451364	278	0.5409	15018.8	0.4409	6.18736
Pitx1	Homeobox	Chicken-Pitx1-ChIP-Seq	GSE38910	Homer	TAATCCCN	5	1e-05	0.000451364	461	0.8969	28106.7	0.8251	4.69519
NF1	CTF	LNCAP-NF1-ChIP-Seq	Unpublished	Homer	CYTGGCABNSTGCCAR	5	1e-05	0.000451364	103	0.2004	4395.1	0.129	7.59834
Trl	Zf	S2-GAGAfactor-ChIP-Seq	GSE40646	Homer	RGAGAGAG	5	1e-05	0.000451364	349	0.679	19884.4	0.5837	5.99133
bZIP18	bZIP	colamp-bZIP18-DAP-Seq	GSE60143	Homer	KGMCAGCTND	5	1e-05	0.000451364	460	0.8949	28094.3	0.8247	4.85188
EAR2	NR	K562-NR2F6-ChIP-Seq	Encode	Homer	NRBCARRGGTCA	5	1e-05	0.000451364	255	0.4961	13626.5	0.4	6.65536
Foxf1	Forkhead	Lung-Foxf1-ChIP-Seq	GSE77951	Homer	WWATRTAAACAN	5	1e-05	0.000451364	212	0.4125	10905.7	0.3201	6.34862
SpiB	ETS	OCILY3-SPIB-ChIP-Seq	GSE56857	Homer	AAAGRGGAAGTG	4	0.0001	0.00143913	77	0.1498	3078.8	0.0904	8.85312
EHF	ETS	LoVo-EHF-ChIP-Seq	GSE49402	Homer	AVCAGGAAGT	4	0.0001	0.00143913	246	0.4786	13110.1	0.3849	7.21279
Bcl6	Zf	Liver-Bcl6-ChIP-Seq	GSE31578	Homer	NNNCTTTCCAGGAAA	4	0.0001	0.00143913	253	0.4922	13561.9	0.3981	6.52264
HEB	bHLH	mES-Heb-ChIP-Seq	GSE53233	Homer	VCAGCTGBNN	4	0.0001	0.00143913	290	0.5642	16007.1	0.4699	5.47068
Ascl1	bHLH	NeuralTubes-Ascl1-ChIP-Seq	GSE55840	Homer	NNVVCAGCTGBN	4	0.0001	0.00143913	241	0.4689	12828.9	0.3766	6.24294
KLF5	Zf	LoVo-KLF5-ChIP-Seq	GSE49402	Homer	DGGGYGKGGC	4	0.0001	0.00143913	200	0.3891	10248.3	0.3008	6.67009
Gata4	Zf	Heart-Gata4-ChIP-Seq	GSE35151	Homer	NBWGATAAGR	4	0.0001	0.00143913	211	0.4105	10943	0.3212	6.51598
ATHB33	ZFHD	col-ATHB33-DAP-Seq	GSE60143	Homer	NGTRATTAAK	4	0.0001	0.00143913	247	0.4805	13253.9	0.3891	6.07235
EGL-5	Homeobox	cElegans-L3-EGL5-ChIP-Seq	modEncode	Homer	ATTTAATGGG	4	0.0001	0.00143913	278	0.5409	15270.6	0.4483	5.91636
AT1G76880	Trihelix	col-AT1G76880-DAP-Seq	GSE60143	Homer	ACGGTAAAAW	4	0.0001	0.00143913	115	0.2237	5228.6	0.1535	8.16486
EKLF	Zf	Erythrocyte-Klf1-ChIP-Seq	GSE20478	Homer	NWGGGTGTGGCY	4	0.0001	0.00143913	69	0.1342	2714.1	0.0797	9.25088
NGA4	ABI3VP1	col-NGA4-DAP-Seq	GSE60143	Homer	TKNTCAGGTG	4	0.0001	0.00143913	362	0.7043	21011	0.6168	5.58375
FOXA1	Forkhead	MCF7-FOXA1-ChIP-Seq	GSE26831	Homer	WAAGTAAACA	4	0.0001	0.00143913	221	0.43	11657.8	0.3422	6.56811
ELF3	ETS	PDAC-ELF3-ChIP-Seq	GSE64557	Homer	ANCAGGAAGT	4	0.0001	0.00143913	174	0.3385	8746.1	0.2567	7.58608
ATHB23	ZFHD	col-ATHB23-DAP-Seq	GSE60143	Homer	HTAATTARNN	4	0.0001	0.00143913	204	0.3969	10595.6	0.311	4.24095
Tbx5	T-box	HL1-Tbx5.biotin-ChIP-Seq	GSE21529	Homer	AGGTGTCA	4	0.0001	0.00143913	394	0.7665	23308.9	0.6842	5.41231
GTL1	Trihelix	colamp-GTL1-DAP-Seq	GSE60143	Homer	WWTTTACCKY	4	0.0001	0.00143913	235	0.4572	12559	0.3687	6.68593
ATHB20	Homeobox	colamp-ATHB20-DAP-Seq	GSE60143	Homer	CAATHATT	4	0.0001	0.00143913	125	0.2432	5846.2	0.1716	7.62404
ZEB1	Zf	PDAC-ZEB1-ChIP-Seq	GSE64557	Homer	VCAGGTRDRY	4	0.0001	0.00143913	286	0.5564	15881.5	0.4662	5.94141
Tcf12	bHLH	GM12878-Tcf12-ChIP-Seq	GSE32465	Homer	VCAGCTGYTG	4	0.0001	0.00143913	165	0.321	8218.5	0.2413	7.14623
Foxa3	Forkhead	Liver-Foxa3-ChIP-Seq	GSE77670	Homer	BSNTGTTTACWYWGN	4	0.0001	0.00143913	99	0.1926	4380.4	0.1286	8.40103
ERG	ETS	VCaP-ERG-ChIP-Seq	GSE14097	Homer	ACAGGAAGTG	4	0.0001	0.00143913	264	0.5136	14480.6	0.4251	6.43341
Foxa2	Forkhead	Liver-Foxa2-ChIP-Seq	GSE25694	Homer	CYTGTTTACWYW	4	0.0001	0.00143913	178	0.3463	9053.5	0.2658	6.53541
Nkx2.2	Homeobox	NPC-Nkx2.2-ChIP-Seq	GSE61673	Homer	BTBRAGTGSN	4	0.0001	0.00143913	321	0.6245	18281.5	0.5367	6.13009
Gata6	Zf	HUG1N-GATA6-ChIP-Seq	GSE51936	Homer	YCTTATCTBN	4	0.0001	0.00143913	198	0.3852	10289.8	0.3021	6.28786
FoxL2	Forkhead	Ovary-FoxL2-ChIP-Seq	GSE60858	Homer	WWTRTAAACAVG	4	0.0001	0.00143913	193	0.3755	9984.7	0.2931	6.23236
COUP-TFII	NR	K562-NR2F1-ChIP-Seq	Encode	Homer	GKBCARAGGTCA	4	0.0001	0.00143913	262	0.5097	14379.2	0.4221	6.40604
KLF3	Zf	MEF-Klf3-ChIP-Seq	GSE44748	Homer	NRGCCCCRCCCHBNN	4	0.0001	0.00143913	103	0.2004	4649.4	0.1365	5.50528
Twist2	bHLH	Myoblast-Twist2.Ty1-ChIP-Seq	GSE127998	Homer	MCAGCTGBYH	4	0.0001	0.00143913	259	0.5039	14199.6	0.4168	3.81893
ZNF416	Zf	HEK293-ZNF416.GFP-ChIP-Seq	GSE58341	Homer	WDNCTGGGCA	4	0.0001	0.00143913	270	0.5253	14917.8	0.4379	7.03014
Etv2	ETS	ES-ER71-ChIP-Seq	GSE59402	Homer	NNAYTTCCTGHN	4	0.0001	0.00143913	189	0.3677	9763.5	0.2866	7.21376
ATHB24	ZFHD	colamp-ATHB24-DAP-Seq	GSE60143	Homer	TAATTAAS	4	0.0001	0.00143913	174	0.3385	8865	0.2602	3.17619
Zfp281	Zf	ES-Zfp281-ChIP-Seq	GSE81042	Homer	CCCCTCCCCCAC	4	0.0001	0.00143913	45	0.0875	1586	0.0466	9.77408
ATHB34	ZFHD	colamp-ATHB34-DAP-Seq	GSE60143	Homer	TRATTARS	4	0.0001	0.00143913	184	0.358	9482.7	0.2784	7.15833
TEAD1	TEAD	HepG2-TEAD1-ChIP-Seq	Encode	Homer	CYRCATTCCA	4	0.0001	0.00143913	210	0.4086	11105.4	0.326	4.44236
AT5G60130	ABI3VP1	col-AT5G60130-DAP-Seq	GSE60143	Homer	WTTYTAAGVAAA	4	0.0001	0.00143913	328	0.6381	18840.9	0.5531	6.32754
Znf263	Zf	K562-Znf263-ChIP-Seq	GSE31477	Homer	CVGTSCTCCC	4	0.0001	0.00143913	266	0.5175	14735	0.4326	3.87722
SPDEF	ETS	VCaP-SPDEF-ChIP-Seq	SRA014231	Homer	ASWTCCTGBT	4	0.0001	0.00143913	192	0.3735	10020.7	0.2942	6.87195
AtHB32	ZFHD	col200-AtHB32-DAP-Seq	GSE60143	Homer	CGAATTAT	4	0.0001	0.00143913	243	0.4728	13250.5	0.389	5.70346
ATHB13	Homeobox	col-ATHB13-DAP-Seq	GSE60143	Homer	CAATAATT	4	0.0001	0.00143913	234	0.4553	12690.9	0.3726	5.81926
PHA-4	Forkhead	cElegans-Embryos-PHA4-ChIP-Seq	modEncode	Homer	KTGTTTGC	4	0.0001	0.00143913	375	0.7296	22161.5	0.6506	5.91546
AR-halfsite	NR	LNCaP-AR-ChIP-Seq	GSE27824	Homer	CCAGGAACAG	4	0.0001	0.00143913	393	0.7646	23460.3	0.6887	5.19383
GT2	Trihelix	colamp-GT2-DAP-Seq	GSE60143	Homer	AMGGTAAAWWWN	4	0.0001	0.00143913	231	0.4494	12521.7	0.3676	6.6678
ETS1	ETS	Jurkat-ETS1-ChIP-Seq	GSE17954	Homer	ACAGGAAGTG	4	0.0001	0.00143913	195	0.3794	10253.7	0.301	6.52537
Nkx2.1	Homeobox	LungAC-Nkx2.1-ChIP-Seq	GSE43252	Homer	RSCACTYRAG	4	0.0001	0.00143913	374	0.7276	22114.1	0.6492	5.68755
Elf4	ETS	BMDM-Elf4-ChIP-Seq	GSE88699	Homer	ACTTCCKGKT	4	0.0001	0.00143913	194	0.3774	10191.6	0.2992	6.93529
Sox3	HMG	NPC-Sox3-ChIP-Seq	GSE33059	Homer	CCWTTGTY	4	0.0001	0.00143913	272	0.5292	15183.3	0.4457	6.56384
GATA15	C2C2gata	col-GATA15-DAP-Seq	GSE60143	Homer	KATGATCA	3	0.001	0.00636538	257	0.5	14233.8	0.4178	5.51255
Sox10	HMG	SciaticNerve-Sox3-ChIP-Seq	GSE35132	Homer	CCWTTGTYYB	3	0.001	0.00636538	256	0.4981	14169.7	0.416	6.6401
Foxo3	Forkhead	U2OS-Foxo3-ChIP-Seq	E-MTAB-2701	Homer	DGTAAACA	3	0.001	0.00636538	167	0.3249	8559.5	0.2513	4.67304
Ptf1a	bHLH	Panc1-Ptf1a-ChIP-Seq	GSE47459	Homer	ACAGCTGTTN	3	0.001	0.00636538	338	0.6576	19653.9	0.577	4.78455
RARa	NR	K562-RARa-ChIP-Seq	Encode	Homer	TTGAMCTTTG	3	0.001	0.00636538	376	0.7315	22316.9	0.6551	5.64635
Lhx1	Homeobox	EmbryoCarcinoma-Lhx1-ChIP-Seq	GSE70957	Homer	NNYTAATTAR	3	0.001	0.00636538	228	0.4436	12399	0.364	5.97818
KLF6	Zf	PDAC-KLF6-ChIP-Seq	GSE64557	Homer	MKGGGYGTGGCC	3	0.001	0.00636538	166	0.323	8527.2	0.2503	5.44761
TF3A	C2H2	col-TF3A-DAP-Seq	GSE60143	Homer	NNDDGAGGAGGWNNN	3	0.001	0.00636538	244	0.4747	13432.9	0.3943	5.59446
FOXP1	Forkhead	H9-FOXP1-ChIP-Seq	GSE31006	Homer	NYYTGTTTACHN	3	0.001	0.00636538	113	0.2198	5377.4	0.1579	7.72718
FOXK1	Forkhead	HEK293-FOXK1-ChIP-Seq	GSE51673	Homer	NVWTGTTTAC	3	0.001	0.00636538	211	0.4105	11345.1	0.333	6.33705
TEAD3	TEA	HepG2-TEAD3-ChIP-Seq	Encode	Homer	TRCATTCCAG	3	0.001	0.00636538	227	0.4416	12372	0.3632	5.85698
ETV1	ETS	GIST48-ETV1-ChIP-Seq	GSE22441	Homer	AACCGGAAGT	3	0.001	0.00636538	225	0.4377	12251.9	0.3597	6.28588
Nkx6.1	Homeobox	Islet-Nkx6.1-ChIP-Seq	GSE40975	Homer	GKTAATGR	3	0.001	0.00636538	349	0.679	20485	0.6014	4.63307
NeuroG2	bHLH	Fibroblast-NeuroG2-ChIP-Seq	GSE75910	Homer	ACCATCTGTT	3	0.001	0.00636538	240	0.4669	13222.1	0.3881	5.7876
PBX2	Homeobox	K562-PBX2-ChIP-Seq	Encode	Homer	RTGATTKATRGN	3	0.001	0.00636538	170	0.3307	8817.5	0.2588	6.66559
Lhx3	Homeobox	Neuron-Lhx3-ChIP-Seq	GSE31456	Homer	ADBTAATTAR	3	0.001	0.00636538	280	0.5447	15835.1	0.4649	5.12751
COUP-TFII	NR	Artia-Nr2f2-ChIP-Seq	GSE46497	Homer	AGRGGTCA	3	0.001	0.00636538	277	0.5389	15638.4	0.4591	5.83688
PPARE	NR,DR1	3T3L1-Pparg-ChIP-Seq	GSE13511	Homer	TGACCTTTGCCCCA	3	0.001	0.00636538	184	0.358	9683.4	0.2843	6.96882
bHLH130	bHLH	col-bHLH130-DAP-Seq	GSE60143	Homer	GCAACTTG	3	0.001	0.00636538	155	0.3016	7915.6	0.2324	5.8242
At3g45610	C2C2dof	col-At3g45610-DAP-Seq	GSE60143	Homer	TWACTTTTTS	3	0.001	0.00636538	305	0.5934	17522.4	0.5144	6.37265
PR	NR	T47D-PR-ChIP-Seq	GSE31130	Homer	VAGRACAKNCTGTBC	3	0.001	0.00636538	303	0.5895	17393.1	0.5106	5.62734
LRF	Zf	Erythroblasts-ZBTB7A-ChIP-Seq	GSE74977	Homer	AAGACCCYYN	3	0.001	0.00636538	221	0.43	12038.2	0.3534	6.78566
E2A	bHLH	proBcell-E2A-ChIP-Seq	GSE21978	Homer	DNRCAGCTGY	3	0.001	0.00636538	245	0.4767	13579.9	0.3986	6.42721
NLP7	RWPRK	col-NLP7-DAP-Seq	GSE60143	Homer	TGRCCYTTCR	3	0.001	0.00636538	278	0.5409	15736.1	0.4619	5.85708
RXR	NR,DR1	3T3L1-RXR-ChIP-Seq	GSE13511	Homer	TAGGGCAAAGGTCA	3	0.001	0.00636538	203	0.3949	10900.5	0.32	6.64118
LBD18	LOBAS2	colamp-LBD18-DAP-Seq	GSE60143	Homer	CKGAWWTTCHGS	3	0.001	0.00636538	344	0.6693	20185.4	0.5926	4.9603
PPARa	NR,DR1	Liver-Ppara-ChIP-Seq	GSE47954	Homer	VNAGGKCAAAGGTCA	3	0.001	0.00636538	200	0.3891	10717	0.3146	7.01326
ANAC045	NAC	col-ANAC045-DAP-Seq	GSE60143	Homer	DNCKTVNNNNNNAMG	3	0.001	0.00636538	264	0.5136	14823.6	0.4352	5.95698
dof43	C2C2dof	colamp-dof43-DAP-Seq	GSE60143	Homer	NAAAAAGTDA	3	0.001	0.00636538	286	0.5564	16274.4	0.4777	6.54397
At5g08520	MYBrelated	colamp-At5g08520-DAP-Seq	GSE60143	Homer	ADBSTTATCY	3	0.001	0.00636538	206	0.4008	11097.5	0.3258	5.78541
WRKY22	WRKY	colamp-WRKY22-DAP-Seq	GSE60143	Homer	WWAAAGTCAACK	3	0.001	0.00636538	116	0.2257	5616	0.1649	6.98076
SPL15	SBP	colamp-SPL15-DAP-Seq	GSE60143	Homer	WDWMMGTACADW	3	0.001	0.00636538	209	0.4066	11297.7	0.3317	4.31071
Nkx2.5	Homeobox	HL1-Nkx2.5.biotin-ChIP-Seq	GSE21529	Homer	RRSCACTYAA	3	0.001	0.00636538	332	0.6459	19382.2	0.569	5.89817
Sp5	Zf	mES-Sp5.Flag-ChIP-Seq	GSE72989	Homer	RGKGGGCGGAGC	3	0.001	0.00636538	146	0.284	7405.6	0.2174	6.51975
KAN2	G2like	colamp-KAN2-DAP-Seq	GSE60143	Homer	ATATTCTY	3	0.001	0.00636538	254	0.4942	14194.5	0.4167	6.41116
BHLHA15	bHLH	NIH3T3-BHLHB8.HA-ChIP-Seq	GSE119782	Homer	NAMCAGCTGK	3	0.001	0.00636538	220	0.428	12014.7	0.3527	6.8237
CUX1	Homeobox	K562-CUX1-ChIP-Seq	GSE92882	Homer	TATCGATNAN	3	0.001	0.00636538	145	0.2821	7361.1	0.2161	6.16664
PABPC1	?	MEL-PABC1-CLIP-Seq	GSE69755	Homer	HAATAAAGNN	3	0.001	0.00636538	324	0.6304	18861.7	0.5537	5.69263
Isl1	Homeobox	Neuron-Isl1-ChIP-Seq	GSE31456	Homer	CTAATKGV	3	0.001	0.00636538	296	0.5759	16985.3	0.4986	5.47186
OBP1	C2C2dof	col-OBP1-DAP-Seq	GSE60143	Homer	NHHACTTTWT	3	0.001	0.00636538	393	0.7646	23698.5	0.6957	6.10176
Olig2	bHLH	Neuron-Olig2-ChIP-Seq	GSE30882	Homer	RCCATMTGTT	3	0.001	0.00636538	278	0.5409	15830.9	0.4647	6.05339
Tcf7	HMG	GM12878-TCF7-ChIP-Seq	Encode	Homer	CTTTGATGTGSB	3	0.001	0.00636538	83	0.1615	3774.3	0.1108	8.21097
AT5G25475	ABI3VP1	col-AT5G25475-DAP-Seq	GSE60143	Homer	RNNRNCAAGCADNDB	3	0.001	0.00636538	224	0.4358	12330	0.362	6.16059
Tcf21	bHLH	ArterySmoothMuscle-Tcf21-ChIP-Seq	GSE61369	Homer	NAACAGCTGG	3	0.001	0.00636538	163	0.3171	8534.5	0.2505	6.46026
AZF1	C2H2	colamp-AZF1-DAP-Seq	GSE60143	Homer	DKSWCACT	3	0.001	0.00636538	469	0.9125	29409.5	0.8633	5.15716
Nanog	Homeobox	mES-Nanog-ChIP-Seq	GSE11724	Homer	RGCCATTAAC	3	0.001	0.00636538	423	0.823	25921	0.7609	4.45706
RUNX1	Runt	Jurkat-RUNX1-ChIP-Seq	GSE29180	Homer	AAACCACARM	3	0.001	0.00636538	185	0.3599	9910.2	0.2909	6.64863
Smad3	MAD	NPC-Smad3-ChIP-Seq	GSE36673	Homer	TWGTCTGV	3	0.001	0.00636538	347	0.6751	20544.7	0.6031	6.11917
bHLH122	bHLH	col100-bHLH122-DAP-Seq	GSE60143	Homer	NDDCAASTTGHHNWW	3	0.001	0.00636538	149	0.2899	7698	0.226	4.26376
WT1	Zf	Kidney-WT1-ChIP-Seq	GSE90016	Homer	MCTCCCMCRCAB	3	0.001	0.00636538	105	0.2043	5075	0.149	7.71093
Foxo1	Forkhead	RAW-Foxo1-ChIP-Seq	Fan_et_al.	Homer	CTGTTTAC	3	0.001	0.00636538	290	0.5642	16695.7	0.4901	6.16467
TRPS1	Zf	MCF7-TRPS1-ChIP-Seq	GSE107013	Homer	AGATAAGANN	3	0.001	0.00636538	316	0.6148	18445.8	0.5415	5.50203
Sox9	HMG	Limb-SOX9-ChIP-Seq	GSE73225	Homer	AGGVNCCTTTGT	3	0.001	0.00636538	166	0.323	8753	0.257	7.19245
ATHB25	ZFHD	colamp-ATHB25-DAP-Seq	GSE60143	Homer	TAATTAVB	3	0.001	0.00636538	224	0.4358	12409.5	0.3643	6.46034
Sox6	HMG	Myotubes-Sox6-ChIP-Seq	GSE32627	Homer	CCATTGTTNY	3	0.001	0.00636538	256	0.4981	14483.1	0.4252	6.33114
Fli1	ETS	CD8-FLI-ChIP-Seq	GSE20898	Homer	NRYTTCCGGH	3	0.001	0.00636538	187	0.3638	10074	0.2957	5.89729
TEAD4	TEA	Tropoblast-Tead4-ChIP-Seq	GSE37350	Homer	CCWGGAATGY	3	0.001	0.00636538	180	0.3502	9638.3	0.2829	7.17274
AT1G76870	Trihelix	col-AT1G76870-DAP-Seq	GSE60143	Homer	AAAACCRGWW	3	0.001	0.00636538	93	0.1809	4411.1	0.1295	7.40264
BBX31	Orphan	col-BBX31-DAP-Seq	GSE60143	Homer	NAAAAAGTDA	3	0.001	0.00636538	294	0.572	17007.3	0.4993	6.11958
GATA3	Zf	iTreg-Gata3-ChIP-Seq	GSE20898	Homer	AGATAASR	3	0.001	0.00636538	265	0.5156	15095	0.4431	5.93828
KANADI1	Myb	Seedling-KAN1-ChIP-Seq	GSE48081	Homer	ARGAATAWWN	3	0.001	0.00636538	231	0.4494	12891.4	0.3784	5.48219
At1g68670	G2like	colamp-At1g68670-DAP-Seq	GSE60143	Homer	WNWWHNRAAGATTCT	3	0.001	0.00636538	134	0.2607	6838	0.2007	7.81998
Atoh1	bHLH	Cerebellum-Atoh1-ChIP-Seq	GSE22111	Homer	VNRVCAGCTGGY	3	0.001	0.00636538	182	0.3541	9786.8	0.2873	6.0307
ANAC070	NAC	colamp-ANAC070-DAP-Seq	GSE60143	Homer	CTTRHDNHNBAAGHW	3	0.001	0.00636538	185	0.3599	9976.5	0.2929	6.40848
TEAD2	TEA	Py2T-Tead2-ChIP-Seq	GSE55709	Homer	CCWGGAATGY	3	0.001	0.00636538	135	0.2626	6904.3	0.2027	7.34798
bcd	Homeobox	Embryo-Bcd-ChIP-Seq	GSE86966	Homer	VNNGGATTADNN	3	0.001	0.00636538	235	0.4572	13166.3	0.3865	6.2981
At5g62940	C2C2dof	col-At5g62940-DAP-Seq	GSE60143	Homer	WHWHHACTTTTT	3	0.001	0.00636538	415	0.8074	25425.3	0.7464	3.58606
E2A	bHLH,near_PU.1	Bcell-PU.1-ChIP-Seq	GSE21512	Homer	NVCACCTGBN	3	0.001	0.00636538	245	0.4767	13829	0.406	7.41752
SCRT1	Zf	HEK293-SCRT1.eGFP-ChIP-Seq	Encode	Homer	GCAACAGGTG	3	0.001	0.00636538	80	0.1556	3701.6	0.1087	6.32471
SCL	bHLH	HPC7-Scl-ChIP-Seq	GSE13511	Homer	AVCAGCTG	3	0.001	0.00636538	413	0.8035	25300.4	0.7427	5.10049
SVP	MADS	col-SVP-DAP-Seq	GSE60143	Homer	ANTTWCCHAATTTGG	3	0.001	0.00636538	138	0.2685	7114.3	0.2088	7.28901
AT5G45580	G2like	colamp-AT5G45580-DAP-Seq	GSE60143	Homer	ADRGAATCTH	3	0.001	0.00636538	284	0.5525	16401.6	0.4815	6.05136
FoxD3	forkhead	ZebrafishEmbryo-Foxd3.biotin-ChIP-seq	GSE106676	Homer	TGTTTAYTTAGC	3	0.001	0.00636538	187	0.3638	10138.6	0.2976	7.33682
Hoxd12	Homeobox	ChickenMSG-Hoxd12.Flag-ChIP-Seq	GSE86088	Homer	HDGYAATGAAAN	3	0.001	0.00636538	313	0.6089	18341.1	0.5384	6.23557
LBD19	LOBAS2	colamp-LBD19-DAP-Seq	GSE60143	Homer	CCKGAAWTTCMGGAW	3	0.001	0.00636538	296	0.5759	17206.1	0.5051	4.98959
ATHB18	Homeobox	colamp-ATHB18-DAP-Seq	GSE60143	Homer	YCAATSATTG	3	0.001	0.00636538	57	0.1109	2437.4	0.0716	7.98422
ANAC083	NAC	col-ANAC083-DAP-Seq	GSE60143	Homer	CKTRWNNNWYAMGTA	3	0.001	0.00636538	123	0.2393	6222.2	0.1827	6.38978
HNF1b	Homeobox	PDAC-HNF1B-ChIP-Seq	GSE64557	Homer	GTTAATNATTAA	3	0.001	0.00636538	62	0.1206	2717.2	0.0798	8.55189
dof45	C2C2dof	col-dof45-DAP-Seq	GSE60143	Homer	NVAWAAAGTN	3	0.001	0.00636538	377	0.7335	22770.6	0.6684	6.29266
AMYB	HTH	Testes-AMYB-ChIP-Seq	GSE44588	Homer	TGGCAGTTGG	3	0.001	0.00636538	231	0.4494	12973.2	0.3808	5.00906
Prop1	Homeobox	GHFT1-PROP1.biotin-ChIP-Seq	GSE77302	Homer	NTAATBNAATTA	3	0.001	0.00636538	161	0.3132	8561.1	0.2513	6.55312
Ap4	bHLH	AML-Tfap4-ChIP-Seq	GSE45738	Homer	NAHCAGCTGD	3	0.001	0.00636538	192	0.3735	10496	0.3081	6.11698
bZIP52	bZIP	colamp-bZIP52-DAP-Seq	GSE60143	Homer	NDNHCAGCTGTCANN	2	0.01	0.0293787	228	0.4436	12795.6	0.3756	6.72882
At2g01060	G2like	colamp-At2g01060-DAP-Seq	GSE60143	Homer	AGATKCBNWW	2	0.01	0.0293787	383	0.7451	23229.7	0.6819	5.72271
Ascl2	bHLH	ESC-Ascl2-ChIP-Seq	GSE97712	Homer	SSRGCAGCTGCH	2	0.01	0.0293787	192	0.3735	10518.2	0.3088	5.54496
PU.1	ETS	ThioMac-PU.1-ChIP-Seq	GSE21512	Homer	AGAGGAAGTG	2	0.01	0.0293787	114	0.2218	5736.3	0.1684	7.61317
HLH-1	bHLH	cElegans-Embryo-HLH1-ChIP-Seq	modEncode	Homer	RACAGCTGTTBH	2	0.01	0.0293787	138	0.2685	7181.9	0.2108	7.09561
Pdx1	Homeobox	Islet-Pdx1-ChIP-Seq	SRA008281	Homer	YCATYAATCA	2	0.01	0.0293787	189	0.3677	10340.4	0.3035	5.93226
Dlx3	Homeobox	Kerainocytes-Dlx3-ChIP-Seq	GSE89884	Homer	NDGTAATTAC	2	0.01	0.0293787	158	0.3074	8410.9	0.2469	5.57497
Rfx6	HTH	Min6b1-Rfx6.HA-ChIP-Seq	GSE62844	Homer	TGTTKCCTAGCAACM	2	0.01	0.0293787	180	0.3502	9783.4	0.2872	3.33026
TCF4	bHLH	SHSY5Y-TCF4-ChIP-Seq	GSE96915	Homer	SMCATCTGKH	2	0.01	0.0293787	231	0.4494	13029.6	0.3825	7.0005
NST1	NAC	colamp-NST1-DAP-Seq	GSE60143	Homer	WRCTTRWWNWWYAAG	2	0.01	0.0293787	151	0.2938	7993.8	0.2347	6.57889
Lhx2	Homeobox	HFSC-Lhx2-ChIP-Seq	GSE48068	Homer	TAATTAGN	2	0.01	0.0293787	209	0.4066	11630.3	0.3414	6.1087
CEBP:AP1	bZIP	ThioMac-CEBPb-ChIP-Seq	GSE21512	Homer	DRTGTTGCAA	2	0.01	0.0293787	156	0.3035	8312.8	0.244	6.42862
At1g49010	MYBrelated	col-At1g49010-DAP-Seq	GSE60143	Homer	RGATAASNTT	2	0.01	0.0293787	289	0.5623	16853.1	0.4947	5.73229
SF1	NR	H295R-Nr5a1-ChIP-Seq	GSE44220	Homer	CAAGGHCANV	2	0.01	0.0293787	100	0.1946	4936.8	0.1449	6.51408
At5g04390	C2H2	col200-At5g04390-DAP-Seq	GSE60143	Homer	AGTGANDN	2	0.01	0.0293787	478	0.93	30301.6	0.8895	4.62976
Zelda	Zf	Embryo-zld-ChIP-Seq	GSE65441	Homer	KBCTACCTGW	2	0.01	0.0293787	99	0.1926	4881.4	0.1433	6.43576
ATHB40	HB	col-ATHB40-DAP-Seq	GSE60143	Homer	HCAATWATTG	2	0.01	0.0293787	183	0.356	10013.1	0.2939	6.68948
AT2G38300	G2like	col-AT2G38300-DAP-Seq	GSE60143	Homer	ADRGAATGTT	2	0.01	0.0293787	259	0.5039	14896.2	0.4373	6.41832
KLF14	Zf	HEK293-KLF14.GFP-ChIP-Seq	GSE58341	Homer	RGKGGGCGKGGC	2	0.01	0.0293787	223	0.4339	12560.2	0.3687	6.33053
SPL1	SBP	colamp-SPL1-DAP-Seq	GSE60143	Homer	HYGTACDTWH	2	0.01	0.0293787	244	0.4747	13919.3	0.4086	4.98814
At2g41835	C2H2	col-At2g41835-DAP-Seq	GSE60143	Homer	TTTGAAAA	2	0.01	0.0293787	129	0.251	6684.3	0.1962	9.01804
HDG1	Homeobox	col100-HDG1-DAP-Seq	GSE60143	Homer	DDYAATTAATGH	2	0.01	0.0293787	151	0.2938	8027.5	0.2357	6.7514
STZ	C2H2	colamp-STZ-DAP-Seq	GSE60143	Homer	HNBTCACT	2	0.01	0.0293787	479	0.9319	30396.5	0.8923	4.7279
Nr5a2	NR	Pancreas-LRH1-ChIP-Seq	GSE34295	Homer	BTCAAGGTCA	2	0.01	0.0293787	137	0.2665	7173.6	0.2106	7.02113
WRKY27	WRKY	colamp-WRKY27-DAP-Seq	GSE60143	Homer	NHGTTGACYTWD	2	0.01	0.0293787	149	0.2899	7911.8	0.2323	6.75294
GLIS3	Zf	Thyroid-Glis3.GFP-ChIP-Seq	GSE103297	Homer	CTCCCTGGGAGGCCN	2	0.01	0.0293787	256	0.4981	14712.5	0.4319	6.23448
Hoxd10	Homeobox	ChickenMSG-Hoxd10.Flag-ChIP-Seq	GSE86088	Homer	GGCMATGAAA	2	0.01	0.0293787	215	0.4183	12063.9	0.3541	6.61875
GATA3	Zf,DR8	iTreg-Gata3-ChIP-Seq	GSE20898	Homer	AGATSTNDNNDSAGATAASN	2	0.01	0.0293787	26	0.0506	902	0.0265	9.25002
Gata2	Zf	K562-GATA2-ChIP-Seq	GSE18829	Homer	BBCTTATCTS	2	0.01	0.0293787	145	0.2821	7681	0.2255	6.67483
Bapx1	Homeobox	VertebralCol-Bapx1-ChIP-Seq	GSE36672	Homer	TTRAGTGSYK	2	0.01	0.0293787	338	0.6576	20211.7	0.5933	6.03763
Klf4	Zf	mES-Klf4-ChIP-Seq	GSE11431	Homer	GCCACACCCA	2	0.01	0.0293787	88	0.1712	4279.8	0.1256	7.33396
ATHB15	HB	col-ATHB15-DAP-Seq	GSE60143	Homer	GYAATSATTA	2	0.01	0.0293787	89	0.1732	4339.3	0.1274	7.69448
HuR	?	HEK293-HuR-CLIP-Seq	GSE87887	Homer	BTTTGGTTTG	2	0.01	0.0293787	421	0.8191	26060.2	0.765	5.28474
GRHL2	CP2	HBE-GRHL2-ChIP-Seq	GSE46194	Homer	AAACYKGTTWDACMRGTTTB	2	0.01	0.0293787	89	0.1732	4346	0.1276	6.95492
Sox4	HMG	proB-Sox4-ChIP-Seq	GSE50066	Homer	YCTTTGTTCC	2	0.01	0.0293787	160	0.3113	8629	0.2533	7.06867
PRDM15	Zf	ESC-Prdm15-ChIP-Seq	GSE73694	Homer	YCCDNTCCAGGTTTT	2	0.01	0.0293787	190	0.3696	10511.5	0.3086	6.4143
Pbx3	Homeobox	GM12878-PBX3-ChIP-Seq	GSE32465	Homer	SCTGTCAMTCAN	2	0.01	0.0293787	51	0.0992	2204.6	0.0647	8.24848
ZNF317	Zf	HEK293-ZNF317.GFP-ChIP-Seq	GSE58341	Homer	GTCWGCTGTYYCTCT	2	0.01	0.0293787	26	0.0506	912.2	0.0268	9.52519
ANAC004	NAC	colamp-ANAC004-DAP-Seq	GSE60143	Homer	WNCTTVYNNNRBAAG	2	0.01	0.0293787	77	0.1498	3657.1	0.1074	8.16827
GABPA	ETS	Jurkat-GABPa-ChIP-Seq	GSE17954	Homer	RACCGGAAGT	2	0.01	0.0293787	159	0.3093	8588.1	0.2521	6.58177
Otx2	Homeobox	EpiLC-Otx2-ChIP-Seq	GSE56098	Homer	NYTAATCCYB	2	0.01	0.0293787	183	0.356	10092	0.2963	6.67091
Erra	NR	HepG2-Erra-ChIP-Seq	GSE31477	Homer	CAAAGGTCAG	2	0.01	0.0293787	301	0.5856	17774.9	0.5218	5.74942
p63	p53	Keratinocyte-p63-ChIP-Seq	GSE17611	Homer	NNDRCATGYCYNRRCATGYH	2	0.01	0.0293787	77	0.1498	3677.3	0.1079	6.98559
KLF10	Zf	HEK293-KLF10.GFP-ChIP-Seq	GSE58341	Homer	GGGGGTGTGTCC	2	0.01	0.0293787	96	0.1868	4784.6	0.1405	6.71966
AT3G25990	Trihelix	colamp-AT3G25990-DAP-Seq	GSE60143	Homer	TTAACCATAG	2	0.01	0.0293787	144	0.2802	7699.2	0.226	6.39677
BMYB	HTH	Hela-BMYB-ChIP-Seq	GSE27030	Homer	NHAACBGYYV	2	0.01	0.0293787	227	0.4416	12940.7	0.3799	6.19438
Mef2d	MADS	Retina-Mef2d-ChIP-Seq	GSE61391	Homer	GCTATTTTTAGC	2	0.01	0.0293787	62	0.1206	2844.2	0.0835	8.64724
At3g12730	G2like	colamp-At3g12730-DAP-Seq	GSE60143	Homer	AAGATTCT	2	0.01	0.0293787	259	0.5039	15030.8	0.4412	4.55776
ANAC038	NAC	col-ANAC038-DAP-Seq	GSE60143	Homer	ACACGTWAYC	2	0.01	0.0293787	288	0.5603	16955.5	0.4977	5.29933
ANAC046	NAC	colamp-ANAC046-DAP-Seq	GSE60143	Homer	ACACGYWAYC	2	0.01	0.0293787	276	0.537	16162.7	0.4745	5.3547
At1g25550	G2like	colamp-At1g25550-DAP-Seq	GSE60143	Homer	NAGATTCY	2	0.01	0.0293787	217	0.4222	12319	0.3616	6.914
bHLH80	bHLH	col-bHLH80-DAP-Seq	GSE60143	Homer	NNNNDCAASTTGHNN	2	0.01	0.0293787	160	0.3113	8720	0.256	6.75531
VND1	NAC	col-VND1-DAP-Seq	GSE60143	Homer	CTTRWDNHWYAAGYW	2	0.01	0.0293787	131	0.2549	6932.6	0.2035	6.62549
PRDM10	Zf	HEK293-PRDM10.eGFP-ChIP-Seq	Encode	Homer	TGGTACATTCCA	2	0.01	0.0293787	136	0.2646	7239.1	0.2125	7.35354
PU.1-IRF	ETS:IRF	Bcell-PU.1-ChIP-Seq	GSE21512	Homer	MGGAAGTGAAAC	2	0.01	0.0293787	235	0.4572	13498.7	0.3963	6.85196
Reverb	NR,DR2	RAW-Reverba.biotin-ChIP-Seq	GSE45914	Homer	GTRGGTCASTGGGTCA	2	0.01	0.0293787	44	0.0856	1879.5	0.0552	8.70919
EBF1	EBF	Near-E2A-ChIP-Seq	GSE21512	Homer	GTCCCCWGGGGA	2	0.01	0.0293787	176	0.3424	9738.2	0.2859	6.75203
AT1G20910	ARID	col-AT1G20910-DAP-Seq	GSE60143	Homer	THAATTRAWN	2	0.01	0.0293787	262	0.5097	15275.4	0.4484	6.23088
ANAC092	NAC	colamp-ANAC092-DAP-Seq	GSE60143	Homer	WRCKTGWNNNWCAMG	2	0.01	0.0293787	66	0.1284	3099.1	0.091	7.18445
MYB73	MYB	col-MYB73-DAP-Seq	GSE60143	Homer	NNNNHAACNGHHDHN	2	0.01	0.0293787	283	0.5506	16672.3	0.4894	6.16019
AT2G28810	C2C2dof	colamp-AT2G28810-DAP-Seq	GSE60143	Homer	VAAAAAGTWA	2	0.01	0.0293787	346	0.6732	20920	0.6141	5.70624
MYB81	MYB	col-MYB81-DAP-Seq	GSE60143	Homer	NWAACSGWTWNN	2	0.01	0.0293787	239	0.465	13787.9	0.4048	5.70898
Tgif1	Homeobox	mES-Tgif1-ChIP-Seq	GSE55404	Homer	YTGWCADY	2	0.01	0.0293787	350	0.6809	21207.1	0.6226	4.97491
Stat3	Stat	mES-Stat3-ChIP-Seq	GSE11431	Homer	CTTCCGGGAA	2	0.01	0.0293787	109	0.2121	5632.3	0.1653	7.06388
dof42	C2C2dof	col-dof42-DAP-Seq	GSE60143	Homer	AAAAAGGC	2	0.01	0.0293787	143	0.2782	7706.4	0.2262	6.47947
NTM1	NAC	col-NTM1-DAP-Seq	GSE60143	Homer	ACTTRTARAASAAGT	2	0.01	0.0293787	100	0.1946	5097.8	0.1496	5.72879
Tcf4	HMG	Hct116-Tcf4-ChIP-Seq	SRA012054	Homer	ASATCAAAGGVA	2	0.01	0.0293787	100	0.1946	5098.1	0.1497	7.17099
NPAS	bHLH	Liver-NPAS-ChIP-Seq	GSE39860	Homer	NVCACGTG	2	0.01	0.0293787	221	0.43	12637	0.371	5.41316
AT4G37180	G2like	col-AT4G37180-DAP-Seq	GSE60143	Homer	AGAATCTTNN	2	0.01	0.0293787	234	0.4553	13478.4	0.3957	6.37391
Tbx6	T-box	ESC-Tbx6-ChIP-Seq	GSE93524	Homer	DAGGTGTBAA	2	0.01	0.0293787	201	0.3911	11354.6	0.3333	6.34926
Sox15	HMG	CPA-Sox15-ChIP-Seq	GSE62909	Homer	RAACAATGGN	2	0.01	0.0293787	198	0.3852	11164.8	0.3278	7.12231
THRb	NR	Liver-NR1A2-ChIP-Seq	GSE52613	Homer	TRAGGTCA	2	0.01	0.0293787	403	0.784	24919.3	0.7315	5.1173
MYB62	MYB	colamp-MYB62-DAP-Seq	GSE60143	Homer	NTACCTAACT	2	0.01	0.0293787	212	0.4125	12066.1	0.3542	5.87497
ANAC005	NAC	col-ANAC005-DAP-Seq	GSE60143	Homer	WVCTTVTWNHABAAG	2	0.01	0.0293787	101	0.1965	5168.6	0.1517	7.763
WRKY29	WRKY	colamp-WRKY29-DAP-Seq	GSE60143	Homer	MGTTGACTTT	2	0.01	0.0293787	160	0.3113	8776.8	0.2576	6.13755
Pit1+1bp	Homeobox	GCrat-Pit1-ChIP-Seq	GSE58009	Homer	ATGCATAATTCA	2	0.01	0.0293787	95	0.1848	4813.2	0.1413	7.33824
MYB101	MYB	colamp-MYB101-DAP-Seq	GSE60143	Homer	TAACNRMY	2	0.01	0.0293787	272	0.5292	15984.2	0.4692	6.11218
AT1G47655	C2C2dof	colamp-AT1G47655-DAP-Seq	GSE60143	Homer	YHACTTTTTS	2	0.01	0.0293787	415	0.8074	25785.7	0.757	4.8179
SMB	NAC	colamp-SMB-DAP-Seq	GSE60143	Homer	CTTVNNNNDBAAGHW	2	0.01	0.0293787	141	0.2743	7605.2	0.2233	6.81582
ANAC071	NAC	col-ANAC071-DAP-Seq	GSE60143	Homer	DNCKTNDNNNHNAAG	2	0.01	0.0293787	129	0.251	6871.3	0.2017	7.03905
GATA:SCL	Zf,bHLH	Ter119-SCL-ChIP-Seq	GSE18720	Homer	CRGCTGBNGNSNNSAGATAA	2	0.01	0.0293787	33	0.0642	1323.6	0.0389	8.5623
TEAD	TEA	Fibroblast-PU.1-ChIP-Seq	Unpublished	Homer	YCWGGAATGY	2	0.01	0.0293787	158	0.3074	8674.5	0.2546	8.29002
Unknown-ESC-element	?	mES-Nanog-ChIP-Seq	GSE11724	Homer	CACAGCAGGGGG	2	0.01	0.0293787	110	0.214	5727.5	0.1681	7.69767
At3g04030	G2like	col-At3g04030-DAP-Seq	GSE60143	Homer	DRGAATCT	2	0.01	0.0293787	194	0.3774	10948	0.3214	6.4318
JGL	C2H2	col-JGL-DAP-Seq	GSE60143	Homer	ACYTTCAGTT	2	0.01	0.0293787	262	0.5097	15350.2	0.4506	6.12458
CUC1	NAC	col-CUC1-DAP-Seq	GSE60143	Homer	TACTTGTNNNACAAG	2	0.01	0.0293787	71	0.1381	3429.8	0.1007	6.47853
At3g09600	MYBrelated	colamp-At3g09600-DAP-Seq	GSE60143	Homer	AAAATATCTT	2	0.01	0.0293787	124	0.2412	6583.7	0.1933	6.10883
AT2G33550	Trihelix	colamp-AT2G33550-DAP-Seq	GSE60143	Homer	TTTAAGGGCAYTTTT	2	0.01	0.0293787	321	0.6245	19291	0.5663	4.38736
Klf9	Zf	GBM-Klf9-ChIP-Seq	GSE62211	Homer	GCCACRCCCACY	2	0.01	0.0293787	65	0.1265	3088.9	0.0907	7.93508
Tbx21	T-box	GM12878-TBX21-ChIP-Seq	Encode	Homer	AGGTGTGAAA	2	0.01	0.0293787	196	0.3813	11085.8	0.3254	6.62472
AT1G49560	G2like	colamp-AT1G49560-DAP-Seq	GSE60143	Homer	GAWTCTNWDA	2	0.01	0.0293787	241	0.4689	13987.7	0.4106	6.32069
At1g76110	ARID	colamp-At1g76110-DAP-Seq	GSE60143	Homer	ATTTAATG	2	0.01	0.0293787	155	0.3016	8500.1	0.2495	5.83519
WRKY25	WRKY	colamp-WRKY25-DAP-Seq	GSE60143	Homer	NNNNHRGTCAAMNNN	2	0.01	0.0293787	171	0.3327	9510.3	0.2792	6.96716
MS188	MYB	colamp-MS188-DAP-Seq	GSE60143	Homer	WARKTAGGTRRA	2	0.01	0.0293787	160	0.3113	8822.6	0.259	6.73704
Brachyury	T-box	Mesoendoderm-Brachyury-ChIP-exo	GSE54963	Homer	ANTTMRCASBNNNGTGYKAAN	2	0.01	0.0293787	66	0.1284	3155.8	0.0926	7.37112
TR4	NR,DR1	Hela-TR4-ChIP-Seq	GSE24685	Homer	GAGGTCAAAGGTCA	2	0.01	0.0293787	30	0.0584	1185.5	0.0348	9.35237
MYB3	MYB	Arabidopsis-MYB3-ChIP-Seq	GSE80564	Homer	GKTAGGTRGG	2	0.01	0.0293787	257	0.5	15060.3	0.4421	5.58825
VND6	NAC	col-VND6-DAP-Seq	GSE60143	Homer	DCTTNHTTTTYAMGY	2	0.01	0.0293787	155	0.3016	8526.5	0.2503	6.16729
AT1G72740	MYBrelated	colamp-AT1G72740-DAP-Seq	GSE60143	Homer	NNWWAMCCTAAHWNN	2	0.01	0.0293787	195	0.3794	11051.6	0.3244	6.34174
At3g24120	G2like	col-At3g24120-DAP-Seq	GSE60143	Homer	NWWAGMATMW	2	0.01	0.0293787	385	0.749	23723	0.6964	5.55466
MYB13	MYB	col-MYB13-DAP-Seq	GSE60143	Homer	HYCACCWACCHH	2	0.01	0.0293787	136	0.2646	7350.7	0.2158	7.41271
ATY13	MYB	col-ATY13-DAP-Seq	GSE60143	Homer	YYYAACYRHH	2	0.01	0.0293787	367	0.714	22479.5	0.6599	5.21856
Eomes	T-box	H9-Eomes-ChIP-Seq	GSE26097	Homer	ATTAACACCT	2	0.01	0.0293787	310	0.6031	18599.5	0.546	5.43685
ANAC103	NAC	col-ANAC103-DAP-Seq	GSE60143	Homer	AACTTGNWNWNCAAG	2	0.01	0.0293787	68	0.1323	3292.4	0.0966	7.46278
Egr1	Zf	K562-Egr1-ChIP-Seq	GSE32465	Homer	TGCGTGGGYG	2	0.01	0.0293787	96	0.1868	4939.9	0.145	7.3533
At1g14580	C2H2	colamp-At1g14580-DAP-Seq	GSE60143	Homer	CASAAAAMGACAAAA	2	0.01	0.0293787	73	0.142	3584.2	0.1052	8.90358
WRKY65	WRKY	colamp-WRKY65-DAP-Seq	GSE60143	Homer	AWWWAGTCAACG	2	0.01	0.0293787	88	0.1712	4464.9	0.1311	7.15364
AGL63	MADS	col-AGL63-DAP-Seq	GSE60143	Homer	TTCCAAWWWTGG	2	0.01	0.0293787	175	0.3405	9808.9	0.2879	6.68624
LHY	Myb	Seedling-LHY-ChIP-Seq	GSE52175	Homer	ADAAATATCT	2	0.01	0.0293787	189	0.3677	10697.4	0.314	6.47124
HLF	bZIP	HSC-HLF.Flag-ChIP-Seq	GSE69817	Homer	RTTATGYAAB	2	0.01	0.0293787	167	0.3249	9306.2	0.2732	6.20931
EIL4	EIL	Tomato-EIL4-ChIP-Seq	GSE116581	Homer	GATTCAWTGAAT	2	0.01	0.0293787	31	0.0603	1250.8	0.0367	8.61887
AP-2gamma	AP2	MCF7-TFAP2C-ChIP-Seq	GSE21234	Homer	SCCTSAGGSCAW	2	0.01	0.0293787	169	0.3288	9434.6	0.277	6.34979
MYB57	MYB	col-MYB57-DAP-Seq	GSE60143	Homer	TTACCTAACT	2	0.01	0.0293787	103	0.2004	5364.4	0.1575	6.78499
COG1	C2C2dof	col-COG1-DAP-Seq	GSE60143	Homer	DAAAAAGTGA	2	0.01	0.0293787	275	0.535	16295.6	0.4784	6.7103
Smad4	MAD	ESC-SMAD4-ChIP-Seq	GSE29422	Homer	VBSYGTCTGG	2	0.01	0.0293787	219	0.4261	12638.2	0.371	6.4299
ZNF7	Zf	HepG2-ZNF7.Flag-ChIP-Seq	Encode	Homer	CTGCCWVCTTTTRTA	2	0.01	0.0293787	116	0.2257	6162.8	0.1809	6.31438
TBP3	MYBrelated	col-TBP3-DAP-Seq	GSE60143	Homer	VYTAGGGCAN	2	0.01	0.0293787	151	0.2938	8320.4	0.2443	5.31434
AT3G51470	DBP	col-AT3G51470-DAP-Seq	GSE60143	Homer	TTWHGGTGCACC	2	0.01	0.0293787	211	0.4105	12125.8	0.356	5.32568
CDF3	C2C2dof	colamp-CDF3-DAP-Seq	GSE60143	Homer	AAAAGTRM	2	0.01	0.0293787	294	0.572	17568.5	0.5157	6.66862
ARE	NR	LNCAP-AR-ChIP-Seq	GSE27824	Homer	RGRACASNSTGTYCYB	2	0.01	0.0293787	53	0.1031	2455.2	0.0721	7.77899
Zac1	Zf	Neuro2A-Plagl1-ChIP-Seq	GSE75942	Homer	HAWGRGGCCM	2	0.01	0.0293787	330	0.642	19992.8	0.5869	5.51033
Six2	Homeobox	NephronProgenitor-Six2-ChIP-Seq	GSE39837	Homer	GWAAYHTGAKMC	2	0.01	0.0293787	182	0.3541	10278.9	0.3017	6.53718
Tgif2	Homeobox	mES-Tgif2-ChIP-Seq	GSE55404	Homer	TGTCANYT	2	0.01	0.0293787	361	0.7023	22114.7	0.6492	5.21446
AT5G02460	C2C2dof	col-AT5G02460-DAP-Seq	GSE60143	Homer	CHCCTTTT	2	0.01	0.0293787	343	0.6673	20882.6	0.613	6.23932
WRKY24	WRKY	colamp-WRKY24-DAP-Seq	GSE60143	Homer	CGTTGACTWW	2	0.01	0.0293787	135	0.2626	7336.6	0.2154	6.04616
LMI1	HB	colamp-LMI1-DAP-Seq	GSE60143	Homer	AATTATTG	2	0.01	0.0293787	165	0.321	9207.9	0.2703	6.28998
Mef2b	MADS	HEK293-Mef2b.V5-ChIP-Seq	GSE67450	Homer	GCTATTTTTGGM	2	0.01	0.0293787	206	0.4008	11814.5	0.3468	6.85072
Barx1	Homeobox	Stomach-Barx1.3xFlag-ChIP-Seq	GSE69483	Homer	AAACMATTAN	2	0.01	0.0293787	119	0.2315	6355.4	0.1866	6.18251
Bcl11a	Zf	HSPC-BCL11A-ChIP-Seq	GSE104676	Homer	TYTGACCASWRG	2	0.01	0.0293787	163	0.3171	9085.8	0.2667	7.30715
TRP2	MYBrelated	colamp-TRP2-DAP-Seq	GSE60143	Homer	TAAACCCT	2	0.01	0.0293787	51	0.0992	2351.6	0.069	9.6513
HNF4a	NR,DR1	HepG2-HNF4a-ChIP-Seq	GSE25021	Homer	CARRGKBCAAAGTYCA	2	0.01	0.0293787	99	0.1926	5150.7	0.1512	7.85757
Hand2	bHLH	Mesoderm-Hand2-ChIP-Seq	GSE61475	Homer	TGACANARRCCAGRC	2	0.01	0.0293787	100	0.1946	5217.5	0.1532	8.40959
Tbet	T-box	CD8-Tbet-ChIP-Seq	GSE33802	Homer	AGGTGTGAAM	2	0.01	0.0293787	197	0.3833	11256.6	0.3304	6.74206
At5g58900	MYBrelated	colamp-At5g58900-DAP-Seq	GSE60143	Homer	WWWTYTTATCTWWWW	2	0.01	0.0293787	255	0.4961	15018.6	0.4409	6.05272
Knotted	Homeobox	Corn-KN1-ChIP-Seq	GSE39161	Homer	GAYGNGACRGGN	2	0.01	0.0293787	200	0.3891	11457.6	0.3363	6.08933
WRKY43	WRKY	colamp-WRKY43-DAP-Seq	GSE60143	Homer	NCGTTGACTTTT	2	0.01	0.0293787	68	0.1323	3332.8	0.0978	7.99788
AT5G66940	C2C2dof	col-AT5G66940-DAP-Seq	GSE60143	Homer	NNHACTTTWT	2	0.01	0.0293787	320	0.6226	19353.3	0.5681	6.95465
AT2G40260	G2like	colamp-AT2G40260-DAP-Seq	GSE60143	Homer	WAAAYATTCTTT	2	0.01	0.0293787	277	0.5389	16478.1	0.4837	5.13292
FXR	NR,IR1	Liver-FXR-ChIP-Seq	Chong_et_al.	Homer	AGGTCANTGACCTB	2	0.01	0.0293787	82	0.1595	4152.7	0.1219	6.87316
dof24	C2C2dof	col-dof24-DAP-Seq	GSE60143	Homer	TWMCTTTTTG	2	0.01	0.0293787	315	0.6128	19018.8	0.5583	3.46439
Sox17	HMG	Endoderm-Sox17-ChIP-Seq	GSE61475	Homer	CCATTGTTYB	2	0.01	0.0293787	139	0.2704	7618.7	0.2237	6.82454
Pknox1	Homeobox	ES-Prep1-ChIP-Seq	GSE63282	Homer	SCTGTCAVTCAV	2	0.01	0.0293787	48	0.0934	2199.3	0.0646	8.29962
FOXK2	Forkhead	U2OS-FOXK2-ChIP-Seq	E-MTAB-2204	Homer	SCHTGTTTACAT	2	0.01	0.0293787	137	0.2665	7495.3	0.22	7.29725
ASL18	LOBAS2	colamp-ASL18-DAP-Seq	GSE60143	Homer	CCGGAAAWTCMGGAR	2	0.01	0.0293787	255	0.4961	15039.8	0.4415	5.605
GSC	Homeobox	FrogEmbryos-GSC-ChIP-Seq	DRA000576	Homer	RGGATTAR	2	0.01	0.0293787	271	0.5272	16094.8	0.4725	6.27719
GRE	NR,IR3	RAW264.7-GRE-ChIP-Seq	Unpublished	Homer	VAGRACAKWCTGTYC	2	0.01	0.0293787	50	0.0973	2313.1	0.0679	7.80986
MYB107	MYB	col-MYB107-DAP-Seq	GSE60143	Homer	RGTWGGTRRR	2	0.01	0.0293787	239	0.465	13996.2	0.4109	6.47851
PHV	HB	col-PHV-DAP-Seq	GSE60143	Homer	RTAATSATTA	2	0.01	0.0293787	99	0.1926	5179.5	0.152	7.2065
RVE1	MYBrelated	col-RVE1-DAP-Seq	GSE60143	Homer	AAATATCT	2	0.01	0.0293787	131	0.2549	7134.3	0.2094	3.7611
ATHB5	HB	colamp-ATHB5-DAP-Seq	GSE60143	Homer	AATGATTG	2	0.01	0.0293787	194	0.3774	11097.2	0.3258	5.92727
ANL2	HB	col-ANL2-DAP-Seq	GSE60143	Homer	CATTAATTGC	2	0.01	0.0293787	131	0.2549	7138.4	0.2096	5.31433
ATHB6	Homeobox	col-ATHB6-DAP-Seq	GSE60143	Homer	AATGATTG	2	0.01	0.0293787	226	0.4397	13164	0.3864	4.83261
MNT	bHLH	HepG2-MNT-ChIP-Seq	Encode	Homer	DGCACACGTG	2	0.01	0.0293787	152	0.2957	8448.4	0.248	4.96758
SRS7	SRS	colamp-SRS7-DAP-Seq	GSE60143	Homer	HATAGGTTTH	2	0.01	0.0293787	372	0.7237	22941	0.6735	2.24011
Zic3	Zf	mES-Zic3-ChIP-Seq	GSE37889	Homer	GGCCYCCTGCTGDGH	2	0.01	0.0293787	100	0.1946	5250.8	0.1541	7.88465
Nr5a2	NR	mES-Nr5a2-ChIP-Seq	GSE19019	Homer	BTCAAGGTCA	2	0.01	0.0293787	103	0.2004	5433.4	0.1595	7.61376
MafA	bZIP	Islet-MafA-ChIP-Seq	GSE30298	Homer	TGCTGACTCA	2	0.01	0.0293787	140	0.2724	7705.1	0.2262	6.97933
Hnf6b	Homeobox	LNCaP-Hnf6b-ChIP-Seq	GSE106305	Homer	TATTGAYY	2	0.01	0.0293787	165	0.321	9271.5	0.2722	6.25467
MYB77	MYB	col-MYB77-DAP-Seq	GSE60143	Homer	NYAACBGYMC	2	0.01	0.0293787	192	0.3735	10986.7	0.3225	5.20434
ATY19	MYB	col-ATY19-DAP-Seq	GSE60143	Homer	YYCACCWACCAT	2	0.01	0.0293787	135	0.2626	7398.7	0.2172	6.96524
Slug	Zf	Mesoderm-Snai2-ChIP-Seq	GSE61475	Homer	SNGCACCTGCHS	2	0.01	0.0293787	122	0.2374	6596.2	0.1936	7.2621
WRKY71	WRKY	col-WRKY71-DAP-Seq	GSE60143	Homer	CKTTGACYWW	2	0.01	0.0293787	121	0.2354	6537.6	0.1919	7.52012
MYB30	MYB	colamp-MYB30-DAP-Seq	GSE60143	Homer	AGGTAGTTGG	2	0.01	0.0293787	195	0.3794	11184.4	0.3283	6.1322
VND3	NAC	colamp-VND3-DAP-Seq	GSE60143	Homer	TRCTTGWDNHWCAAG	2	0.01	0.0293787	109	0.2121	5810.1	0.1706	6.59684
Phox2a	Homeobox	Neuron-Phox2a-ChIP-Seq	GSE31456	Homer	YTAATYNRATTA	2	0.01	0.0293787	108	0.2101	5752.2	0.1689	7.17589
Stat3+il21	Stat	CD4-Stat3-ChIP-Seq	GSE19198	Homer	SVYTTCCNGGAARB	2	0.01	0.0293787	140	0.2724	7723	0.2267	6.74705
Hoxa13	Homeobox	ChickenMSG-Hoxa13.Flag-ChIP-Seq	GSE86088	Homer	CYHATAAAAN	2	0.01	0.0293787	343	0.6673	20977	0.6158	5.79616
AT5G56840	MYBrelated	colamp-AT5G56840-DAP-Seq	GSE60143	Homer	TGGATAAGGT	2	0.01	0.0293787	220	0.428	12810.7	0.3761	5.49113
Hoxc9	Homeobox	Ainv15-Hoxc9-ChIP-Seq	GSE21812	Homer	GGCCATAAATCA	2	0.01	0.0293787	117	0.2276	6308.1	0.1852	6.35975
MYB83	MYB	colamp-MYB83-DAP-Seq	GSE60143	Homer	CACCAACCWH	2	0.01	0.0293787	256	0.4981	15164	0.4452	6.12379
Maz	Zf	HepG2-Maz-ChIP-Seq	GSE31477	Homer	GGGGGGGG	2	0.01	0.0293787	157	0.3054	8795.3	0.2582	7.47877
NeuroD1	bHLH	Islet-NeuroD1-ChIP-Seq	GSE30298	Homer	GCCATCTGTT	2	0.01	0.0293787	139	0.2704	7670.7	0.2252	7.08142
Adof1	C2C2dof	col-Adof1-DAP-Seq	GSE60143	Homer	NRWAAAGYDV	2	0.01	0.0293787	376	0.7315	23258.7	0.6828	5.86977
NTM2	NAC	col-NTM2-DAP-Seq	GSE60143	Homer	CTTRTNNNAYAAGBH	2	0.01	0.0293787	98	0.1907	5162.9	0.1516	7.36546

## Sheet: acetylation_loss_24h_vs_0_fdr5
motif_name	motif_family	experiment	accession	database	consensus	minus_log10_p_value	p_value	fdr	tgt_num	tgt_pct	bgd_num	bgd_pct	log_odds_detection
FUS3	ABI3VP1	col-FUS3-DAP-Seq	GSE60143	Homer	DNNWTNTGCATGKNN	34	1e-34	9.93e-32	2977	0.3406	12638.8	0.2751	6.94418
RBFox2	?	Heart-RBFox2-CLIP-Seq	GSE57926	Homer	TGCATGCA	31	1e-31	4.965e-29	4828	0.5523	22241.3	0.484	5.11325
NFE2L2	bZIP	HepG2-NFE2L2-ChIP-Seq	Encode	Homer	AWWWTGCTGAGTCAT	16	1e-16	3.31e-14	466	0.0533	1555.1	0.0338	9.88653
Bach1	bZIP	K562-Bach1-ChIP-Seq	GSE31477	Homer	AWWNTGCTGAGTCAT	15	1e-15	1.986e-13	499	0.0571	1717.8	0.0374	9.34972
Nrf2	bZIP	Lymphoblast-Nrf2-ChIP-Seq	GSE37589	Homer	HTGCTGAGTCAT	15	1e-15	1.986e-13	453	0.0518	1528.1	0.0333	9.792
NF-E2	bZIP	K562-NFE2-ChIP-Seq	GSE31477	Homer	GATGACTCAGCA	12	1e-12	1.655e-10	504	0.0577	1836.9	0.04	9.74838
ELF3	ETS	PDAC-ELF3-ChIP-Seq	GSE64557	Homer	ANCAGGAAGT	11	1e-11	1.41857e-09	2732	0.3126	12709.8	0.2766	7.58608
REM19	REM	colamp-REM19-DAP-Seq	GSE60143	Homer	AAAAAAAA	8	1e-08	1.10333e-06	3657	0.4184	17675.7	0.3847	8.1186
VRN1	ABI3VP1	col-VRN1-DAP-Seq	GSE60143	Homer	TTTTTTTTTT	8	1e-08	1.10333e-06	2122	0.2428	9853.3	0.2144	10.2962
Nkx2.1	Homeobox	LungAC-Nkx2.1-ChIP-Seq	GSE43252	Homer	RSCACTYRAG	7	1e-07	6.20625e-06	6254	0.7155	31499.1	0.6855	5.68755
AT5G25475	ABI3VP1	col-AT5G25475-DAP-Seq	GSE60143	Homer	RNNRNCAAGCADNDB	7	1e-07	6.20625e-06	3728	0.4265	18143.1	0.3948	6.16059
ELF5	ETS	T47D-ELF5-ChIP-Seq	GSE30407	Homer	ACVAGGAAGT	7	1e-07	6.20625e-06	2681	0.3067	12761.4	0.2777	6.8543
Hoxd12	Homeobox	ChickenMSG-Hoxd12.Flag-ChIP-Seq	GSE86088	Homer	HDGYAATGAAAN	7	1e-07	6.20625e-06	5071	0.5801	25209.5	0.5486	6.23557
Pitx1	Homeobox	Chicken-Pitx1-ChIP-Seq	GSE38910	Homer	TAATCCCN	7	1e-07	6.20625e-06	7418	0.8486	37931.3	0.8255	4.69519
ZNF416	Zf	HEK293-ZNF416.GFP-ChIP-Seq	GSE58341	Homer	WDNCTGGGCA	6	1e-06	3.42414e-05	4574	0.5233	22650.7	0.4929	7.03014
2022-10-04	POU,Homeobox	mES-Oct4-ChIP-Seq	GSE11431	Homer	ATTTGCATAW	6	1e-06	3.42414e-05	1678	0.192	7755.7	0.1688	7.32558
NGA4	ABI3VP1	col-NGA4-DAP-Seq	GSE60143	Homer	TKNTCAGGTG	6	1e-06	3.42414e-05	6114	0.6995	30841.7	0.6712	5.58375
HuR	?	HEK293-HuR-CLIP-Seq	GSE87887	Homer	BTTTGGTTTG	6	1e-06	3.42414e-05	6891	0.7884	35066.4	0.7631	5.28474
RARa	NR	K562-RARa-ChIP-Seq	Encode	Homer	TTGAMCTTTG	6	1e-06	3.42414e-05	6329	0.7241	32020.8	0.6969	5.64635
MafK	bZIP	C2C12-MafK-ChIP-Seq	GSE36030	Homer	GCTGASTCAGCA	6	1e-06	3.42414e-05	1102	0.1261	4926.7	0.1072	8.22154
E2A	bHLH	proBcell-E2A-ChIP-Seq	GSE21978	Homer	DNRCAGCTGY	6	1e-06	3.42414e-05	4391	0.5023	21737.9	0.4731	6.42721
SPDEF	ETS	VCaP-SPDEF-ChIP-Seq	SRA014231	Homer	ASWTCCTGBT	6	1e-06	3.42414e-05	3126	0.3576	15168.4	0.3301	6.87195
CRX	Homeobox	Retina-Crx-ChIP-Seq	GSE20012	Homer	GCTAATCC	6	1e-06	3.42414e-05	5942	0.6798	29992.6	0.6527	4.85243
CEBP	bZIP	ThioMac-CEBPb-ChIP-Seq	GSE21512	Homer	ATTGCGCAAC	6	1e-06	3.42414e-05	2626	0.3004	12621.6	0.2747	6.12841
Gfi1b	Zf	HPC7-Gfi1b-ChIP-Seq	GSE22178	Homer	MAATCACTGC	6	1e-06	3.42414e-05	2850	0.326	13796.9	0.3003	6.76835
p63	p53	Keratinocyte-p63-ChIP-Seq	GSE17611	Homer	NNDRCATGYCYNRRCATGYH	5	1e-05	0.000187358	1271	0.1454	5813.3	0.1265	6.98559
Nanog	Homeobox	mES-Nanog-ChIP-Seq	GSE11724	Homer	RGCCATTAAC	5	1e-05	0.000187358	6921	0.7918	35323.6	0.7687	4.45706
Tlx?	NR	NPC-H3K4me1-ChIP-Seq	GSE16256	Homer	CTGGCAGSCTGCCA	5	1e-05	0.000187358	1667	0.1907	7791.9	0.1696	7.86509
LBD19	LOBAS2	colamp-LBD19-DAP-Seq	GSE60143	Homer	CCKGAAWTTCMGGAW	5	1e-05	0.000187358	4979	0.5696	24911.4	0.5421	4.98959
Nkx2.2	Homeobox	NPC-Nkx2.2-ChIP-Seq	GSE61673	Homer	BTBRAGTGSN	5	1e-05	0.000187358	5320	0.6086	26739.9	0.5819	6.13009
Bapx1	Homeobox	VertebralCol-Bapx1-ChIP-Seq	GSE36672	Homer	TTRAGTGSYK	5	1e-05	0.000187358	5762	0.6592	29107.5	0.6335	6.03763
EHF	ETS	LoVo-EHF-ChIP-Seq	GSE49402	Homer	AVCAGGAAGT	5	1e-05	0.000187358	3894	0.4455	19256.6	0.4191	7.21279
HEB	bHLH	mES-Heb-ChIP-Seq	GSE53233	Homer	VCAGCTGBNN	5	1e-05	0.000187358	4979	0.5696	24956.3	0.5431	5.47068
AT3G51470	DBP	col-AT3G51470-DAP-Seq	GSE60143	Homer	TTWHGGTGCACC	5	1e-05	0.000187358	3596	0.4114	17709.4	0.3854	5.32568
Nkx2.5	Homeobox	HL1-Nkx2.5.biotin-ChIP-Seq	GSE21529	Homer	RRSCACTYAA	5	1e-05	0.000187358	5565	0.6367	28080.9	0.6111	5.89817
IDD5	C2H2	colamp-IDD5-DAP-Seq	GSE60143	Homer	TTTTGTCTTTTTBTK	5	1e-05	0.000187358	3514	0.402	17300.2	0.3765	8.07927
GSC	Homeobox	FrogEmbryos-GSC-ChIP-Seq	DRA000576	Homer	RGGATTAR	5	1e-05	0.000187358	4591	0.5252	22934.1	0.4991	6.27719
Ascl2	bHLH	ESC-Ascl2-ChIP-Seq	GSE97712	Homer	SSRGCAGCTGCH	5	1e-05	0.000187358	3541	0.4051	17445.7	0.3797	5.54496
THRa	NR	C17.2-THRa-ChIP-Seq	GSE38347	Homer	GGTCANYTGAGGWCA	5	1e-05	0.000187358	2278	0.2606	10949.6	0.2383	7.77288
AT1G47655	C2C2dof	colamp-AT1G47655-DAP-Seq	GSE60143	Homer	YHACTTTTTS	5	1e-05	0.000187358	6795	0.7774	34709.3	0.7554	4.8179
MafB	bZIP	BMM-Mafb-ChIP-Seq	GSE75722	Homer	WNTGCTGASTCAGCANWTTY	5	1e-05	0.000187358	1661	0.19	7823	0.1703	6.39362
Elf4	ETS	BMDM-Elf4-ChIP-Seq	GSE88699	Homer	ACTTCCKGKT	5	1e-05	0.000187358	3182	0.364	15598.5	0.3395	6.93529
2022-10-11	POU,Homeobox	NCIH1048-POU2F3-ChIP-seq	GSE115123	Homer	GATTTGCATA	5	1e-05	0.000187358	1154	0.132	5297.8	0.1153	6.63361
At3g60580	C2H2	col-At3g60580-DAP-Seq	GSE60143	Homer	WTTYTACT	5	1e-05	0.000187358	7843	0.8973	40485.2	0.8811	4.61862
bHLH130	bHLH	col-bHLH130-DAP-Seq	GSE60143	Homer	GCAACTTG	5	1e-05	0.000187358	2480	0.2837	11996.7	0.2611	5.8242
Erra	NR	HepG2-Erra-ChIP-Seq	GSE31477	Homer	CAAAGGTCAG	5	1e-05	0.000187358	5332	0.61	26884.7	0.5851	5.74942
dof45	C2C2dof	col-dof45-DAP-Seq	GSE60143	Homer	NVAWAAAGTN	5	1e-05	0.000187358	6045	0.6916	30699.5	0.6681	6.29266
PHA-4	Forkhead	cElegans-Embryos-PHA4-ChIP-Seq	modEncode	Homer	KTGTTTGC	4	0.0001	0.00130658	6015	0.6881	30547.3	0.6648	5.91546
Mef2c	MADS	GM12878-Mef2c-ChIP-Seq	GSE32465	Homer	DCYAAAAATAGM	4	0.0001	0.00130658	2710	0.31	13207.8	0.2874	7.87448
Ptf1a	bHLH	Panc1-Ptf1a-ChIP-Seq	GSE47459	Homer	ACAGCTGTTN	4	0.0001	0.00130658	5790	0.6624	29353.2	0.6388	4.78455
EKLF	Zf	Erythrocyte-Klf1-ChIP-Seq	GSE20478	Homer	NWGGGTGTGGCY	4	0.0001	0.00130658	1033	0.1182	4731.6	0.103	9.25088
MafA	bZIP	Islet-MafA-ChIP-Seq	GSE30298	Homer	TGCTGACTCA	4	0.0001	0.00130658	2458	0.2812	11928.5	0.2596	6.97933
IDD4	C2H2	col-IDD4-DAP-Seq	GSE60143	Homer	TTTGTCTTTWTB	4	0.0001	0.00130658	3843	0.4397	19099.1	0.4156	7.43591
Mef2b	MADS	HEK293-Mef2b.V5-ChIP-Seq	GSE67450	Homer	GCTATTTTTGGM	4	0.0001	0.00130658	3513	0.4019	17386.9	0.3784	6.85072
THRb	NR	Liver-NR1A2-ChIP-Seq	GSE52613	Homer	TRAGGTCA	4	0.0001	0.00130658	6906	0.7901	35386.6	0.7701	5.1173
NF1	CTF	LNCAP-NF1-ChIP-Seq	Unpublished	Homer	CYTGGCABNSTGCCAR	4	0.0001	0.00130658	1605	0.1836	7622.3	0.1659	7.59834
Bach2	bZIP	OCILy7-Bach2-ChIP-Seq	GSE44420	Homer	TGCTGAGTCA	4	0.0001	0.00130658	1155	0.1321	5367.7	0.1168	8.69735
AT5G02460	C2C2dof	col-AT5G02460-DAP-Seq	GSE60143	Homer	CHCCTTTT	4	0.0001	0.00130658	5648	0.6462	28658.1	0.6237	6.23932
OBP1	C2C2dof	col-OBP1-DAP-Seq	GSE60143	Homer	NHHACTTTWT	4	0.0001	0.00130658	6265	0.7167	31964.6	0.6956	6.10176
Foxo1	Forkhead	RAW-Foxo1-ChIP-Seq	Fan_et_al.	Homer	CTGTTTAC	4	0.0001	0.00130658	4789	0.5479	24120.5	0.5249	6.16467
COUP-TFII	NR	K562-NR2F1-ChIP-Seq	Encode	Homer	GKBCARAGGTCA	4	0.0001	0.00130658	4454	0.5096	22358.2	0.4866	6.40604
STZ	C2H2	colamp-STZ-DAP-Seq	GSE60143	Homer	HNBTCACT	4	0.0001	0.00130658	7958	0.9104	41213.3	0.8969	4.7279
Pax8	Paired,Homeobox	Thyroid-Pax8-ChIP-Seq	GSE26938	Homer	GTCATGCHTGRCTGS	4	0.0001	0.00130658	1384	0.1583	6539.6	0.1423	8.21097
PR	NR	T47D-PR-ChIP-Seq	GSE31130	Homer	VAGRACAKNCTGTBC	4	0.0001	0.00130658	4929	0.5639	24883.7	0.5415	5.62734
LBD18	LOBAS2	colamp-LBD18-DAP-Seq	GSE60143	Homer	CKGAWWTTCHGS	4	0.0001	0.00130658	5613	0.6421	28518.6	0.6206	4.9603
Bcl6	Zf	Liver-Bcl6-ChIP-Seq	GSE31578	Homer	NNNCTTTCCAGGAAA	4	0.0001	0.00130658	3970	0.4542	19856.1	0.4321	6.52264
c-Myc	bHLH	mES-cMyc-ChIP-Seq	GSE11431	Homer	VVCCACGTGG	4	0.0001	0.00130658	1523	0.1742	7258	0.158	6.80884
2022-10-02	POU,Homeobox	Bcell-Oct2-ChIP-Seq	GSE21512	Homer	ATATGCAAAT	4	0.0001	0.00130658	1115	0.1276	5211.2	0.1134	7.58112
Zac1	Zf	Neuro2A-Plagl1-ChIP-Seq	GSE75942	Homer	HAWGRGGCCM	3	0.001	0.00813934	5859	0.6703	29850.9	0.6496	5.51033
RIN	MADS	Tomato-RIN-ChIP-Seq	GSE116581	Homer	CYAAAAWWGG	3	0.001	0.00813934	4270	0.4885	21448.7	0.4668	6.56363
SCL	bHLH	HPC7-Scl-ChIP-Seq	GSE13511	Homer	AVCAGCTG	3	0.001	0.00813934	6923	0.792	35571.7	0.7741	5.10049
EAR2	NR	K562-NR2F6-ChIP-Seq	Encode	Homer	NRBCARRGGTCA	3	0.001	0.00813934	4243	0.4854	21318.6	0.464	6.65536
At5g62940	C2C2dof	col-At5g62940-DAP-Seq	GSE60143	Homer	WHWHHACTTTTT	3	0.001	0.00813934	6686	0.7649	34300.3	0.7465	3.58606
Nkx3.1	Homeobox	LNCaP-Nkx3.1-ChIP-Seq	GSE28264	Homer	AAGCACTTAA	3	0.001	0.00813934	5664	0.648	28831.6	0.6275	5.53405
Slug	Zf	Mesoderm-Snai2-ChIP-Seq	GSE61475	Homer	SNGCACCTGCHS	3	0.001	0.00813934	2308	0.264	11288.2	0.2457	7.2621
Fox:Ebox	Forkhead,bHLH	Panc1-Foxa2-ChIP-Seq	GSE47459	Homer	NNNVCTGWGYAAACASN	3	0.001	0.00813934	2969	0.3397	14705.9	0.32	7.01059
GLIS3	Zf	Thyroid-Glis3.GFP-ChIP-Seq	GSE103297	Homer	CTCCCTGGGAGGCCN	3	0.001	0.00813934	4775	0.5463	24142	0.5254	6.23448
BMAL1	bHLH	Liver-Bmal1-ChIP-Seq	GSE39860	Homer	GNCACGTG	3	0.001	0.00813934	4091	0.468	20564.6	0.4475	4.83962
Tbx5	T-box	HL1-Tbx5.biotin-ChIP-Seq	GSE21529	Homer	AGGTGTCA	3	0.001	0.00813934	6514	0.7452	33408.2	0.7271	5.41231
PIF4	bHLH	Seedling-PIF4-ChIP-Seq	GSE35315	Homer	NNBCACGTGN	3	0.001	0.00813934	3227	0.3692	16062.4	0.3496	6.48655
At5g04390	C2H2	col200-At5g04390-DAP-Seq	GSE60143	Homer	AGTGANDN	3	0.001	0.00813934	7945	0.9089	41204.1	0.8967	4.62976
Klf4	Zf	mES-Klf4-ChIP-Seq	GSE11431	Homer	GCCACACCCA	3	0.001	0.00813934	1639	0.1875	7902.7	0.172	7.33396
Zic3	Zf	mES-Zic3-ChIP-Seq	GSE37889	Homer	GGCCYCCTGCTGDGH	3	0.001	0.00813934	1957	0.2239	9525.9	0.2073	7.88465
ANAC038	NAC	col-ANAC038-DAP-Seq	GSE60143	Homer	ACACGTWAYC	3	0.001	0.00813934	4832	0.5528	24475	0.5326	5.29933
PABPC1	?	MEL-PABC1-CLIP-Seq	GSE69755	Homer	HAATAAAGNN	3	0.001	0.00813934	4966	0.5681	25183.8	0.5481	5.69263
p53	p53	Saos-p53-ChIP-Seq	GSE15780	Homer	RRCATGYCYRGRCATGYYYN	3	0.001	0.00813934	342	0.0391	1459.1	0.0318	8.59219
COUP-TFII	NR	Artia-Nr2f2-ChIP-Seq	GSE46497	Homer	AGRGGTCA	3	0.001	0.00813934	4754	0.5439	24070.5	0.5238	5.83688
AR-halfsite	NR	LNCaP-AR-ChIP-Seq	GSE27824	Homer	CCAGGAACAG	3	0.001	0.00813934	6447	0.7376	33068.2	0.7197	5.19383
At3g45610	C2C2dof	col-At3g45610-DAP-Seq	GSE60143	Homer	TWACTTTTTS	3	0.001	0.00813934	4788	0.5478	24259.3	0.528	6.37265
Adof1	C2C2dof	col-Adof1-DAP-Seq	GSE60143	Homer	NRWAAAGYDV	3	0.001	0.00813934	6174	0.7063	31617.2	0.6881	5.86977
LXRE	NR,DR4	RAW-LXRb.biotin-ChIP-Seq	GSE21512	Homer	RGGTTACTANAGGTCA	3	0.001	0.00813934	918	0.105	4290	0.0934	9.09992
MNT	bHLH	HepG2-MNT-ChIP-Seq	Encode	Homer	DGCACACGTG	3	0.001	0.00813934	2619	0.2996	12950.6	0.2818	4.96758
AZF1	C2H2	colamp-AZF1-DAP-Seq	GSE60143	Homer	DKSWCACT	3	0.001	0.00813934	7819	0.8945	40530.7	0.8821	5.15716
ATY13	MYB	col-ATY13-DAP-Seq	GSE60143	Homer	YYYAACYRHH	3	0.001	0.00813934	6104	0.6983	31253.5	0.6802	5.21856
NPAS	bHLH	Liver-NPAS-ChIP-Seq	GSE39860	Homer	NVCACGTG	3	0.001	0.00813934	3758	0.4299	18872.6	0.4107	5.41316
Smad3	MAD	NPC-Smad3-ChIP-Seq	GSE36673	Homer	TWGTCTGV	3	0.001	0.00813934	5804	0.664	29658.6	0.6455	6.11917
SRS7	SRS	colamp-SRS7-DAP-Seq	GSE60143	Homer	HATAGGTTTH	3	0.001	0.00813934	6210	0.7104	31825.1	0.6926	2.24011
THRb	NR	HepG2-THRb.Flag-ChIP-Seq	Encode	Homer	GGTCACCTGAGGTCA	3	0.001	0.00813934	2550	0.2917	12603.8	0.2743	7.16567
ZFX	Zf	mES-Zfx-ChIP-Seq	GSE11431	Homer	AGGCCTRG	3	0.001	0.00813934	3609	0.4129	18102.8	0.394	6.24845
ASL18	LOBAS2	colamp-ASL18-DAP-Seq	GSE60143	Homer	CCGGAAAWTCMGGAR	3	0.001	0.00813934	4538	0.5192	22975.4	0.5	5.605
Mef2a	MADS	HL1-Mef2a.biotin-ChIP-Seq	GSE21529	Homer	CYAAAAATAG	3	0.001	0.00813934	2515	0.2877	12433.3	0.2706	7.66895
Pit1	Homeobox	GCrat-Pit1-ChIP-Seq	GSE58009	Homer	ATGMATATDC	3	0.001	0.00813934	2968	0.3395	14778.3	0.3216	6.40158
Zic	Zf	Cerebellum-ZIC1.2-ChIP-Seq	GSE60731	Homer	CCTGCTGAGH	3	0.001	0.00813934	2457	0.2811	12144	0.2643	7.26844
Bcl11a	Zf	HSPC-BCL11A-ChIP-Seq	GSE104676	Homer	TYTGACCASWRG	3	0.001	0.00813934	2859	0.3271	14229.7	0.3097	7.30715
ANAC046	NAC	colamp-ANAC046-DAP-Seq	GSE60143	Homer	ACACGYWAYC	3	0.001	0.00813934	4589	0.525	23265.8	0.5063	5.3547
TEAD3	TEA	HepG2-TEAD3-ChIP-Seq	Encode	Homer	TRCATTCCAG	3	0.001	0.00813934	3614	0.4135	18157	0.3951	5.85698
NF1-halfsite	CTF	LNCaP-NF1-ChIP-Seq	Unpublished	Homer	YTGCCAAG	3	0.001	0.00813934	4557	0.5213	23103.6	0.5028	6.73433
PAX5	Paired,Homeobox	GM12878-PAX5-ChIP-Seq	GSE32465	Homer	GCAGCCAAGCRTGACH	3	0.001	0.00813934	1430	0.1636	6905.9	0.1503	7.20944
BIM2	bHLH	col-BIM2-DAP-Seq	GSE60143	Homer	NNNNCACGTGNN	3	0.001	0.00813934	2467	0.2822	12218	0.2659	6.42287
ERG	ETS	VCaP-ERG-ChIP-Seq	GSE14097	Homer	ACAGGAAGTG	3	0.001	0.00813934	4280	0.4896	21660.1	0.4714	6.43341
HNF4a	NR,DR1	HepG2-HNF4a-ChIP-Seq	GSE25021	Homer	CARRGKBCAAAGTYCA	3	0.001	0.00813934	1671	0.1912	8136.2	0.1771	7.85757
HIC1	Zf	Treg-ZBTB29-ChIP-Seq	GSE99889	Homer	TGCCAGCB	3	0.001	0.00813934	5123	0.5861	26103.8	0.5681	5.97511

## Sheet: acetylation_gain_8h_vs_0_fdr5
motif_name	motif_family	experiment	accession	database	consensus	minus_log10_p_value	p_value	fdr	tgt_num	tgt_pct	bgd_num	bgd_pct	log_odds_detection
Olig2	bHLH	Neuron-Olig2-ChIP-Seq	GSE30882	Homer	RCCATMTGTT	53	1e-53	9.93e-51	560	0.7527	14884	0.472	6.05339
E2A	bHLH,near_PU.1	Bcell-PU.1-ChIP-Seq	GSE21512	Homer	NVCACCTGBN	51	1e-51	4.965e-49	531	0.7137	13695.7	0.4343	7.41752
Tgif1	Homeobox	mES-Tgif1-ChIP-Seq	GSE55404	Homer	YTGWCADY	50	1e-50	2.4825e-48	653	0.8777	19844.1	0.6293	4.97491
NGA4	ABI3VP1	col-NGA4-DAP-Seq	GSE60143	Homer	TKNTCAGGTG	50	1e-50	2.4825e-48	658	0.8844	20180.1	0.64	5.58375
ZEB1	Zf	PDAC-ZEB1-ChIP-Seq	GSE64557	Homer	VCAGGTRDRY	49	1e-49	1.655e-47	565	0.7594	15416.6	0.4889	5.94141
COUP-TFII	NR	Artia-Nr2f2-ChIP-Seq	GSE46497	Homer	AGRGGTCA	49	1e-49	1.655e-47	562	0.7554	15277.4	0.4845	5.83688
PHA-4	Forkhead	cElegans-Embryos-PHA4-ChIP-Seq	modEncode	Homer	KTGTTTGC	48	1e-48	1.10333e-46	655	0.8804	20184.7	0.6401	5.91546
Nkx2.5	Homeobox	HL1-Nkx2.5.biotin-ChIP-Seq	GSE21529	Homer	RRSCACTYAA	48	1e-48	1.10333e-46	618	0.8306	18186.3	0.5767	5.89817
EAR2	NR	K562-NR2F6-ChIP-Seq	Encode	Homer	NRBCARRGGTCA	47	1e-47	7.63846e-46	517	0.6949	13454.2	0.4267	6.65536
Nkx2.1	Homeobox	LungAC-Nkx2.1-ChIP-Seq	GSE43252	Homer	RSCACTYRAG	47	1e-47	7.63846e-46	662	0.8898	20697.5	0.6564	5.68755
RBFox2	?	Heart-RBFox2-CLIP-Seq	GSE57926	Homer	TGCATGCA	47	1e-47	7.63846e-46	559	0.7513	15363.6	0.4872	5.11325
COUP-TFII	NR	K562-NR2F1-ChIP-Seq	Encode	Homer	GKBCARAGGTCA	47	1e-47	7.63846e-46	531	0.7137	14108.3	0.4474	6.40604
ARF2	ARF	col-ARF2-DAP-Seq	GSE60143	Homer	TTGTCGGMWN	46	1e-46	6.62e-45	638	0.8575	19444.2	0.6166	4.25635
SRS7	SRS	colamp-SRS7-DAP-Seq	GSE60143	Homer	HATAGGTTTH	46	1e-46	6.62e-45	669	0.8992	21236.9	0.6735	2.24011
Nkx2.2	Homeobox	NPC-Nkx2.2-ChIP-Seq	GSE61673	Homer	BTBRAGTGSN	45	1e-45	5.84118e-44	597	0.8024	17316.2	0.5492	6.13009
NeuroG2	bHLH	Fibroblast-NeuroG2-ChIP-Seq	GSE75910	Homer	ACCATCTGTT	45	1e-45	5.84118e-44	494	0.664	12648.8	0.4011	5.7876
Zac1	Zf	Neuro2A-Plagl1-ChIP-Seq	GSE75942	Homer	HAWGRGGCCM	44	1e-44	4.965e-43	634	0.8522	19349.7	0.6136	5.51033
ASHR1	ND	col-ASHR1-DAP-Seq	GSE60143	Homer	NTGGTGAN	44	1e-44	4.965e-43	498	0.6694	12907.1	0.4093	4.56308
Eomes	T-box	H9-Eomes-ChIP-Seq	GSE26097	Homer	ATTAACACCT	44	1e-44	4.965e-43	589	0.7917	17087.6	0.5419	5.43685
Tgif2	Homeobox	mES-Tgif2-ChIP-Seq	GSE55404	Homer	TGTCANYT	43	1e-43	3.67778e-42	657	0.8831	20725.5	0.6573	5.21446
NPAS	bHLH	Liver-NPAS-ChIP-Seq	GSE39860	Homer	NVCACGTG	43	1e-43	3.67778e-42	483	0.6492	12361.2	0.392	5.41316
Tbet	T-box	CD8-Tbet-ChIP-Seq	GSE33802	Homer	AGGTGTGAAM	43	1e-43	3.67778e-42	439	0.5901	10598	0.3361	6.74206
BMAL1	bHLH	Liver-Bmal1-ChIP-Seq	GSE39860	Homer	GNCACGTG	43	1e-43	3.67778e-42	511	0.6868	13572.7	0.4304	4.83962
GATA15	C2C2gata	col-GATA15-DAP-Seq	GSE60143	Homer	KATGATCA	43	1e-43	3.67778e-42	508	0.6828	13462.2	0.4269	5.51255
GATA20	C2C2gata	colamp-GATA20-DAP-Seq	GSE60143	Homer	TNGATCNDNM	43	1e-43	3.67778e-42	558	0.75	15723.5	0.4986	4.95915
RARa	NR	K562-RARa-ChIP-Seq	Encode	Homer	TTGAMCTTTG	42	1e-42	2.92059e-41	661	0.8884	21065.5	0.6681	5.64635
Tbx21	T-box	GM12878-TBX21-ChIP-Seq	Encode	Homer	AGGTGTGAAA	42	1e-42	2.92059e-41	431	0.5793	10362	0.3286	6.62472
Twist2	bHLH	Myoblast-Twist2.Ty1-ChIP-Seq	GSE127998	Homer	MCAGCTGBYH	42	1e-42	2.92059e-41	509	0.6841	13579.8	0.4307	3.81893
TCF4	bHLH	SHSY5Y-TCF4-ChIP-Seq	GSE96915	Homer	SMCATCTGKH	42	1e-42	2.92059e-41	485	0.6519	12564	0.3984	7.0005
Meis1	Homeobox	MastCells-Meis1-ChIP-Seq	GSE48085	Homer	VGCTGWCAVB	42	1e-42	2.92059e-41	505	0.6788	13417.8	0.4255	6.3078
Bapx1	Homeobox	VertebralCol-Bapx1-ChIP-Seq	GSE36672	Homer	TTRAGTGSYK	42	1e-42	2.92059e-41	625	0.8401	19119.1	0.6063	6.03763
CRC	C2C2YABBY	col-CRC-DAP-Seq	GSE60143	Homer	TWATSATA	41	1e-41	2.61316e-40	454	0.6102	11376.4	0.3608	6.0492
ZNF416	Zf	HEK293-ZNF416.GFP-ChIP-Seq	GSE58341	Homer	WDNCTGGGCA	41	1e-41	2.61316e-40	527	0.7083	14478.9	0.4592	7.03014
HEB	bHLH	mES-Heb-ChIP-Seq	GSE53233	Homer	VCAGCTGBNN	41	1e-41	2.61316e-40	554	0.7446	15721.2	0.4986	5.47068
Tbx5	T-box	HL1-Tbx5.biotin-ChIP-Seq	GSE21529	Homer	AGGTGTCA	41	1e-41	2.61316e-40	676	0.9086	22147.6	0.7024	5.41231
PIF4	bHLH	Seedling-PIF4-ChIP-Seq	GSE35315	Homer	NNBCACGTGN	40	1e-40	2.1587e-39	430	0.578	10497.9	0.3329	6.48655
BHLHA15	bHLH	NIH3T3-BHLHB8.HA-ChIP-Seq	GSE119782	Homer	NAMCAGCTGK	40	1e-40	2.1587e-39	457	0.6142	11577.3	0.3672	6.8237
E2A	bHLH	proBcell-E2A-ChIP-Seq	GSE21978	Homer	DNRCAGCTGY	40	1e-40	2.1587e-39	500	0.672	13375.7	0.4242	6.42721
ASL18	LOBAS2	colamp-ASL18-DAP-Seq	GSE60143	Homer	CCGGAAAWTCMGGAR	40	1e-40	2.1587e-39	523	0.703	14381.8	0.4561	5.605
Ascl1	bHLH	NeuralTubes-Ascl1-ChIP-Seq	GSE55840	Homer	NNVVCAGCTGBN	40	1e-40	2.1587e-39	480	0.6452	12558.4	0.3983	6.24294
ATY13	MYB	col-ATY13-DAP-Seq	GSE60143	Homer	YYYAACYRHH	40	1e-40	2.1587e-39	652	0.8763	20808.4	0.6599	5.21856
ATAF1	NAC	col-ATAF1-DAP-Seq	GSE60143	Homer	YACGTMAY	40	1e-40	2.1587e-39	506	0.6801	13681	0.4339	4.72462
HIC1	Zf	Treg-ZBTB29-ChIP-Seq	GSE99889	Homer	TGCCAGCB	40	1e-40	2.1587e-39	565	0.7594	16356.1	0.5187	5.97511
MYB83	MYB	colamp-MYB83-DAP-Seq	GSE60143	Homer	CACCAACCWH	39	1e-39	1.655e-38	513	0.6895	14003.9	0.4441	6.12379
Smad2	MAD	ES-SMAD2-ChIP-Seq	GSE29422	Homer	CTGTCTGG	39	1e-39	1.655e-38	476	0.6398	12431.3	0.3942	6.10069
ABF1	bZIP	Arabidopsis-ABF1-ChIP-Seq	GSE80564	Homer	CACGTGGC	39	1e-39	1.655e-38	336	0.4516	7146.9	0.2267	5.46606
Smad3	MAD	NPC-Smad3-ChIP-Seq	GSE36673	Homer	TWGTCTGV	39	1e-39	1.655e-38	625	0.8401	19374.4	0.6144	6.11917
LBD18	LOBAS2	colamp-LBD18-DAP-Seq	GSE60143	Homer	CKGAWWTTCHGS	39	1e-39	1.655e-38	610	0.8199	18620.6	0.5905	4.9603
ZEB2	Zf	SNU398-ZEB2-ChIP-Seq	GSE103048	Homer	GNMCAGGTGTGC	39	1e-39	1.655e-38	424	0.5699	10388.6	0.3295	6.93338
NeuroD1	bHLH	Islet-NeuroD1-ChIP-Seq	GSE30298	Homer	GCCATCTGTT	39	1e-39	1.655e-38	346	0.4651	7529.1	0.2388	7.08142
AT3G51470	DBP	col-AT3G51470-DAP-Seq	GSE60143	Homer	TTWHGGTGCACC	39	1e-39	1.655e-38	451	0.6062	11462.9	0.3635	5.32568
TGA9	bZIP	colamp-TGA9-DAP-Seq	GSE60143	Homer	VTGACGTC	39	1e-39	1.655e-38	379	0.5094	8709.6	0.2762	6.01055
Nanog	Homeobox	mES-Nanog-ChIP-Seq	GSE11724	Homer	RGCCATTAAC	39	1e-39	1.655e-38	700	0.9409	23884.5	0.7575	4.45706
GLIS3	Zf	Thyroid-Glis3.GFP-ChIP-Seq	GSE103297	Homer	CTCCCTGGGAGGCCN	39	1e-39	1.655e-38	531	0.7137	14864.5	0.4714	6.23448
TRPS1	Zf	MCF7-TRPS1-ChIP-Seq	GSE107013	Homer	AGATAAGANN	39	1e-39	1.655e-38	568	0.7634	16579.7	0.5258	5.50203
Erra	NR	HepG2-Erra-ChIP-Seq	GSE31477	Homer	CAAAGGTCAG	39	1e-39	1.655e-38	579	0.7782	17117.8	0.5429	5.74942
SPL9	SBP	colamp-SPL9-DAP-Seq	GSE60143	Homer	BTGTACTT	39	1e-39	1.655e-38	511	0.6868	14002.4	0.4441	4.50147
dof24	C2C2dof	col-dof24-DAP-Seq	GSE60143	Homer	TWMCTTTTTG	38	1e-38	1.43913e-37	573	0.7702	16847.9	0.5343	3.46439
SCL	bHLH	HPC7-Scl-ChIP-Seq	GSE13511	Homer	AVCAGCTG	38	1e-38	1.43913e-37	695	0.9341	23625.7	0.7493	5.10049
Isl1	Homeobox	Neuron-Isl1-ChIP-Seq	GSE31456	Homer	CTAATKGV	38	1e-38	1.43913e-37	537	0.7218	15227.6	0.4829	5.47186
FEA4	bZIP	Corn-FEA4-ChIP-Seq	GSE61954	Homer	TGACGTCACS	38	1e-38	1.43913e-37	428	0.5753	10649.1	0.3377	5.82475
Nkx3.1	Homeobox	LNCaP-Nkx3.1-ChIP-Seq	GSE28264	Homer	AAGCACTTAA	38	1e-38	1.43913e-37	611	0.8212	18807.5	0.5965	5.53405
Knotted	Homeobox	Corn-KN1-ChIP-Seq	GSE39161	Homer	GAYGNGACRGGN	38	1e-38	1.43913e-37	443	0.5954	11255.7	0.357	6.08933
THRb	NR	Liver-NR1A2-ChIP-Seq	GSE52613	Homer	TRAGGTCA	38	1e-38	1.43913e-37	694	0.9328	23595.7	0.7483	5.1173
Hoxa9	Homeobox	ChickenMSG-Hoxa9.Flag-ChIP-Seq	GSE86088	Homer	RGCAATNAAA	38	1e-38	1.43913e-37	613	0.8239	18924.7	0.6002	5.52419
AT2G40260	G2like	colamp-AT2G40260-DAP-Seq	GSE60143	Homer	WAAAYATTCTTT	38	1e-38	1.43913e-37	522	0.7016	14600.3	0.463	5.13292
MYB73	MYB	col-MYB73-DAP-Seq	GSE60143	Homer	NNNNHAACNGHHDHN	37	1e-37	1.24125e-36	526	0.707	14789.7	0.469	6.16019
Ascl2	bHLH	ESC-Ascl2-ChIP-Seq	GSE97712	Homer	SSRGCAGCTGCH	37	1e-37	1.24125e-36	420	0.5645	10390.4	0.3295	5.54496
Sp2	Zf	HEK293-Sp2.eGFP-ChIP-Seq	Encode	Homer	YGGCCCCGCCCC	37	1e-37	1.24125e-36	435	0.5847	10983.7	0.3483	5.66256
Atoh1	bHLH	Cerebellum-Atoh1-ChIP-Seq	GSE22111	Homer	VNRVCAGCTGGY	37	1e-37	1.24125e-36	396	0.5323	9498.9	0.3012	6.0307
NPAS2	bHLH	Liver-NPAS2-ChIP-Seq	GSE39860	Homer	KCCACGTGAC	37	1e-37	1.24125e-36	404	0.543	9805.8	0.311	6.1426
Foxo1	Forkhead	RAW-Foxo1-ChIP-Seq	Fan_et_al.	Homer	CTGTTTAC	37	1e-37	1.24125e-36	536	0.7204	15281.5	0.4846	6.16467
MYB3	MYB	Arabidopsis-MYB3-ChIP-Seq	GSE80564	Homer	GKTAGGTRGG	37	1e-37	1.24125e-36	514	0.6909	14312.5	0.4539	5.58825
At1g49010	MYBrelated	col-At1g49010-DAP-Seq	GSE60143	Homer	RGATAASNTT	37	1e-37	1.24125e-36	533	0.7164	15166.7	0.481	5.73229
RIN	MADS	Tomato-RIN-ChIP-Seq	GSE116581	Homer	CYAAAAWWGG	37	1e-37	1.24125e-36	498	0.6694	13628	0.4322	6.56363
Replumless	BLH	Arabidopsis-RPL.GFP-ChIP-Seq	GSE78727	Homer	HGTCWHATCA	37	1e-37	1.24125e-36	392	0.5269	9380.2	0.2975	6.40102
AR-halfsite	NR	LNCaP-AR-ChIP-Seq	GSE27824	Homer	CCAGGAACAG	37	1e-37	1.24125e-36	668	0.8978	22084.5	0.7004	5.19383
Tbx6	T-box	ESC-Tbx6-ChIP-Seq	GSE93524	Homer	DAGGTGTBAA	36	1e-36	1.07935e-35	427	0.5739	10763.3	0.3413	6.34926
Smad4	MAD	ESC-SMAD4-ChIP-Seq	GSE29422	Homer	VBSYGTCTGG	36	1e-36	1.07935e-35	468	0.629	12416.3	0.3938	6.4299
IBL1	bHLH	Seedling-IBL1-ChIP-Seq	GSE51120	Homer	CACGTGCC	36	1e-36	1.07935e-35	463	0.6223	12213.5	0.3873	5.14317
Tbr1	T-box	Cortex-Tbr1-ChIP-Seq	GSE71384	Homer	AAGGTGTKAA	36	1e-36	1.07935e-35	467	0.6277	12382.9	0.3927	6.12153
ZNF711	Zf	SHSY5Y-ZNF711-ChIP-Seq	GSE20673	Homer	AGGCCTAG	36	1e-36	1.07935e-35	513	0.6895	14355.7	0.4553	6.10193
At2g01060	G2like	colamp-At2g01060-DAP-Seq	GSE60143	Homer	AGATKCBNWW	36	1e-36	1.07935e-35	653	0.8777	21265.3	0.6744	5.72271
Hoxa11	Homeobox	ChickenMSG-Hoxa11.Flag-ChIP-Seq	GSE86088	Homer	TTTTATGGCM	36	1e-36	1.07935e-35	584	0.7849	17645.8	0.5596	5.40132
AP-1	bZIP	ThioMac-PU.1-ChIP-Seq	GSE21512	Homer	VTGACTCATC	36	1e-36	1.07935e-35	375	0.504	8826.8	0.2799	6.04954
Hoxa13	Homeobox	ChickenMSG-Hoxa13.Flag-ChIP-Seq	GSE86088	Homer	CYHATAAAAN	36	1e-36	1.07935e-35	604	0.8118	18665.8	0.592	5.79616
PR	NR	T47D-PR-ChIP-Seq	GSE31130	Homer	VAGRACAKNCTGTBC	36	1e-36	1.07935e-35	551	0.7406	16120.2	0.5112	5.62734
Ptf1a	bHLH	Panc1-Ptf1a-ChIP-Seq	GSE47459	Homer	ACAGCTGTTN	36	1e-36	1.07935e-35	610	0.8199	18999.7	0.6025	4.78455
ATHB33	ZFHD	col-ATHB33-DAP-Seq	GSE60143	Homer	NGTRATTAAK	35	1e-35	9.36792e-35	445	0.5981	11560.8	0.3666	6.07235
AT5G02460	C2C2dof	col-AT5G02460-DAP-Seq	GSE60143	Homer	CHCCTTTT	35	1e-35	9.36792e-35	602	0.8091	18603.1	0.59	6.23932
Nkx6.1	Homeobox	Islet-Nkx6.1-ChIP-Seq	GSE40975	Homer	GKTAATGR	35	1e-35	9.36792e-35	596	0.8011	18305.5	0.5805	4.63307
Trl	Zf	S2-GAGAfactor-ChIP-Seq	GSE40646	Homer	RGAGAGAG	35	1e-35	9.36792e-35	606	0.8145	18810.4	0.5965	5.99133
Sox3	HMG	NPC-Sox3-ChIP-Seq	GSE33059	Homer	CCWTTGTY	35	1e-35	9.36792e-35	497	0.668	13745.4	0.4359	6.56384
MYB88	MYB	col-MYB88-DAP-Seq	GSE60143	Homer	HNACGCTCCT	35	1e-35	9.36792e-35	419	0.5632	10560.9	0.3349	5.12076
Pit1	Homeobox	GCrat-Pit1-ChIP-Seq	GSE58009	Homer	ATGMATATDC	35	1e-35	9.36792e-35	397	0.5336	9722.2	0.3083	6.40158
AMYB	HTH	Testes-AMYB-ChIP-Seq	GSE44588	Homer	TGGCAGTTGG	35	1e-35	9.36792e-35	453	0.6089	11920.6	0.378	5.00906
AT2G33550	Trihelix	colamp-AT2G33550-DAP-Seq	GSE60143	Homer	TTTAAGGGCAYTTTT	35	1e-35	9.36792e-35	569	0.7648	17029.6	0.5401	4.38736
Hoxd11	Homeobox	ChickenMSG-Hoxd11.Flag-ChIP-Seq	GSE86088	Homer	VGCCATAAAA	35	1e-35	9.36792e-35	589	0.7917	18009.4	0.5711	5.52848
FUS3	ABI3VP1	col-FUS3-DAP-Seq	GSE60143	Homer	DNNWTNTGCATGKNN	35	1e-35	9.36792e-35	373	0.5013	8844.6	0.2805	6.94418
Adof1	C2C2dof	col-Adof1-DAP-Seq	GSE60143	Homer	NRWAAAGYDV	35	1e-35	9.36792e-35	640	0.8602	20673.1	0.6556	5.86977
WIP5	C2H2	colamp-WIP5-DAP-Seq	GSE60143	Homer	TDTTCTCMAGGT	35	1e-35	9.36792e-35	420	0.5645	10639.2	0.3374	6.61408
Bcl11a	Zf	HSPC-BCL11A-ChIP-Seq	GSE104676	Homer	TYTGACCASWRG	35	1e-35	9.36792e-35	375	0.504	8937.8	0.2834	7.30715
Atf3	bZIP	GBM-ATF3-ChIP-Seq	GSE33912	Homer	DATGASTCATHN	34	1e-34	8.275e-34	355	0.4772	8228.8	0.261	5.97965
ATHB6	Homeobox	col-ATHB6-DAP-Seq	GSE60143	Homer	AATGATTG	34	1e-34	8.275e-34	442	0.5941	11539	0.3659	4.83261
PRDM15	Zf	ESC-Prdm15-ChIP-Seq	GSE73694	Homer	YCCDNTCCAGGTTTT	34	1e-34	8.275e-34	400	0.5376	9899.1	0.3139	6.4143
Znf263	Zf	K562-Znf263-ChIP-Seq	GSE31477	Homer	CVGTSCTCCC	34	1e-34	8.275e-34	510	0.6855	14397.5	0.4566	3.87722
MYB30	MYB	colamp-MYB30-DAP-Seq	GSE60143	Homer	AGGTAGTTGG	34	1e-34	8.275e-34	418	0.5618	10629.8	0.3371	6.1322
Sox10	HMG	SciaticNerve-Sox3-ChIP-Seq	GSE35132	Homer	CCWTTGTYYB	34	1e-34	8.275e-34	475	0.6384	12937.2	0.4103	6.6401
PIF5ox	bHLH	Arabidopsis-PIF5ox-ChIP-Seq	GSE35062	Homer	BCACGTGVDN	34	1e-34	8.275e-34	366	0.4919	8667.2	0.2749	6.58277
Rbpj1	?	Panc1-Rbpj1-ChIP-Seq	GSE47459	Homer	HTTTCCCASG	34	1e-34	8.275e-34	482	0.6478	13255.5	0.4204	6.78071
ANAC045	NAC	col-ANAC045-DAP-Seq	GSE60143	Homer	DNCKTVNNNNNNAMG	34	1e-34	8.275e-34	493	0.6626	13726.5	0.4353	5.95698
MYB107	MYB	col-MYB107-DAP-Seq	GSE60143	Homer	RGTWGGTRRR	34	1e-34	8.275e-34	476	0.6398	13008.1	0.4125	6.47851
Hoxd13	Homeobox	ChickenMSG-Hoxd13.Flag-ChIP-Seq	GSE86088	Homer	NCYAATAAAA	34	1e-34	8.275e-34	502	0.6747	14119.8	0.4478	6.01605
CRX	Homeobox	Retina-Crx-ChIP-Seq	GSE20012	Homer	GCTAATCC	34	1e-34	8.275e-34	627	0.8427	20092.9	0.6372	4.85243
KLF14	Zf	HEK293-KLF14.GFP-ChIP-Seq	GSE58341	Homer	RGKGGGCGKGGC	34	1e-34	8.275e-34	469	0.6304	12733.6	0.4038	6.33053
AT2G28810	C2C2dof	colamp-AT2G28810-DAP-Seq	GSE60143	Homer	VAAAAAGTWA	34	1e-34	8.275e-34	597	0.8024	18556.2	0.5885	5.70624
PPARa	NR,DR1	Liver-Ppara-ChIP-Seq	GSE47954	Homer	VNAGGKCAAAGGTCA	33	1e-33	7.52273e-33	404	0.543	10157.9	0.3221	7.01326
MNT	bHLH	HepG2-MNT-ChIP-Seq	Encode	Homer	DGCACACGTG	33	1e-33	7.52273e-33	355	0.4772	8334.5	0.2643	4.96758
ZFX	Zf	mES-Zfx-ChIP-Seq	GSE11431	Homer	AGGCCTRG	33	1e-33	7.52273e-33	432	0.5806	11260.6	0.3571	6.24845
JGL	C2H2	col-JGL-DAP-Seq	GSE60143	Homer	ACYTTCAGTT	33	1e-33	7.52273e-33	494	0.664	13829.6	0.4386	6.12458
LIN-39	Homeobox	cElegans.L3-LIN39-ChIP-Seq	modEncode	Homer	ATGATTRATG	33	1e-33	7.52273e-33	431	0.5793	11225.5	0.356	6.7283
AT2G38300	G2like	col-AT2G38300-DAP-Seq	GSE60143	Homer	ADRGAATGTT	33	1e-33	7.52273e-33	477	0.6411	13124	0.4162	6.41832
ANAC046	NAC	colamp-ANAC046-DAP-Seq	GSE60143	Homer	ACACGYWAYC	33	1e-33	7.52273e-33	518	0.6962	14908.1	0.4728	5.3547
ANAC038	NAC	col-ANAC038-DAP-Seq	GSE60143	Homer	ACACGTWAYC	33	1e-33	7.52273e-33	535	0.7191	15682.3	0.4973	5.29933
NAM	NAC	col-NAM-DAP-Seq	GSE60143	Homer	RGTTRCGTRW	33	1e-33	7.52273e-33	315	0.4234	6968.5	0.221	5.29191
WRKY18	WRKY	col-WRKY18-DAP-Seq	GSE60143	Homer	NNNTTGACYWNNNNN	33	1e-33	7.52273e-33	454	0.6102	12204.4	0.387	5.96961
NFkB-p65	RHD	GM12787-p65-ChIP-Seq	GSE19485	Homer	WGGGGATTTCCC	33	1e-33	7.52273e-33	280	0.3763	5805.1	0.1841	7.18817
LBD19	LOBAS2	colamp-LBD19-DAP-Seq	GSE60143	Homer	CCKGAAWTTCMGGAW	33	1e-33	7.52273e-33	544	0.7312	16118.6	0.5112	4.98959
At1g64620	C2C2dof	colamp-At1g64620-DAP-Seq	GSE60143	Homer	CACTTTTT	32	1e-32	6.44805e-32	503	0.6761	14305.4	0.4537	3.30139
Hoxd12	Homeobox	ChickenMSG-Hoxd12.Flag-ChIP-Seq	GSE86088	Homer	HDGYAATGAAAN	32	1e-32	6.44805e-32	554	0.7446	16613	0.5269	6.23557
BATF	bZIP	Th17-BATF-ChIP-Seq	GSE39756	Homer	DATGASTCAT	32	1e-32	6.44805e-32	345	0.4637	8060.2	0.2556	6.40806
SPCH	bHLH	Seedling-SPCH-ChIP-Seq	GSE57497	Homer	WNBCACGTGA	32	1e-32	6.44805e-32	346	0.4651	8113.5	0.2573	5.6904
Pdx1	Homeobox	Islet-Pdx1-ChIP-Seq	SRA008281	Homer	YCATYAATCA	32	1e-32	6.44805e-32	378	0.5081	9295.1	0.2948	5.93226
JunB	bZIP	DendriticCells-Junb-ChIP-Seq	GSE36099	Homer	RATGASTCAT	32	1e-32	6.44805e-32	322	0.4328	7277.6	0.2308	6.68931
NF1-halfsite	CTF	LNCaP-NF1-ChIP-Seq	Unpublished	Homer	YTGCCAAG	32	1e-32	6.44805e-32	501	0.6734	14272.7	0.4526	6.73433
OBP1	C2C2dof	col-OBP1-DAP-Seq	GSE60143	Homer	NHHACTTTWT	32	1e-32	6.44805e-32	640	0.8602	20987	0.6656	6.10176
PPARE	NR,DR1	3T3L1-Pparg-ChIP-Seq	GSE13511	Homer	TGACCTTTGCCCCA	32	1e-32	6.44805e-32	378	0.5081	9314.3	0.2954	6.96882
AT5G66940	C2C2dof	col-AT5G66940-DAP-Seq	GSE60143	Homer	NNHACTTTWT	32	1e-32	6.44805e-32	559	0.7513	16910.8	0.5363	6.95465
IDD4	C2H2	col-IDD4-DAP-Seq	GSE60143	Homer	TTTGTCTTTWTB	32	1e-32	6.44805e-32	447	0.6008	12020.7	0.3812	7.43591
Slug	Zf	Mesoderm-Snai2-ChIP-Seq	GSE61475	Homer	SNGCACCTGCHS	32	1e-32	6.44805e-32	303	0.4073	6649	0.2109	7.2621
AT5G63260	C3H	col-AT5G63260-DAP-Seq	GSE60143	Homer	RAAAAAGTRA	32	1e-32	6.44805e-32	595	0.7997	18665.1	0.5919	6.13403
AT5G25475	ABI3VP1	col-AT5G25475-DAP-Seq	GSE60143	Homer	RNNRNCAAGCADNDB	32	1e-32	6.44805e-32	434	0.5833	11501.3	0.3647	6.16059
MYB33	MYB	col-MYB33-DAP-Seq	GSE60143	Homer	DDTYNGTTAN	32	1e-32	6.44805e-32	496	0.6667	14083.1	0.4466	5.0755
bcd	Homeobox	Embryo-Bcd-ChIP-Seq	GSE86966	Homer	VNNGGATTADNN	32	1e-32	6.44805e-32	449	0.6035	12113.7	0.3842	6.2981
AT1G72740	MYBrelated	colamp-AT1G72740-DAP-Seq	GSE60143	Homer	NNWWAMCCTAAHWNN	32	1e-32	6.44805e-32	394	0.5296	9943.6	0.3153	6.34174
ERG	ETS	VCaP-ERG-ChIP-Seq	GSE14097	Homer	ACAGGAAGTG	32	1e-32	6.44805e-32	483	0.6492	13540.3	0.4294	6.43341
Sox6	HMG	Myotubes-Sox6-ChIP-Seq	GSE32627	Homer	CCATTGTTNY	32	1e-32	6.44805e-32	471	0.6331	13034.1	0.4134	6.33114
HuR	?	HEK293-HuR-CLIP-Seq	GSE87887	Homer	BTTTGGTTTG	32	1e-32	6.44805e-32	681	0.9153	23405.2	0.7423	5.28474
AT3G12130	C3H	colamp-AT3G12130-DAP-Seq	GSE60143	Homer	TMACTTTTTV	32	1e-32	6.44805e-32	596	0.8011	18744	0.5944	3.71961
TAGL1	MADS	Tomato-TAGL1-ChIP-Seq	GSE116581	Homer	CCAAAAATRG	31	1e-31	5.84118e-31	430	0.578	11368.7	0.3605	6.50715
At3g24120	G2like	col-At3g24120-DAP-Seq	GSE60143	Homer	NWWAGMATMW	31	1e-31	5.84118e-31	654	0.879	21830.1	0.6923	5.55466
bZIP52	bZIP	colamp-bZIP52-DAP-Seq	GSE60143	Homer	NDNHCAGCTGTCANN	31	1e-31	5.84118e-31	442	0.5941	11861.8	0.3762	6.72882
At5g62940	C2C2dof	col-At5g62940-DAP-Seq	GSE60143	Homer	WHWHHACTTTTT	31	1e-31	5.84118e-31	670	0.9005	22763.8	0.7219	3.58606
Sox15	HMG	CPA-Sox15-ChIP-Seq	GSE62909	Homer	RAACAATGGN	31	1e-31	5.84118e-31	397	0.5336	10093.2	0.3201	7.12231
Sox9	HMG	Limb-SOX9-ChIP-Seq	GSE73225	Homer	AGGVNCCTTTGT	31	1e-31	5.84118e-31	343	0.461	8086.2	0.2564	7.19245
HAT2	Homeobox	colamp-HAT2-DAP-Seq	GSE60143	Homer	CYAATSATTR	31	1e-31	5.84118e-31	357	0.4798	8606.9	0.273	5.62051
GATA3	Zf	iTreg-Gata3-ChIP-Seq	GSE20898	Homer	AGATAASR	31	1e-31	5.84118e-31	483	0.6492	13588.5	0.4309	5.93828
NLP7	RWPRK	col-NLP7-DAP-Seq	GSE60143	Homer	TGRCCYTTCR	31	1e-31	5.84118e-31	508	0.6828	14687.8	0.4658	5.85708
dof45	C2C2dof	col-dof45-DAP-Seq	GSE60143	Homer	NVAWAAAGTN	31	1e-31	5.84118e-31	622	0.836	20136.4	0.6386	6.29266
PRDM10	Zf	HEK293-PRDM10.eGFP-ChIP-Seq	Encode	Homer	TGGTACATTCCA	31	1e-31	5.84118e-31	314	0.422	7103	0.2253	7.35354
At5g58900	MYBrelated	colamp-At5g58900-DAP-Seq	GSE60143	Homer	WWWTYTTATCTWWWW	31	1e-31	5.84118e-31	472	0.6344	13172.4	0.4177	6.05272
AT5G61620	MYBrelated	colamp-AT5G61620-DAP-Seq	GSE60143	Homer	CTTATCCA	31	1e-31	5.84118e-31	452	0.6075	12341.1	0.3914	4.55652
bZIP18	bZIP	colamp-bZIP18-DAP-Seq	GSE60143	Homer	KGMCAGCTND	31	1e-31	5.84118e-31	721	0.9691	26261.5	0.8328	4.85188
AT5G23930	mTERF	col-AT5G23930-DAP-Seq	GSE60143	Homer	GGCGGCTG	31	1e-31	5.84118e-31	378	0.5081	9452.8	0.2998	5.04724
MYB62	MYB	colamp-MYB62-DAP-Seq	GSE60143	Homer	NTACCTAACT	30	1e-30	5.28191e-30	419	0.5632	11054.7	0.3506	5.87497
OCT:OCT-short	POU,Homeobox	NPC-OCT6-ChIP-Seq	GSE43916	Homer	ATGCATWATGCATRW	30	1e-30	5.28191e-30	317	0.4261	7257.2	0.2302	-3.93033
AT3G52440	C2C2dof	colamp-AT3G52440-DAP-Seq	GSE60143	Homer	DTHACTTTTT	30	1e-30	5.28191e-30	587	0.789	18438.5	0.5847	6.12155
At5g47390	MYBrelated	col-At5g47390-DAP-Seq	GSE60143	Homer	CTTATCCA	30	1e-30	5.28191e-30	420	0.5645	11097.7	0.3519	4.94416
PU.1-IRF	ETS:IRF	Bcell-PU.1-ChIP-Seq	GSE21512	Homer	MGGAAGTGAAAC	30	1e-30	5.28191e-30	451	0.6062	12364.4	0.3921	6.85196
Fra1	bZIP	BT549-Fra1-ChIP-Seq	GSE46166	Homer	NNATGASTCATH	30	1e-30	5.28191e-30	320	0.4301	7378.1	0.234	7.01174
SPL1	SBP	colamp-SPL1-DAP-Seq	GSE60143	Homer	HYGTACDTWH	30	1e-30	5.28191e-30	455	0.6116	12532.6	0.3975	4.98814
BIM2	bHLH	col-BIM2-DAP-Seq	GSE60143	Homer	NNNNCACGTGNN	30	1e-30	5.28191e-30	332	0.4462	7817.6	0.2479	6.42287
BBX31	Orphan	col-BBX31-DAP-Seq	GSE60143	Homer	NAAAAAGTDA	30	1e-30	5.28191e-30	508	0.6828	14830.3	0.4703	6.11958
dof43	C2C2dof	colamp-dof43-DAP-Seq	GSE60143	Homer	NAAAAAGTDA	30	1e-30	5.28191e-30	493	0.6626	14187	0.4499	6.54397
Bcl6	Zf	Liver-Bcl6-ChIP-Seq	GSE31578	Homer	NNNCTTTCCAGGAAA	30	1e-30	5.28191e-30	451	0.6062	12420	0.3939	6.52264
At4g38000	C2C2dof	col-At4g38000-DAP-Seq	GSE60143	Homer	WWWTWACTTTTT	30	1e-30	5.28191e-30	454	0.6102	12547.4	0.3979	6.7426
ATHB25	ZFHD	colamp-ATHB25-DAP-Seq	GSE60143	Homer	TAATTAVB	30	1e-30	5.28191e-30	410	0.5511	10781.9	0.3419	6.46034
AT5G60130	ABI3VP1	col-AT5G60130-DAP-Seq	GSE60143	Homer	WTTYTAAGVAAA	30	1e-30	5.28191e-30	542	0.7285	16386.1	0.5197	6.32754
At3g12730	G2like	colamp-At3g12730-DAP-Seq	GSE60143	Homer	AAGATTCT	30	1e-30	5.28191e-30	479	0.6438	13603.5	0.4314	4.55776
At3g45610	C2C2dof	col-At3g45610-DAP-Seq	GSE60143	Homer	TWACTTTTTS	30	1e-30	5.28191e-30	518	0.6962	15304.2	0.4853	6.37265
KLF5	Zf	LoVo-KLF5-ChIP-Seq	GSE49402	Homer	DGGGYGKGGC	30	1e-30	5.28191e-30	402	0.5403	10475.6	0.3322	6.67009
AtGRF6	GRF	col-AtGRF6-DAP-Seq	GSE60143	Homer	NTGTCAGADNNNNNN	30	1e-30	5.28191e-30	374	0.5027	9405	0.2983	3.71751
Max	bHLH	K562-Max-ChIP-Seq	GSE31477	Homer	RCCACGTGGYYN	29	1e-29	4.965e-29	264	0.3548	5540.4	0.1757	6.60803
BMYB	HTH	Hela-BMYB-ChIP-Seq	GSE27030	Homer	NHAACBGYYV	29	1e-29	4.965e-29	435	0.5847	11795.4	0.3741	6.19438
MYB61	MYB	colamp-MYB61-DAP-Seq	GSE60143	Homer	HCYACCTACC	29	1e-29	4.965e-29	446	0.5995	12249	0.3885	6.27144
THRb	NR	HepG2-THRb.Flag-ChIP-Seq	Encode	Homer	GGTCACCTGAGGTCA	29	1e-29	4.965e-29	326	0.4382	7667.7	0.2432	7.16567
ERF15	AP2EREBP	colamp-ERF15-DAP-Seq	GSE60143	Homer	WDHAGCMGCCAT	29	1e-29	4.965e-29	457	0.6142	12706.5	0.403	3.93751
MYB	HTH	ERMYB-Myb-ChIPSeq	GSE22095	Homer	GGCVGTTR	29	1e-29	4.965e-29	464	0.6237	13001.3	0.4123	2.20058
Foxf1	Forkhead	Lung-Foxf1-ChIP-Seq	GSE77951	Homer	WWATRTAAACAN	29	1e-29	4.965e-29	376	0.5054	9518.5	0.3019	6.34862
HLH-1	bHLH	cElegans-Embryo-HLH1-ChIP-Seq	modEncode	Homer	RACAGCTGTTBH	29	1e-29	4.965e-29	299	0.4019	6747.4	0.214	7.09561
AT5G45580	G2like	colamp-AT5G45580-DAP-Seq	GSE60143	Homer	ADRGAATCTH	29	1e-29	4.965e-29	508	0.6828	14952.5	0.4742	6.05136
Pitx1	Homeobox	Chicken-Pitx1-ChIP-Seq	GSE38910	Homer	TAATCCCN	29	1e-29	4.965e-29	714	0.9597	25928.4	0.8223	4.69519
Tcf12	bHLH	GM12878-Tcf12-ChIP-Seq	GSE32465	Homer	VCAGCTGYTG	29	1e-29	4.965e-29	333	0.4476	7994.3	0.2535	7.14623
Lhx3	Homeobox	Neuron-Lhx3-ChIP-Seq	GSE31456	Homer	ADBTAATTAR	28	1e-28	4.51364e-28	483	0.6492	13909.1	0.4411	5.12751
EGL-5	Homeobox	cElegans-L3-EGL5-ChIP-Seq	modEncode	Homer	ATTTAATGGG	28	1e-28	4.51364e-28	476	0.6398	13616.7	0.4318	5.91636
Fra2	bZIP	Striatum-Fra2-ChIP-Seq	GSE43429	Homer	GGATGACTCATC	28	1e-28	4.51364e-28	294	0.3952	6644.2	0.2107	6.38445
PABPC1	?	MEL-PABC1-CLIP-Seq	GSE69755	Homer	HAATAAAGNN	28	1e-28	4.51364e-28	541	0.7272	16494	0.5231	5.69263
GRF9	GRF	colamp-GRF9-DAP-Seq	GSE60143	Homer	NWCTGACANNNNNNN	28	1e-28	4.51364e-28	345	0.4637	8456.3	0.2682	3.49673
OBP3	C2C2dof	col-OBP3-DAP-Seq	GSE60143	Homer	NYWACTTTTT	28	1e-28	4.51364e-28	634	0.8522	21098	0.6691	5.81168
GT2	Trihelix	colamp-GT2-DAP-Seq	GSE60143	Homer	AMGGTAAAWWWN	28	1e-28	4.51364e-28	404	0.543	10694.8	0.3392	6.6678
RUNX1	Runt	Jurkat-RUNX1-ChIP-Seq	GSE29180	Homer	AAACCACARM	28	1e-28	4.51364e-28	368	0.4946	9334.3	0.296	6.64863
MITF	bHLH	MastCells-MITF-ChIP-Seq	GSE48085	Homer	RTCATGTGAC	28	1e-28	4.51364e-28	338	0.4543	8228.2	0.2609	6.35457
RAP211	AP2EREBP	colamp-RAP211-DAP-Seq	GSE60143	Homer	RGCCGGCYWW	28	1e-28	4.51364e-28	423	0.5685	11475	0.3639	4.94531
Atf1	bZIP	K562-ATF1-ChIP-Seq	GSE31477	Homer	GATGACGTCA	28	1e-28	4.51364e-28	327	0.4395	7843.7	0.2488	6.25078
bHLH122	bHLH	col100-bHLH122-DAP-Seq	GSE60143	Homer	NDDCAASTTGHHNWW	28	1e-28	4.51364e-28	310	0.4167	7243.3	0.2297	4.26376
Rfx6	HTH	Min6b1-Rfx6.HA-ChIP-Seq	GSE62844	Homer	TGTTKCCTAGCAACM	28	1e-28	4.51364e-28	365	0.4906	9244.6	0.2932	3.33026
Ap4	bHLH	AML-Tfap4-ChIP-Seq	GSE45738	Homer	NAHCAGCTGD	28	1e-28	4.51364e-28	386	0.5188	10053.7	0.3188	6.11698
HSF3	HSF	colamp-HSF3-DAP-Seq	GSE60143	Homer	NTTCTAGAAKCTTCT	28	1e-28	4.51364e-28	359	0.4825	9033.1	0.2865	6.58428
Sp5	Zf	mES-Sp5.Flag-ChIP-Seq	GSE72989	Homer	RGKGGGCGGAGC	28	1e-28	4.51364e-28	320	0.4301	7620.4	0.2417	6.51975
MYB93	MYB	colamp-MYB93-DAP-Seq	GSE60143	Homer	GGTAGGTGRD	28	1e-28	4.51364e-28	390	0.5242	10221.3	0.3242	6.81924
RXR	NR,DR1	3T3L1-RXR-ChIP-Seq	GSE13511	Homer	TAGGGCAAAGGTCA	28	1e-28	4.51364e-28	398	0.5349	10532.2	0.334	6.64118
bHLH130	bHLH	col-bHLH130-DAP-Seq	GSE60143	Homer	GCAACTTG	28	1e-28	4.51364e-28	318	0.4274	7556.7	0.2396	5.8242
REM19	REM	colamp-REM19-DAP-Seq	GSE60143	Homer	AAAAAAAA	27	1e-27	4.17227e-27	405	0.5444	10815.7	0.343	8.1186
bHLH80	bHLH	col-bHLH80-DAP-Seq	GSE60143	Homer	NNNNDCAASTTGHNN	27	1e-27	4.17227e-27	336	0.4516	8215.5	0.2605	6.75531
WRKY28	WRKY	col-WRKY28-DAP-Seq	GSE60143	Homer	BGTTGACTWH	27	1e-27	4.17227e-27	370	0.4973	9481.7	0.3007	6.74249
NFAT	RHD	Jurkat-NFATC1-ChIP-Seq	Jolma_et_al.	Homer	ATTTTCCATT	27	1e-27	4.17227e-27	361	0.4852	9146.4	0.2901	6.82293
RUNX2	Runt	PCa-RUNX2-ChIP-Seq	GSE33889	Homer	NWAACCACADNN	27	1e-27	4.17227e-27	327	0.4395	7904.6	0.2507	7.6722
AT5G56840	MYBrelated	colamp-AT5G56840-DAP-Seq	GSE60143	Homer	TGGATAAGGT	27	1e-27	4.17227e-27	421	0.5659	11479.6	0.3641	5.49113
AT4G37180	G2like	col-AT4G37180-DAP-Seq	GSE60143	Homer	AGAATCTTNN	27	1e-27	4.17227e-27	439	0.5901	12227.2	0.3878	6.37391
AT1G47655	C2C2dof	colamp-AT1G47655-DAP-Seq	GSE60143	Homer	YHACTTTTTS	27	1e-27	4.17227e-27	667	0.8965	23092.5	0.7323	4.8179
ATHB34	ZFHD	colamp-ATHB34-DAP-Seq	GSE60143	Homer	TRATTARS	27	1e-27	4.17227e-27	334	0.4489	8191.8	0.2598	7.15833
TEAD1	TEAD	HepG2-TEAD1-ChIP-Seq	Encode	Homer	CYRCATTCCA	27	1e-27	4.17227e-27	390	0.5242	10303.7	0.3268	4.44236
SPL15	SBP	colamp-SPL15-DAP-Seq	GSE60143	Homer	WDWMMGTACADW	27	1e-27	4.17227e-27	386	0.5188	10149.5	0.3219	4.31071
At1g25550	G2like	colamp-At1g25550-DAP-Seq	GSE60143	Homer	NAGATTCY	27	1e-27	4.17227e-27	413	0.5551	11214.4	0.3556	6.914
MYB81	MYB	col-MYB81-DAP-Seq	GSE60143	Homer	NWAACSGWTWNN	27	1e-27	4.17227e-27	438	0.5887	12228.6	0.3878	5.70898
ZNF415	Zf	HEK293-ZNF415.GFP-ChIP-Seq	GSE58341	Homer	GRTGMTRGAGCC	27	1e-27	4.17227e-27	241	0.3239	5029.1	0.1595	6.9449
DAG2	C2C2dof	col-DAG2-DAP-Seq	GSE60143	Homer	WWTTHACTTTTT	27	1e-27	4.17227e-27	513	0.6895	15433.9	0.4895	6.56016
AT1G20910	ARID	col-AT1G20910-DAP-Seq	GSE60143	Homer	THAATTRAWN	27	1e-27	4.17227e-27	462	0.621	13234	0.4197	6.23088
PBX2	Homeobox	K562-PBX2-ChIP-Seq	Encode	Homer	RTGATTKATRGN	27	1e-27	4.17227e-27	325	0.4368	7902.1	0.2506	6.66559
EBF2	EBF	BrownAdipose-EBF2-ChIP-Seq	GSE97114	Homer	NABTCCCWDGGGAVH	26	1e-26	3.83398e-26	355	0.4772	9011.8	0.2858	6.63664
At1g19000	MYBrelated	colamp-At1g19000-DAP-Seq	GSE60143	Homer	WWTGGATAADDT	26	1e-26	3.83398e-26	339	0.4556	8420.6	0.267	6.73164
COG1	C2C2dof	col-COG1-DAP-Seq	GSE60143	Homer	DAAAAAGTGA	26	1e-26	3.83398e-26	485	0.6519	14240	0.4516	6.7103
ATHB13	Homeobox	col-ATHB13-DAP-Seq	GSE60143	Homer	CAATAATT	26	1e-26	3.83398e-26	404	0.543	10905.9	0.3459	5.81926
MYB101	MYB	colamp-MYB101-DAP-Seq	GSE60143	Homer	TAACNRMY	26	1e-26	3.83398e-26	488	0.6559	14378.8	0.456	6.11218
TEAD3	TEA	HepG2-TEAD3-ChIP-Seq	Encode	Homer	TRCATTCCAG	26	1e-26	3.83398e-26	418	0.5618	11469.6	0.3637	5.85698
IDD5	C2H2	colamp-IDD5-DAP-Seq	GSE60143	Homer	TTTTGTCTTTTTBTK	26	1e-26	3.83398e-26	401	0.539	10804.3	0.3426	8.07927
Tlx?	NR	NPC-H3K4me1-ChIP-Seq	GSE16256	Homer	CTGGCAGSCTGCCA	26	1e-26	3.83398e-26	229	0.3078	4689.4	0.1487	7.86509
ATHB23	ZFHD	col-ATHB23-DAP-Seq	GSE60143	Homer	HTAATTARNN	26	1e-26	3.83398e-26	357	0.4798	9126	0.2894	4.24095
TCX2	CPP	colamp-TCX2-DAP-Seq	GSE60143	Homer	NNWWTTYRAAHN	26	1e-26	3.83398e-26	476	0.6398	13891	0.4405	5.92986
ATHB40	HB	col-ATHB40-DAP-Seq	GSE60143	Homer	HCAATWATTG	26	1e-26	3.83398e-26	341	0.4583	8535.4	0.2707	6.68948
Tcf21	bHLH	ArterySmoothMuscle-Tcf21-ChIP-Seq	GSE61369	Homer	NAACAGCTGG	26	1e-26	3.83398e-26	333	0.4476	8243.3	0.2614	6.46026
TCP16	TCP	colamp-TCP16-DAP-Seq	GSE60143	Homer	GTGGDCCYNNNNNNN	26	1e-26	3.83398e-26	263	0.3535	5805	0.1841	4.57747
Atf7	bZIP	3T3L1-Atf7-ChIP-Seq	GSE56872	Homer	NGRTGACGTCAY	26	1e-26	3.83398e-26	266	0.3575	5906.5	0.1873	6.73534
EBF1	EBF	Near-E2A-ChIP-Seq	GSE21512	Homer	GTCCCCWGGGGA	26	1e-26	3.83398e-26	373	0.5013	9746.8	0.3091	6.75203
EHF	ETS	LoVo-EHF-ChIP-Seq	GSE49402	Homer	AVCAGGAAGT	26	1e-26	3.83398e-26	434	0.5833	12168.8	0.3859	7.21279
ZNF189	Zf	HEK293-ZNF189.GFP-ChIP-Seq	GSE58341	Homer	TGGAACAGMA	26	1e-26	3.83398e-26	321	0.4315	7854.8	0.2491	7.11928
SOL1	CPP	colamp-SOL1-DAP-Seq	GSE60143	Homer	ATTTAAATHN	26	1e-26	3.83398e-26	469	0.6304	13653	0.433	6.35865
KLF10	Zf	HEK293-KLF10.GFP-ChIP-Seq	GSE58341	Homer	GGGGGTGTGTCC	26	1e-26	3.83398e-26	235	0.3159	4925.9	0.1562	6.71966
CDF3	C2C2dof	colamp-CDF3-DAP-Seq	GSE60143	Homer	AAAAGTRM	26	1e-26	3.83398e-26	511	0.6868	15484.4	0.4911	6.66862
At5g08520	MYBrelated	colamp-At5g08520-DAP-Seq	GSE60143	Homer	ADBSTTATCY	25	1e-25	3.57194e-25	380	0.5108	10064.8	0.3192	5.78541
Gfi1b	Zf	HPC7-Gfi1b-ChIP-Seq	GSE22178	Homer	MAATCACTGC	25	1e-25	3.57194e-25	343	0.461	8677.3	0.2752	6.76835
AT1G49560	G2like	colamp-AT1G49560-DAP-Seq	GSE60143	Homer	GAWTCTNWDA	25	1e-25	3.57194e-25	450	0.6048	12886.5	0.4087	6.32069
NAP	NAC	col-NAP-DAP-Seq	GSE60143	Homer	ARGTTACGTRTN	25	1e-25	3.57194e-25	273	0.3669	6205.5	0.1968	5.23548
GSC	Homeobox	FrogEmbryos-GSC-ChIP-Seq	DRA000576	Homer	RGGATTAR	25	1e-25	3.57194e-25	502	0.6747	15121.1	0.4795	6.27719
Hnf6b	Homeobox	LNCaP-Hnf6b-ChIP-Seq	GSE106305	Homer	TATTGAYY	25	1e-25	3.57194e-25	330	0.4435	8227.4	0.2609	6.25467
AT5G05550	Trihelix	col-AT5G05550-DAP-Seq	GSE60143	Homer	HDNHDTCKCCGGMGA	25	1e-25	3.57194e-25	341	0.4583	8639.8	0.274	1.97443
ATHB24	ZFHD	colamp-ATHB24-DAP-Seq	GSE60143	Homer	TAATTAAS	25	1e-25	3.57194e-25	313	0.4207	7624.2	0.2418	3.17619
At2g33710	AP2EREBP	colamp-At2g33710-DAP-Seq	GSE60143	Homer	WTKGCGGCKR	25	1e-25	3.57194e-25	325	0.4368	8080.4	0.2563	5.11423
AT2G20110	CPP	colamp-AT2G20110-DAP-Seq	GSE60143	Homer	ATTYAAATHY	25	1e-25	3.57194e-25	459	0.6169	13337.9	0.423	4.92787
Mef2b	MADS	HEK293-Mef2b.V5-ChIP-Seq	GSE67450	Homer	GCTATTTTTGGM	25	1e-25	3.57194e-25	397	0.5336	10817.8	0.3431	6.85072
AP-2gamma	AP2	MCF7-TFAP2C-ChIP-Seq	GSE21234	Homer	SCCTSAGGSCAW	25	1e-25	3.57194e-25	361	0.4852	9433.8	0.2992	6.34979
LRF	Zf	Erythroblasts-ZBTB7A-ChIP-Seq	GSE74977	Homer	AAGACCCYYN	25	1e-25	3.57194e-25	425	0.5712	11943.7	0.3788	6.78566
OBP4	C2C2dof	col-OBP4-DAP-Seq	GSE60143	Homer	WTTHACTTTTTB	25	1e-25	3.57194e-25	476	0.6398	14070.2	0.4462	6.12671
MYB96	MYB	colamp-MYB96-DAP-Seq	GSE60143	Homer	WGGTRGTTGG	25	1e-25	3.57194e-25	337	0.453	8542.1	0.2709	7.07645
WRKY50	WRKY	col-WRKY50-DAP-Seq	GSE60143	Homer	NNTTGACTWNNGNNN	25	1e-25	3.57194e-25	338	0.4543	8587.9	0.2724	3.97182
Lhx2	Homeobox	HFSC-Lhx2-ChIP-Seq	GSE48068	Homer	TAATTAGN	25	1e-25	3.57194e-25	378	0.5081	10099.6	0.3203	6.1087
n-Myc	bHLH	mES-nMyc-ChIP-Seq	GSE11431	Homer	VRCCACGTGG	25	1e-25	3.57194e-25	254	0.3414	5637.1	0.1788	5.71927
MYB49	MYB	col-MYB49-DAP-Seq	GSE60143	Homer	ARKTAGGTRR	24	1e-24	3.31e-24	366	0.4919	9644.9	0.3059	6.65717
Hoxd10	Homeobox	ChickenMSG-Hoxd10.Flag-ChIP-Seq	GSE86088	Homer	GGCMATGAAA	24	1e-24	3.31e-24	393	0.5282	10690.4	0.339	6.61875
At1g75490	AP2EREBP	colamp-At1g75490-DAP-Seq	GSE60143	Homer	CACCGMCT	24	1e-24	3.31e-24	325	0.4368	8119.6	0.2575	4.88493
FOXK1	Forkhead	HEK293-FOXK1-ChIP-Seq	GSE51673	Homer	NVWTGTTTAC	24	1e-24	3.31e-24	377	0.5067	10077.3	0.3196	6.33705
ERRg	NR	Kidney-ESRRG-ChIP-Seq	GSE104905	Homer	GTGACCTTGRVN	24	1e-24	3.31e-24	319	0.4288	7912.6	0.2509	7.03644
GBF3	bZIP	Arabidopsis-GBF3-ChIP-Seq	GSE80564	Homer	TGCCACGTSAYC	24	1e-24	3.31e-24	187	0.2513	3538.1	0.1122	7.34535
At1g74840	MYBrelated	col100-At1g74840-DAP-Seq	GSE60143	Homer	YHTTATCCAWWT	24	1e-24	3.31e-24	314	0.422	7738.3	0.2454	5.82198
bZIP50	bZIP	colamp-bZIP50-DAP-Seq	GSE60143	Homer	GATGACGTCA	24	1e-24	3.31e-24	287	0.3858	6784.8	0.2152	5.64191
MyoG	bHLH	C2C12-MyoG-ChIP-Seq	GSE36024	Homer	AACAGCTG	24	1e-24	3.31e-24	338	0.4543	8626	0.2736	6.58794
ZNF143|STAF	Zf	CUTLL-ZNF143-ChIP-Seq	GSE29600	Homer	ATTTCCCAGVAKSCY	24	1e-24	3.31e-24	200	0.2688	3941.6	0.125	8.6236
Sox2	HMG	mES-Sox2-ChIP-Seq	GSE11431	Homer	BCCATTGTTC	24	1e-24	3.31e-24	322	0.4328	8041.4	0.255	6.78547
FoxL2	Forkhead	Ovary-FoxL2-ChIP-Seq	GSE60858	Homer	WWTRTAAACAVG	24	1e-24	3.31e-24	341	0.4583	8740.5	0.2772	6.23236
dof42	C2C2dof	col-dof42-DAP-Seq	GSE60143	Homer	AAAAAGGC	24	1e-24	3.31e-24	287	0.3858	6806.8	0.2159	6.47947
AtHB32	ZFHD	col200-AtHB32-DAP-Seq	GSE60143	Homer	CGAATTAT	24	1e-24	3.31e-24	414	0.5565	11582.7	0.3673	5.70346
WRKY29	WRKY	colamp-WRKY29-DAP-Seq	GSE60143	Homer	MGTTGACTTT	24	1e-24	3.31e-24	318	0.4274	7919	0.2511	6.13755
RAV1	RAV	colamp-RAV1-DAP-Seq	GSE60143	Homer	TWWTTTCTGTTG	24	1e-24	3.31e-24	328	0.4409	8295.4	0.2631	7.40332
TBP3	MYBrelated	col-TBP3-DAP-Seq	GSE60143	Homer	VYTAGGGCAN	24	1e-24	3.31e-24	312	0.4194	7715.8	0.2447	5.31434
TEAD4	TEA	Tropoblast-Tead4-ChIP-Seq	GSE37350	Homer	CCWGGAATGY	24	1e-24	3.31e-24	349	0.4691	9082.3	0.288	7.17274
MYB55	MYB	colamp-MYB55-DAP-Seq	GSE60143	Homer	YACCWAMC	24	1e-24	3.31e-24	349	0.4691	9085.1	0.2881	6.76954
CEBP:AP1	bZIP	ThioMac-CEBPb-ChIP-Seq	GSE21512	Homer	DRTGTTGCAA	24	1e-24	3.31e-24	305	0.4099	7476	0.2371	6.42862
Fosl2	bZIP	3T3L1-Fosl2-ChIP-Seq	GSE56872	Homer	NATGASTCABNN	24	1e-24	3.31e-24	236	0.3172	5126.9	0.1626	7.02941
At5g05790	MYBrelated	col-At5g05790-DAP-Seq	GSE60143	Homer	AYCTTATC	24	1e-24	3.31e-24	346	0.4651	8990.2	0.2851	5.11273
HAP3	CCAATHAP3	col-HAP3-DAP-Seq	GSE60143	Homer	TGATGGAW	23	1e-23	3.13249e-23	174	0.2339	3215.1	0.102	8.95736
MYB77	MYB	col-MYB77-DAP-Seq	GSE60143	Homer	NYAACBGYMC	23	1e-23	3.13249e-23	373	0.5013	10031.7	0.3181	5.20434
Otx2	Homeobox	EpiLC-Otx2-ChIP-Seq	GSE56098	Homer	NYTAATCCYB	23	1e-23	3.13249e-23	352	0.4731	9235.6	0.2929	6.67091
Nr5a2	NR	Pancreas-LRH1-ChIP-Seq	GSE34295	Homer	BTCAAGGTCA	23	1e-23	3.13249e-23	290	0.3898	6977.8	0.2213	7.02113
MYB70	MYB	col-MYB70-DAP-Seq	GSE60143	Homer	WTAACNGTTA	23	1e-23	3.13249e-23	427	0.5739	12206.9	0.3871	5.18703
KLF6	Zf	PDAC-KLF6-ChIP-Seq	GSE64557	Homer	MKGGGYGTGGCC	23	1e-23	3.13249e-23	337	0.453	8712.5	0.2763	5.44761
RUNX	Runt	HPC7-Runx1-ChIP-Seq	GSE22178	Homer	SAAACCACAG	23	1e-23	3.13249e-23	280	0.3763	6664.7	0.2114	6.62587
bZIP3	bZIP	col-bZIP3-DAP-Seq	GSE60143	Homer	DWKNHSACGTGGCAD	23	1e-23	3.13249e-23	196	0.2634	3911.1	0.124	6.30942
c-Jun-CRE	bZIP	K562-cJun-ChIP-Seq	GSE31477	Homer	ATGACGTCATCY	23	1e-23	3.13249e-23	185	0.2487	3577.7	0.1135	7.33792
Gata4	Zf	Heart-Gata4-ChIP-Seq	GSE35151	Homer	NBWGATAAGR	23	1e-23	3.13249e-23	366	0.4919	9820.1	0.3114	6.51598
Cdx2	Homeobox	mES-Cdx2-ChIP-Seq	GSE14586	Homer	GYMATAAAAH	23	1e-23	3.13249e-23	304	0.4086	7525.1	0.2386	6.98658
At5g08330	TCP	col-At5g08330-DAP-Seq	GSE60143	Homer	GGRCCCAC	23	1e-23	3.13249e-23	252	0.3387	5726.3	0.1816	7.03991
ATHB5	HB	colamp-ATHB5-DAP-Seq	GSE60143	Homer	AATGATTG	23	1e-23	3.13249e-23	359	0.4825	9582.1	0.3039	5.92727
At3g11280	MYBrelated	col-At3g11280-DAP-Seq	GSE60143	Homer	GATAAGRT	23	1e-23	3.13249e-23	335	0.4503	8680.2	0.2753	5.39671
Etv2	ETS	ES-ER71-ChIP-Seq	GSE59402	Homer	NNAYTTCCTGHN	23	1e-23	3.13249e-23	348	0.4677	9167.1	0.2907	7.21376
STAT4	Stat	CD4-Stat4-ChIP-Seq	GSE22104	Homer	NYTTCCWGGAAR	23	1e-23	3.13249e-23	357	0.4798	9511.2	0.3016	5.22025
AZF1	C2H2	colamp-AZF1-DAP-Seq	GSE60143	Homer	DKSWCACT	23	1e-23	3.13249e-23	726	0.9758	27486.9	0.8717	5.15716
FOXM1	Forkhead	MCF7-FOXM1-ChIP-Seq	GSE72977	Homer	TRTTTACTTW	22	1e-22	2.94659e-22	383	0.5148	10536.1	0.3341	7.164
Lhx1	Homeobox	EmbryoCarcinoma-Lhx1-ChIP-Seq	GSE70957	Homer	NNYTAATTAR	22	1e-22	2.94659e-22	386	0.5188	10665.8	0.3382	5.97818
THRa	NR	C17.2-THRa-ChIP-Seq	GSE38347	Homer	GGTCANYTGAGGWCA	22	1e-22	2.94659e-22	282	0.379	6806.1	0.2158	7.77288
MYB92	MYB	colamp-MYB92-DAP-Seq	GSE60143	Homer	GGTAGGTR	22	1e-22	2.94659e-22	340	0.457	8913.9	0.2827	7.2146
KANADI1	Myb	Seedling-KAN1-ChIP-Seq	GSE48081	Homer	ARGAATAWWN	22	1e-22	2.94659e-22	403	0.5417	11351.3	0.36	5.48219
SF1	NR	H295R-Nr5a1-ChIP-Seq	GSE44220	Homer	CAAGGHCANV	22	1e-22	2.94659e-22	224	0.3011	4852.4	0.1539	6.51408
TF3A	C2H2	col-TF3A-DAP-Seq	GSE60143	Homer	NNDDGAGGAGGWNNN	22	1e-22	2.94659e-22	437	0.5874	12739.9	0.404	5.59446
Esrrb	NR	mES-Esrrb-ChIP-Seq	GSE11431	Homer	KTGACCTTGA	22	1e-22	2.94659e-22	277	0.3723	6642.4	0.2107	7.14928
EWS:ERG-fusion	ETS	CADO_ES1-EWS:ERG-ChIP-Seq	SRA014231	Homer	ATTTCCTGTN	22	1e-22	2.94659e-22	318	0.4274	8116.2	0.2574	7.33879
ZBTB18	Zf	HEK293-ZBTB18.GFP-ChIP-Seq	GSE58341	Homer	AACATCTGGA	22	1e-22	2.94659e-22	230	0.3091	5062.3	0.1605	7.77411
NFkB-p65-Rel	RHD	ThioMac-LPS-Expression	GSE23622	Homer	GGAAATTCCC	22	1e-22	2.94659e-22	78	0.1048	844.3	0.0268	9.2299
TEAD2	TEA	Py2T-Tead2-ChIP-Seq	GSE55709	Homer	CCWGGAATGY	22	1e-22	2.94659e-22	272	0.3656	6506.8	0.2064	7.34798
MYB13	MYB	col-MYB13-DAP-Seq	GSE60143	Homer	HYCACCWACCHH	22	1e-22	2.94659e-22	286	0.3844	6998.9	0.222	7.41271
ANAC070	NAC	colamp-ANAC070-DAP-Seq	GSE60143	Homer	CTTRHDNHNBAAGHW	22	1e-22	2.94659e-22	336	0.4516	8817.4	0.2796	6.40848
CDX4	Homeobox	ZebrafishEmbryos-Cdx4.Myc-ChIP-Seq	GSE48254	Homer	NGYCATAAAWCH	22	1e-22	2.94659e-22	338	0.4543	8898.7	0.2822	6.82675
RUNX-AML	Runt	CD4+-PolII-ChIP-Seq	Barski_et_al.	Homer	GCTGTGGTTW	22	1e-22	2.94659e-22	283	0.3804	6900.5	0.2188	7.38572
Six2	Homeobox	NephronProgenitor-Six2-ChIP-Seq	GSE39837	Homer	GWAAYHTGAKMC	22	1e-22	2.94659e-22	351	0.4718	9392	0.2979	6.53718
CUX1	Homeobox	K562-CUX1-ChIP-Seq	GSE92882	Homer	TATCGATNAN	22	1e-22	2.94659e-22	271	0.3642	6482.7	0.2056	6.16664
KAN2	G2like	colamp-KAN2-DAP-Seq	GSE60143	Homer	ATATTCTY	22	1e-22	2.94659e-22	433	0.582	12639.3	0.4008	6.41116
FOXA1	Forkhead	LNCAP-FOXA1-ChIP-Seq	GSE27824	Homer	WAAGTAAACA	22	1e-22	2.94659e-22	406	0.5457	11543.3	0.3661	6.33753
FOXA1	Forkhead	MCF7-FOXA1-ChIP-Seq	GSE26831	Homer	WAAGTAAACA	21	1e-21	2.78933e-21	372	0.5	10229.4	0.3244	6.56811
Mef2a	MADS	HL1-Mef2a.biotin-ChIP-Seq	GSE21529	Homer	CYAAAAATAG	21	1e-21	2.78933e-21	300	0.4032	7545.9	0.2393	7.66895
TEAD	TEA	Fibroblast-PU.1-ChIP-Seq	Unpublished	Homer	YCWGGAATGY	21	1e-21	2.78933e-21	311	0.418	7948.5	0.2521	8.29002
Gata6	Zf	HUG1N-GATA6-ChIP-Seq	GSE51936	Homer	YCTTATCTBN	21	1e-21	2.78933e-21	343	0.461	9145.6	0.29	6.28786
Myf5	bHLH	GM-Myf5-ChIP-Seq	GSE24852	Homer	BAACAGCTGT	21	1e-21	2.78933e-21	258	0.3468	6082.9	0.1929	7.32271
HY5	bZIP	colamp-HY5-DAP-Seq	GSE60143	Homer	RRTSACGTSD	21	1e-21	2.78933e-21	225	0.3024	4987	0.1582	5.7645
caudal	Homeobox	Drosophila-Embryos-ChIP-Chip	modEncode	Homer	GGYCATAAAW	21	1e-21	2.78933e-21	315	0.4234	8120.7	0.2575	6.74889
WRKY27	WRKY	colamp-WRKY27-DAP-Seq	GSE60143	Homer	NHGTTGACYTWD	21	1e-21	2.78933e-21	285	0.3831	7052.7	0.2237	6.75294
LHY	Myb	Seedling-LHY-ChIP-Seq	GSE52175	Homer	ADAAATATCT	21	1e-21	2.78933e-21	347	0.4664	9331.1	0.2959	6.47124
ZNF341	Zf	EBV-ZNF341-ChIP-Seq	GSE113194	Homer	GGAACAGCCG	21	1e-21	2.78933e-21	258	0.3468	6113.7	0.1939	7.22693
HOXB13	Homeobox	ProstateTumor-HOXB13-ChIP-Seq	GSE56288	Homer	TTTTATKRGG	21	1e-21	2.78933e-21	375	0.504	10424	0.3306	4.26957
Usf2	bHLH	C2C12-Usf2-ChIP-Seq	GSE36030	Homer	GTCACGTGGT	21	1e-21	2.78933e-21	170	0.2285	3285.6	0.1042	7.54255
WRKY55	WRKY	col-WRKY55-DAP-Seq	GSE60143	Homer	NCGTTGACTT	21	1e-21	2.78933e-21	338	0.4543	9012.7	0.2858	6.69164
AGL63	MADS	col-AGL63-DAP-Seq	GSE60143	Homer	TTCCAAWWWTGG	21	1e-21	2.78933e-21	327	0.4395	8602.6	0.2728	6.68624
At3g04030	G2like	col-At3g04030-DAP-Seq	GSE60143	Homer	DRGAATCT	21	1e-21	2.78933e-21	361	0.4852	9900.5	0.314	6.4318
Zic	Zf	Cerebellum-ZIC1.2-ChIP-Seq	GSE60731	Homer	CCTGCTGAGH	21	1e-21	2.78933e-21	292	0.3925	7343.6	0.2329	7.26844
CELF2	RRM	JSL1-CELF2-CLIP-Seq	GSE71264	Homer	RGTGTCAG	20	1e-20	2.61316e-20	168	0.2258	3254	0.1032	8.02875
Foxo3	Forkhead	U2OS-Foxo3-ChIP-Seq	E-MTAB-2701	Homer	DGTAAACA	20	1e-20	2.61316e-20	297	0.3992	7538	0.2391	4.67304
NF1	CTF	LNCAP-NF1-ChIP-Seq	Unpublished	Homer	CYTGGCABNSTGCCAR	20	1e-20	2.61316e-20	204	0.2742	4367.4	0.1385	7.59834
Mef2c	MADS	GM12878-Mef2c-ChIP-Seq	GSE32465	Homer	DCYAAAAATAGM	20	1e-20	2.61316e-20	311	0.418	8049.5	0.2553	7.87448
At3g60580	C2H2	col-At3g60580-DAP-Seq	GSE60143	Homer	WTTYTACT	20	1e-20	2.61316e-20	725	0.9745	27639.1	0.8765	4.61862
At1g72010	TCP	colamp-At1g72010-DAP-Seq	GSE60143	Homer	GGDCCCAC	20	1e-20	2.61316e-20	215	0.289	4724.2	0.1498	7.13415
AT4G26030	C2H2	col-AT4G26030-DAP-Seq	GSE60143	Homer	BYYACCWACY	20	1e-20	2.61316e-20	324	0.4355	8538.7	0.2708	6.79985
RBPJ:Ebox	?,bHLH	Panc1-Rbpj1-ChIP-Seq	GSE47459	Homer	GGGRAARRGRMCAGMTG	20	1e-20	2.61316e-20	181	0.2433	3655.8	0.1159	8.85279
SGR5	C2H2	colamp-SGR5-DAP-Seq	GSE60143	Homer	TTTGTCTTTTTT	20	1e-20	2.61316e-20	291	0.3911	7345.1	0.2329	7.28147
ZNF467	Zf	HEK293-ZNF467.GFP-ChIP-Seq	GSE58341	Homer	TGGGGAAGGGCM	20	1e-20	2.61316e-20	299	0.4019	7644.1	0.2424	7.76178
MYB58	MYB	colamp-MYB58-DAP-Seq	GSE60143	Homer	YYYACCWACC	20	1e-20	2.61316e-20	316	0.4247	8269	0.2622	6.75002
WRKY25	WRKY	colamp-WRKY25-DAP-Seq	GSE60143	Homer	NNNNHRGTCAAMNNN	20	1e-20	2.61316e-20	326	0.4382	8644.1	0.2741	6.96716
ATHB7	Homeobox	col-ATHB7-DAP-Seq	GSE60143	Homer	AATGATTG	20	1e-20	2.61316e-20	289	0.3884	7293.8	0.2313	6.28724
AT3G25990	Trihelix	colamp-AT3G25990-DAP-Seq	GSE60143	Homer	TTAACCATAG	20	1e-20	2.61316e-20	275	0.3696	6796.6	0.2155	6.39677
Sox17	HMG	Endoderm-Sox17-ChIP-Seq	GSE61475	Homer	CCATTGTTYB	20	1e-20	2.61316e-20	277	0.3723	6869.3	0.2178	6.82454
Gata2	Zf	K562-GATA2-ChIP-Seq	GSE18829	Homer	BBCTTATCTS	20	1e-20	2.61316e-20	278	0.3737	6912.2	0.2192	6.67483
MYB65	MYB	colamp-MYB65-DAP-Seq	GSE60143	Homer	RACNGTTA	20	1e-20	2.61316e-20	348	0.4677	9500.3	0.3013	6.11249
AT1G71450	AP2EREBP	col-AT1G71450-DAP-Seq	GSE60143	Homer	DHDWTGTCGGTG	20	1e-20	2.61316e-20	264	0.3548	6432.8	0.204	4.85321
ETS1	ETS	Jurkat-ETS1-ChIP-Seq	GSE17954	Homer	ACAGGAAGTG	20	1e-20	2.61316e-20	353	0.4745	9731.1	0.3086	6.52537
AP-2alpha	AP2	Hela-AP2alpha-ChIP-Seq	GSE31477	Homer	ATGCCCTGAGGC	20	1e-20	2.61316e-20	299	0.4019	7712.4	0.2446	6.80067
bHLHE41	bHLH	proB-Bhlhe41-ChIP-Seq	GSE93764	Homer	KCACGTGMCN	20	1e-20	2.61316e-20	324	0.4355	8637.9	0.2739	5.31838
Nr5a2	NR	mES-Nr5a2-ChIP-Seq	GSE19019	Homer	BTCAAGGTCA	20	1e-20	2.61316e-20	230	0.3091	5303.3	0.1682	7.61376
ATHB6	Homeobox	Arabidopsis-HB6-ChIP-Seq	GSE80564	Homer	CAATNATTBN	20	1e-20	2.61316e-20	304	0.4086	7900.8	0.2506	6.38603
PRDM9	Zf	Testis-DMC1-ChIP-Seq	GSE35498	Homer	ADGGYAGYAGCATCT	19	1e-19	2.48872e-19	190	0.2554	4020.1	0.1275	8.02355
AT5G47660	Trihelix	colamp-AT5G47660-DAP-Seq	GSE60143	Homer	AWTTTTACCG	19	1e-19	2.48872e-19	436	0.586	13092.7	0.4152	6.18736
TGA6	bZIP	colamp-TGA6-DAP-Seq	GSE60143	Homer	TGACGTCABC	19	1e-19	2.48872e-19	191	0.2567	4063.9	0.1289	6.2873
MS188	MYB	colamp-MS188-DAP-Seq	GSE60143	Homer	WARKTAGGTRRA	19	1e-19	2.48872e-19	299	0.4019	7760.2	0.2461	6.73704
BOS1	MYB	col-BOS1-DAP-Seq	GSE60143	Homer	NNRCCTAACT	19	1e-19	2.48872e-19	311	0.418	8202.1	0.2601	5.84663
Atf2	bZIP	3T3L1-Atf2-ChIP-Seq	GSE56872	Homer	NRRTGACGTCAT	19	1e-19	2.48872e-19	175	0.2352	3572.5	0.1133	7.09852
LMI1	HB	colamp-LMI1-DAP-Seq	GSE60143	Homer	AATTATTG	19	1e-19	2.48872e-19	299	0.4019	7768	0.2463	6.28998
AT4G00250	GeBP	col-AT4G00250-DAP-Seq	GSE60143	Homer	WDTGGATAAKRT	19	1e-19	2.48872e-19	247	0.332	5933.8	0.1882	7.03771
Hand2	bHLH	Mesoderm-Hand2-ChIP-Seq	GSE61475	Homer	TGACANARRCCAGRC	19	1e-19	2.48872e-19	221	0.297	5056	0.1603	8.40959
AT1G69570	C2C2dof	col-AT1G69570-DAP-Seq	GSE60143	Homer	WAAAAGTGHH	19	1e-19	2.48872e-19	411	0.5524	12108.2	0.384	6.46659
c-Myc	bHLH	mES-cMyc-ChIP-Seq	GSE11431	Homer	VVCCACGTGG	19	1e-19	2.48872e-19	205	0.2755	4543	0.1441	6.80884
ETV1	ETS	GIST48-ETV1-ChIP-Seq	GSE22441	Homer	AACCGGAAGT	19	1e-19	2.48872e-19	398	0.5349	11602.1	0.3679	6.28588
Arnt:Ahr	bHLH	MCF7-Arnt-ChIP-Seq	Lo_et_al.	Homer	TBGCACGCAA	19	1e-19	2.48872e-19	215	0.289	4884.6	0.1549	6.1015
WRKY24	WRKY	colamp-WRKY24-DAP-Seq	GSE60143	Homer	CGTTGACTWW	19	1e-19	2.48872e-19	268	0.3602	6698.2	0.2124	6.04616
FOXK2	Forkhead	U2OS-FOXK2-ChIP-Seq	E-MTAB-2204	Homer	SCHTGTTTACAT	19	1e-19	2.48872e-19	270	0.3629	6770	0.2147	7.29725
Maz	Zf	HepG2-Maz-ChIP-Seq	GSE31477	Homer	GGGGGGGG	19	1e-19	2.48872e-19	329	0.4422	8940.6	0.2835	7.47877
VRN1	ABI3VP1	col-VRN1-DAP-Seq	GSE60143	Homer	TTTTTTTTTT	19	1e-19	2.48872e-19	239	0.3212	5707.9	0.181	10.2962
Elf4	ETS	BMDM-Elf4-ChIP-Seq	GSE88699	Homer	ACTTCCKGKT	19	1e-19	2.48872e-19	347	0.4664	9639.7	0.3057	6.93529
MafA	bZIP	Islet-MafA-ChIP-Seq	GSE30298	Homer	TGCTGACTCA	18	1e-18	2.32553e-18	286	0.3844	7382.9	0.2341	6.97933
TCP7	TCP	col-TCP7-DAP-Seq	GSE60143	Homer	GTGGGSCCCACHHNN	18	1e-18	2.32553e-18	207	0.2782	4657.5	0.1477	6.8764
HSFA6B	HSF	colamp-HSFA6B-DAP-Seq	GSE60143	Homer	NTTCTAGAANHTTCT	18	1e-18	2.32553e-18	236	0.3172	5631.3	0.1786	7.37897
BPC1	BBRBPC	colamp-BPC1-DAP-Seq	GSE60143	Homer	GARGAGAGAGAA	18	1e-18	2.32553e-18	295	0.3965	7721.3	0.2449	8.32898
VND6	NAC	col-VND6-DAP-Seq	GSE60143	Homer	DCTTNHTTTTYAMGY	18	1e-18	2.32553e-18	296	0.3978	7764.4	0.2462	6.16729
WRKY15	WRKY	col-WRKY15-DAP-Seq	GSE60143	Homer	VGTTGACTWW	18	1e-18	2.32553e-18	289	0.3884	7518.2	0.2384	6.4792
WUS1	Homeobox	colamp-WUS1-DAP-Seq	GSE60143	Homer	CAWTCATTCA	18	1e-18	2.32553e-18	217	0.2917	5009.5	0.1589	7.42334
Sox4	HMG	proB-Sox4-ChIP-Seq	GSE50066	Homer	YCTTTGTTCC	18	1e-18	2.32553e-18	298	0.4005	7851.2	0.249	7.06867
STOP1	C2H2	colamp-STOP1-DAP-Seq	GSE60143	Homer	DTATCTGGKGRAGGT	18	1e-18	2.32553e-18	201	0.2702	4486.5	0.1423	7.49304
MYB67	MYB	col-MYB67-DAP-Seq	GSE60143	Homer	YYYACCTAAC	18	1e-18	2.32553e-18	310	0.4167	8299.8	0.2632	6.40256
SPL11	SBP	col100-SPL11-DAP-Seq	GSE60143	Homer	YTGTACTTBH	18	1e-18	2.32553e-18	238	0.3199	5736.7	0.1819	6.84156
PQM-1	?	cElegans-L3-ChIP-Seq	modEncode	Homer	ACTGATAAGA	18	1e-18	2.32553e-18	190	0.2554	4148.9	0.1316	7.35523
HIF-1b	HLH	T47D-HIF1b-ChIP-Seq	GSE59937	Homer	RTACGTGC	18	1e-18	2.32553e-18	295	0.3965	7773.8	0.2465	5.71312
MYB116	MYB	colamp-MYB116-DAP-Seq	GSE60143	Homer	AGTTAGGCAN	18	1e-18	2.32553e-18	262	0.3522	6592.7	0.2091	6.19052
SCRT1	Zf	HEK293-SCRT1.eGFP-ChIP-Seq	Encode	Homer	GCAACAGGTG	18	1e-18	2.32553e-18	172	0.2312	3594.3	0.114	6.32471
ATHB21	HB	colamp-ATHB21-DAP-Seq	GSE60143	Homer	YCAATWAT	18	1e-18	2.32553e-18	222	0.2984	5215	0.1654	3.39885
ERF7	AP2EREBP	col-ERF7-DAP-Seq	GSE60143	Homer	ATGRCGGCGG	18	1e-18	2.32553e-18	264	0.3548	6668.1	0.2115	4.96161
Fox:Ebox	Forkhead,bHLH	Panc1-Foxa2-ChIP-Seq	GSE47459	Homer	NNNVCTGWGYAAACASN	18	1e-18	2.32553e-18	332	0.4462	9176.3	0.291	7.01059
USF1	bHLH	GM12878-Usf1-ChIP-Seq	GSE32465	Homer	SGTCACGTGR	18	1e-18	2.32553e-18	179	0.2406	3825	0.1213	6.62948
AT3G09735	S1Falike	col-AT3G09735-DAP-Seq	GSE60143	Homer	TTCTAGAANMTTCTA	18	1e-18	2.32553e-18	201	0.2702	4531.6	0.1437	7.55124
REF6	Zf	Arabidopsis-REF6-ChIP-Seq	GSE106942	Homer	TVCTCTGTTT	18	1e-18	2.32553e-18	256	0.3441	6399	0.2029	7.88202
Unknown-ESC-element	?	mES-Nanog-ChIP-Seq	GSE11724	Homer	CACAGCAGGGGG	18	1e-18	2.32553e-18	236	0.3172	5706	0.181	7.69767
NST1	NAC	colamp-NST1-DAP-Seq	GSE60143	Homer	WRCTTRWWNWWYAAG	18	1e-18	2.32553e-18	273	0.3669	7006.9	0.2222	6.57889
bZIP48	bZIP	colamp-bZIP48-DAP-Seq	GSE60143	Homer	DDWWKVTSACGTGGC	18	1e-18	2.32553e-18	136	0.1828	2530.2	0.0802	6.20052
Pit1+1bp	Homeobox	GCrat-Pit1-ChIP-Seq	GSE58009	Homer	ATGCATAATTCA	18	1e-18	2.32553e-18	187	0.2513	4089.1	0.1297	7.33824
MYB99	MYB	colamp-MYB99-DAP-Seq	GSE60143	Homer	GGTAGGTG	18	1e-18	2.32553e-18	296	0.3978	7853	0.249	5.50278
CCA	Myb	Arabidopsis-CCA.GFP-ChIP-Seq	GSE70533	Homer	AGATATYTTT	18	1e-18	2.32553e-18	299	0.4019	7964.1	0.2526	6.77187
Foxa2	Forkhead	Liver-Foxa2-ChIP-Seq	GSE25694	Homer	CYTGTTTACWYW	18	1e-18	2.32553e-18	300	0.4032	8001.2	0.2537	6.53541
ABI5	bZIP	col-ABI5-DAP-Seq	GSE60143	Homer	GCCACGTG	17	1e-17	2.21652e-17	137	0.1841	2567	0.0814	5.98942
Fli1	ETS	CD8-FLI-ChIP-Seq	GSE20898	Homer	NRYTTCCGGH	17	1e-17	2.21652e-17	342	0.4597	9591	0.3042	5.89729
SPDEF	ETS	VCaP-SPDEF-ChIP-Seq	SRA014231	Homer	ASWTCCTGBT	17	1e-17	2.21652e-17	339	0.4556	9476.6	0.3005	6.87195
ANAC047	NAC	colamp-ANAC047-DAP-Seq	GSE60143	Homer	WACACGTAACTT	17	1e-17	2.21652e-17	214	0.2876	4980.8	0.158	6.05084
CLOCK	bHLH	Liver-Clock-ChIP-Seq	GSE39860	Homer	GHCACGTG	17	1e-17	2.21652e-17	188	0.2527	4129.3	0.131	6.34007
Stat3+il21	Stat	CD4-Stat3-ChIP-Seq	GSE19198	Homer	SVYTTCCNGGAARB	17	1e-17	2.21652e-17	276	0.371	7137.2	0.2263	6.74705
At1g19210	AP2EREBP	colamp-At1g19210-DAP-Seq	GSE60143	Homer	HCACCGACCAHN	17	1e-17	2.21652e-17	232	0.3118	5595.2	0.1774	5.50109
At5g04390	C2H2	col200-At5g04390-DAP-Seq	GSE60143	Homer	AGTGANDN	17	1e-17	2.21652e-17	728	0.9785	28215.8	0.8948	4.62976
bZIP:IRF	bZIP,IRF	Th17-BatF-ChIP-Seq	GSE39756	Homer	NAGTTTCABTHTGACTNW	17	1e-17	2.21652e-17	225	0.3024	5376.2	0.1705	8.08507
ZNF264	Zf	HEK293-ZNF264.GFP-ChIP-Seq	GSE58341	Homer	RGGGCACTAACY	17	1e-17	2.21652e-17	239	0.3212	5861.4	0.1859	6.82124
GATA4	C2C2gata	col-GATA4-DAP-Seq	GSE60143	Homer	DDWTYAGATCTR	17	1e-17	2.21652e-17	257	0.3454	6492.2	0.2059	6.48541
Hoxc9	Homeobox	Ainv15-Hoxc9-ChIP-Seq	GSE21812	Homer	GGCCATAAATCA	17	1e-17	2.21652e-17	229	0.3078	5542.1	0.1758	6.35975
ANAC016	NAC	col-ANAC016-DAP-Seq	GSE60143	Homer	WNCTTGNNNNNCAMG	17	1e-17	2.21652e-17	234	0.3145	5715.7	0.1813	6.44148
TGA10	bZIP	colamp-TGA10-DAP-Seq	GSE60143	Homer	ATGACGTC	17	1e-17	2.21652e-17	191	0.2567	4282.1	0.1358	6.21724
At1g68670	G2like	colamp-At1g68670-DAP-Seq	GSE60143	Homer	WNWWHNRAAGATTCT	17	1e-17	2.21652e-17	238	0.3199	5871.2	0.1862	7.81998
AT1G28160	AP2EREBP	colamp-AT1G28160-DAP-Seq	GSE60143	Homer	GGCGGCGG	17	1e-17	2.21652e-17	260	0.3495	6644.2	0.2107	4.53972
MyoD	bHLH	Myotube-MyoD-ChIP-Seq	GSE21614	Homer	RRCAGCTGYTSY	17	1e-17	2.21652e-17	256	0.3441	6507.2	0.2064	7.24983
WRKY75	WRKY	col-WRKY75-DAP-Seq	GSE60143	Homer	CGTTGACTWW	17	1e-17	2.21652e-17	278	0.3737	7300.9	0.2315	6.6105
CES-1	Homeobox	cElegans-L1-CES1-ChIP-Seq	modEncode	Homer	AAATTSAATTTN	17	1e-17	2.21652e-17	249	0.3347	6269	0.1988	6.53689
ELF3	ETS	PDAC-ELF3-ChIP-Seq	GSE64557	Homer	ANCAGGAAGT	17	1e-17	2.21652e-17	299	0.4019	8094.6	0.2567	7.58608
At1g76110	ARID	colamp-At1g76110-DAP-Seq	GSE60143	Homer	ATTTAATG	16	1e-16	2.15401e-16	274	0.3683	7197	0.2282	5.83519
MYB74	MYB	colamp-MYB74-DAP-Seq	GSE60143	Homer	YYYACCTACCWH	16	1e-16	2.15401e-16	240	0.3226	5998.7	0.1902	7.25048
GTL1	Trihelix	colamp-GTL1-DAP-Seq	GSE60143	Homer	WWTTTACCKY	16	1e-16	2.15401e-16	370	0.4973	10863.2	0.3445	6.68593
ATY19	MYB	col-ATY19-DAP-Seq	GSE60143	Homer	YYCACCWACCAT	16	1e-16	2.15401e-16	264	0.3548	6866.9	0.2178	6.96524
Klf4	Zf	mES-Klf4-ChIP-Seq	GSE11431	Homer	GCCACACCCA	16	1e-16	2.15401e-16	193	0.2594	4434.1	0.1406	7.33396
WRKY6	WRKY	colamp-WRKY6-DAP-Seq	GSE60143	Homer	NCGTTGACTWWD	16	1e-16	2.15401e-16	260	0.3495	6750.6	0.2141	6.90933
GATA12	C2C2gata	col-GATA12-DAP-Seq	GSE60143	Homer	YAGATCTRAW	16	1e-16	2.15401e-16	213	0.2863	5119.6	0.1624	6.5815
LEF1	HMG	H1-LEF1-ChIP-Seq	GSE64758	Homer	CCTTTGATST	16	1e-16	2.15401e-16	259	0.3481	6731.6	0.2135	7.55657
FXR	NR,IR1	Liver-FXR-ChIP-Seq	Chong_et_al.	Homer	AGGTCANTGACCTB	16	1e-16	2.15401e-16	182	0.2446	4099.8	0.13	6.87316
Gata1	Zf	K562-GATA1-ChIP-Seq	GSE18829	Homer	SAGATAAGRV	16	1e-16	2.15401e-16	244	0.328	6201.8	0.1967	6.40298
ETV4	ETS	HepG2-ETV4-ChIP-Seq	ENCODE	Homer	ACCGGAAGTG	16	1e-16	2.15401e-16	332	0.4462	9446.3	0.2996	6.20352
SMB	NAC	colamp-SMB-DAP-Seq	GSE60143	Homer	CTTVNNNNDBAAGHW	16	1e-16	2.15401e-16	262	0.3522	6858.3	0.2175	6.81582
RVE1	MYBrelated	col-RVE1-DAP-Seq	GSE60143	Homer	AAATATCT	15	1e-15	2.03484e-15	241	0.3239	6127.5	0.1943	3.7611
FoxD3	forkhead	ZebrafishEmbryo-Foxd3.biotin-ChIP-seq	GSE106676	Homer	TGTTTAYTTAGC	15	1e-15	2.03484e-15	317	0.4261	8913.9	0.2827	7.33682
Hoxa10	Homeobox	ChickenMSG-Hoxa10.Flag-ChIP-Seq	GSE86088	Homer	GGYAATGAAA	15	1e-15	2.03484e-15	246	0.3306	6307.8	0.2	7.08661
WRKY3	WRKY	col-WRKY3-DAP-Seq	GSE60143	Homer	NCKTTGACYDDN	15	1e-15	2.03484e-15	206	0.2769	4929	0.1563	6.5643
ATHB15	HB	col-ATHB15-DAP-Seq	GSE60143	Homer	GYAATSATTA	15	1e-15	2.03484e-15	172	0.2312	3812.8	0.1209	7.69448
AT3G10113	MYBrelated	col-AT3G10113-DAP-Seq	GSE60143	Homer	WNAAATATCWWN	15	1e-15	2.03484e-15	212	0.2849	5136.8	0.1629	4.44337
AT2G15740	C2H2	col-AT2G15740-DAP-Seq	GSE60143	Homer	DHNDWATCGATD	15	1e-15	2.03484e-15	212	0.2849	5141	0.163	4.93232
Gli2	Zf	GM2-Gli2-ChIP-Chip	GSE112702	Homer	YSTGGGTGGTCT	15	1e-15	2.03484e-15	140	0.1882	2824.4	0.0896	8.36738
WT1	Zf	Kidney-WT1-ChIP-Seq	GSE90016	Homer	MCTCCCMCRCAB	15	1e-15	2.03484e-15	212	0.2849	5146.1	0.1632	7.71093
Dorsal	RHD	Embryo-dl-ChIP-Seq	GSE65441	Homer	GGGAAAAMCCCG	15	1e-15	2.03484e-15	137	0.1841	2741.8	0.087	7.87012
MYB94	MYB	col-MYB94-DAP-Seq	GSE60143	Homer	WGGTRGTTGGKA	15	1e-15	2.03484e-15	201	0.2702	4786.2	0.1518	7.90522
TCP1	TCP	col-TCP1-DAP-Seq	GSE60143	Homer	GGGGGCCCMMCN	15	1e-15	2.03484e-15	149	0.2003	3111.6	0.0987	7.63323
HOXA1	Homeobox	mES-Hoxa1-ChIP-Seq	SRP084292	Homer	TGATKGATGR	15	1e-15	2.03484e-15	133	0.1788	2630.6	0.0834	8.01907
Dlx3	Homeobox	Kerainocytes-Dlx3-ChIP-Seq	GSE89884	Homer	NDGTAATTAC	15	1e-15	2.03484e-15	267	0.3589	7109.1	0.2255	5.57497
Pax8	Paired,Homeobox	Thyroid-Pax8-ChIP-Seq	GSE26938	Homer	GTCATGCHTGRCTGS	15	1e-15	2.03484e-15	173	0.2325	3878.5	0.123	8.21097
HDG1	Homeobox	col100-HDG1-DAP-Seq	GSE60143	Homer	DDYAATTAATGH	15	1e-15	2.03484e-15	257	0.3454	6758.8	0.2143	6.7514
RKD2	RWPRK	colamp-RKD2-DAP-Seq	GSE60143	Homer	GACKTTTCRDCTTCC	15	1e-15	2.03484e-15	250	0.336	6508.4	0.2064	6.90801
MYB113	MYB	col-MYB113-DAP-Seq	GSE60143	Homer	HNDAWTCMGTTAYWN	15	1e-15	2.03484e-15	223	0.2997	5571	0.1767	7.29831
Egr1	Zf	K562-Egr1-ChIP-Seq	GSE32465	Homer	TGCGTGGGYG	15	1e-15	2.03484e-15	208	0.2796	5058.3	0.1604	7.3533
At2g41835	C2H2	col-At2g41835-DAP-Seq	GSE60143	Homer	TTTGAAAA	15	1e-15	2.03484e-15	225	0.3024	5644.8	0.179	9.01804
ANL2	HB	col-ANL2-DAP-Seq	GSE60143	Homer	CATTAATTGC	15	1e-15	2.03484e-15	238	0.3199	6102.2	0.1935	5.31433
Zic3	Zf	mES-Zic3-ChIP-Seq	GSE37889	Homer	GGCCYCCTGCTGDGH	15	1e-15	2.03484e-15	215	0.289	5304.8	0.1682	7.88465
MYB51	MYB	col-MYB51-DAP-Seq	GSE60143	Homer	GGTAGGTG	15	1e-15	2.03484e-15	275	0.3696	7439.4	0.2359	5.6186
STAT6	Stat	Macrophage-Stat6-ChIP-Seq	GSE38377	Homer	TTCCKNAGAA	15	1e-15	2.03484e-15	228	0.3065	5766.8	0.1829	6.48048
ELT-3	Gata	cElegans-L1-ELT3-ChIP-Seq	modEncode	Homer	AWTGATAAGA	15	1e-15	2.03484e-15	202	0.2715	4876.2	0.1546	7.54505
STZ	C2H2	colamp-STZ-DAP-Seq	GSE60143	Homer	HNBTCACT	15	1e-15	2.03484e-15	724	0.9731	28229.6	0.8953	4.7279
GBF5	bZIP	colamp-GBF5-DAP-Seq	GSE60143	Homer	WKNWSACGTGGCAWN	15	1e-15	2.03484e-15	122	0.164	2351.2	0.0746	6.98493
GATA14	C2C2gata	col-GATA14-DAP-Seq	GSE60143	Homer	AYCAGATCTG	14	1e-14	1.91699e-14	232	0.3118	5936.7	0.1883	6.50952
At5g18450	AP2EREBP	col-At5g18450-DAP-Seq	GSE60143	Homer	CACCGCTT	14	1e-14	1.91699e-14	279	0.375	7645.9	0.2425	3.9716
Srebp1a	bHLH	HepG2-Srebp1a-ChIP-Seq	GSE31477	Homer	RTCACSCCAY	14	1e-14	1.91699e-14	150	0.2016	3220.7	0.1021	7.91168
ATHB53	HB	col-ATHB53-DAP-Seq	GSE60143	Homer	CAATAATT	14	1e-14	1.91699e-14	230	0.3091	5887.3	0.1867	7.12224
VND4	NAC	colamp-VND4-DAP-Seq	GSE60143	Homer	WRCTTGWANWWCAAG	14	1e-14	1.91699e-14	214	0.2876	5331	0.1691	5.19188
WRKY71	WRKY	col-WRKY71-DAP-Seq	GSE60143	Homer	CKTTGACYWW	14	1e-14	1.91699e-14	230	0.3091	5892	0.1869	7.52012
VND2	NAC	col-VND2-DAP-Seq	GSE60143	Homer	DNCKTNNNNNNNAAG	14	1e-14	1.91699e-14	256	0.3441	6818.5	0.2162	6.98393
GRHL2	CP2	HBE-GRHL2-ChIP-Seq	GSE46194	Homer	AAACYKGTTWDACMRGTTTB	14	1e-14	1.91699e-14	173	0.2325	3961	0.1256	6.95492
MYB56	MYB	colamp-MYB56-DAP-Seq	GSE60143	Homer	HTAACGRMHY	14	1e-14	1.91699e-14	259	0.3481	6937.5	0.22	5.63495
TCP3	TCP	colamp-TCP3-DAP-Seq	GSE60143	Homer	WGTGGTCCCAAHWWW	14	1e-14	1.91699e-14	146	0.1962	3108.6	0.0986	7.0351
HNF6	Homeobox	Liver-Hnf6-ChIP-Seq	ERP000394	Homer	NTATYGATCH	14	1e-14	1.91699e-14	211	0.2836	5248.2	0.1664	4.57375
bZIP68	bZIP	col-bZIP68-DAP-Seq	GSE60143	Homer	WGCCACGTGK	14	1e-14	1.91699e-14	114	0.1532	2156	0.0684	6.73787
PRDM1	Zf	Hela-PRDM1-ChIP-Seq	GSE31477	Homer	ACTTTCACTTTC	14	1e-14	1.91699e-14	241	0.3239	6306.9	0.2	7.91277
MYB57	MYB	col-MYB57-DAP-Seq	GSE60143	Homer	TTACCTAACT	14	1e-14	1.91699e-14	196	0.2634	4747.9	0.1506	6.78499
At4g01280	MYBrelated	colamp-At4g01280-DAP-Seq	GSE60143	Homer	AAATATCT	14	1e-14	1.91699e-14	240	0.3226	6279.6	0.1991	7.18144
PHV	HB	col-PHV-DAP-Seq	GSE60143	Homer	RTAATSATTA	14	1e-14	1.91699e-14	191	0.2567	4590.3	0.1456	7.2065
WRKY33	WRKY	col-WRKY33-DAP-Seq	GSE60143	Homer	CGTTGACYAW	14	1e-14	1.91699e-14	234	0.3145	6077.3	0.1927	6.62392
ANAC057	NAC	colamp-ANAC057-DAP-Seq	GSE60143	Homer	DVCKTGNNNNNCAMG	14	1e-14	1.91699e-14	211	0.2836	5277.5	0.1674	6.5832
Jun-AP1	bZIP	K562-cJun-ChIP-Seq	GSE31477	Homer	GATGASTCATCN	14	1e-14	1.91699e-14	177	0.2379	4145.6	0.1315	8.48626
TCP20	TCP	col-TCP20-DAP-Seq	GSE60143	Homer	GGDCCCAC	14	1e-14	1.91699e-14	155	0.2083	3437.4	0.109	8.47318
NFIL3	bZIP	HepG2-NFIL3-ChIP-Seq	Encode	Homer	VTTACGTAAYNNNNN	14	1e-14	1.91699e-14	240	0.3226	6320.6	0.2004	6.41388
ANAC083	NAC	col-ANAC083-DAP-Seq	GSE60143	Homer	CKTRWNNNWYAMGTA	14	1e-14	1.91699e-14	217	0.2917	5511.9	0.1748	6.38978
bZIP53	bZIP	colamp-bZIP53-DAP-Seq	GSE60143	Homer	NDNHSACGTGKMNNN	14	1e-14	1.91699e-14	110	0.1478	2074.4	0.0658	7.59995
bZIP16	bZIP	colamp-bZIP16-DAP-Seq	GSE60143	Homer	TGCCACGTGD	14	1e-14	1.91699e-14	100	0.1344	1793.4	0.0569	7.35741
CEBP	bZIP	ThioMac-CEBPb-ChIP-Seq	GSE21512	Homer	ATTGCGCAAC	14	1e-14	1.91699e-14	280	0.3763	7793.9	0.2472	6.12841
ZML2	C2C2gata	col-ZML2-DAP-Seq	GSE60143	Homer	CATCATCATC	14	1e-14	1.91699e-14	113	0.1519	2168.2	0.0688	8.20882
ERE	NR,IR3	MCF7-ERa-ChIP-Seq	Unpublished	Homer	VAGGTCACNSTGACC	14	1e-14	1.91699e-14	133	0.1788	2765.1	0.0877	7.66658
EKLF	Zf	Erythrocyte-Klf1-ChIP-Seq	GSE20478	Homer	NWGGGTGTGGCY	13	1e-13	1.81204e-13	133	0.1788	2782.2	0.0882	9.25088
WRKY31	WRKY	colamp-WRKY31-DAP-Seq	GSE60143	Homer	NCGTTGACTWWK	13	1e-13	1.81204e-13	219	0.2944	5628.3	0.1785	7.13909
HLF	bZIP	HSC-HLF.Flag-ChIP-Seq	GSE69817	Homer	RTTATGYAAB	13	1e-13	1.81204e-13	289	0.3884	8181.2	0.2595	6.20931
WRKY22	WRKY	colamp-WRKY22-DAP-Seq	GSE60143	Homer	WWAAAGTCAACK	13	1e-13	1.81204e-13	200	0.2688	4996	0.1584	6.98076
Prop1	Homeobox	GHFT1-PROP1.biotin-ChIP-Seq	GSE77302	Homer	NTAATBNAATTA	13	1e-13	1.81204e-13	261	0.3508	7166.5	0.2273	6.55312
LBD23	LOBAS2	colamp-LBD23-DAP-Seq	GSE60143	Homer	GCGNAWWWTNCGCYW	13	1e-13	1.81204e-13	247	0.332	6659.9	0.2112	5.38999
MYB17	MYB	colamp-MYB17-DAP-Seq	GSE60143	Homer	GGTAGGTGRG	13	1e-13	1.81204e-13	219	0.2944	5662.8	0.1796	6.85266
MYB105	MYB	colamp-MYB105-DAP-Seq	GSE60143	Homer	RATWCCGTTA	13	1e-13	1.81204e-13	217	0.2917	5592.4	0.1774	6.0318
MYB4	MYB	col200-MYB4-DAP-Seq	GSE60143	Homer	WAGKTAGGTARR	13	1e-13	1.81204e-13	249	0.3347	6737.5	0.2137	4.63567
bZIP28	bZIP	col-bZIP28-DAP-Seq	GSE60143	Homer	TGCCACGTSABH	13	1e-13	1.81204e-13	95	0.1277	1702.2	0.054	7.30305
ERF105	AP2EREBP	colamp-ERF105-DAP-Seq	GSE60143	Homer	TGGCGGCT	13	1e-13	1.81204e-13	213	0.2863	5462.5	0.1732	4.18185
ZNF322	Zf	HEK293-ZNF322.GFP-ChIP-Seq	GSE58341	Homer	GAGCCTGGTACTGWGCCTGR	13	1e-13	1.81204e-13	157	0.211	3580.3	0.1135	8.91909
WRKY20	WRKY	col-WRKY20-DAP-Seq	GSE60143	Homer	CKTTGACYWD	13	1e-13	1.81204e-13	224	0.3011	5852.6	0.1856	7.14348
HSF6	HSF	col-HSF6-DAP-Seq	GSE60143	Homer	TTYTAGAAGCTTCTA	13	1e-13	1.81204e-13	122	0.164	2488.3	0.0789	8.02249
GABPA	ETS	Jurkat-GABPa-ChIP-Seq	GSE17954	Homer	RACCGGAAGT	13	1e-13	1.81204e-13	288	0.3871	8193.7	0.2599	6.58177
TGA1	bZIP	colamp-TGA1-DAP-Seq	GSE60143	Homer	TGACGTCAKC	13	1e-13	1.81204e-13	141	0.1895	3075.1	0.0975	6.83529
EPR1	MYBrelated	colamp-EPR1-DAP-Seq	GSE60143	Homer	AAATATCT	13	1e-13	1.81204e-13	181	0.2433	4375.7	0.1388	7.45282
LHY1	MYBrelated	col-LHY1-DAP-Seq	GSE60143	Homer	AAATATCT	13	1e-13	1.81204e-13	181	0.2433	4375.7	0.1388	7.58867
ZBTB12	Zf	HEK293-ZBTB12.GFP-ChIP-Seq	GSE58341	Homer	NGNTCTAGAACCNGV	13	1e-13	1.81204e-13	173	0.2325	4119.4	0.1306	7.36575
ANAC004	NAC	colamp-ANAC004-DAP-Seq	GSE60143	Homer	WNCTTVYNNNRBAAG	13	1e-13	1.81204e-13	147	0.1976	3285.1	0.1042	8.16827
ELF5	ETS	T47D-ELF5-ChIP-Seq	GSE30407	Homer	ACVAGGAAGT	13	1e-13	1.81204e-13	281	0.3777	7965.3	0.2526	6.8543
NAC2	NAC	colamp-NAC2-DAP-Seq	GSE60143	Homer	TDCTTGNNNNNCAAG	13	1e-13	1.81204e-13	205	0.2755	5221.1	0.1656	6.88342
Foxh1	Forkhead	hESC-FOXH1-ChIP-Seq	GSE29422	Homer	NNTGTGGATTSS	13	1e-13	1.81204e-13	234	0.3145	6244.2	0.198	7.15123
ERF13	AP2EREBP	colamp-ERF13-DAP-Seq	GSE60143	Homer	TYAGCCGCCATT	13	1e-13	1.81204e-13	212	0.2849	5465.4	0.1733	5.24898
AREB3	bZIP	col-AREB3-DAP-Seq	GSE60143	Homer	NKGMCACGTGDCMNN	13	1e-13	1.81204e-13	104	0.1398	1979.8	0.0628	7.2154
Stat3	Stat	mES-Stat3-ChIP-Seq	GSE11431	Homer	CTTCCGGGAA	13	1e-13	1.81204e-13	207	0.2782	5297.4	0.168	7.06388
Zelda	Zf	Embryo-zld-ChIP-Seq	GSE65441	Homer	KBCTACCTGW	13	1e-13	1.81204e-13	185	0.2487	4546	0.1442	6.43576
ANAC028	NAC	col-ANAC028-DAP-Seq	GSE60143	Homer	WRCTTGNNNNNCAAG	13	1e-13	1.81204e-13	211	0.2836	5440.2	0.1725	7.00626
PTF1	TCP	colamp-PTF1-DAP-Seq	GSE60143	Homer	RDDGGGACCACA	13	1e-13	1.81204e-13	81	0.1089	1347.1	0.0427	9.35718
EBF	EBF	proBcell-EBF-ChIP-Seq	GSE21978	Homer	DGTCCCYRGGGA	13	1e-13	1.81204e-13	118	0.1586	2397.7	0.076	8.59001
VND3	NAC	colamp-VND3-DAP-Seq	GSE60143	Homer	TRCTTGWDNHWCAAG	12	1e-12	1.73298e-12	204	0.2742	5199.9	0.1649	6.59684
Hoxb4	Homeobox	ES-Hoxb4-ChIP-Seq	GSE34014	Homer	TGATTRATGGCY	12	1e-12	1.73298e-12	109	0.1465	2133.8	0.0677	7.99284
IDD7	C2H2	col-IDD7-DAP-Seq	GSE60143	Homer	TTTGTCKTTTTN	12	1e-12	1.73298e-12	176	0.2366	4249.1	0.1348	7.86588
SND3	NAC	col-SND3-DAP-Seq	GSE60143	Homer	CTTNHNNNDNAAGNH	12	1e-12	1.73298e-12	213	0.2863	5518.9	0.175	7.18189
Pho2	bHLH	Yeast-Pho2-ChIP-Seq	GSE29506	Homer	CCCACGTGCT	12	1e-12	1.73298e-12	134	0.1801	2892.6	0.0917	6.96767
M1BP	Zf	S2R+-M1BP-ChIP-Seq	GSE49842	Homer	CAGTGTGACCGT	12	1e-12	1.73298e-12	115	0.1546	2318.1	0.0735	7.20727
ANAC096	NAC	colamp-ANAC096-DAP-Seq	GSE60143	Homer	TACTTGWNNNWCAAG	12	1e-12	1.73298e-12	205	0.2755	5249.6	0.1665	7.28915
AT1G24250	Orphan	col-AT1G24250-DAP-Seq	GSE60143	Homer	KTDGTTGGTDGTTGG	12	1e-12	1.73298e-12	153	0.2056	3503.5	0.1111	7.78826
AtIDD11	C2H2	colamp-AtIDD11-DAP-Seq	GSE60143	Homer	TTTGTCGTTT	12	1e-12	1.73298e-12	166	0.2231	3938.4	0.1249	6.29968
ANAC020	NAC	col-ANAC020-DAP-Seq	GSE60143	Homer	DVCKTGHNNNDCAAG	12	1e-12	1.73298e-12	183	0.246	4511.3	0.1431	7.02363
NTM1	NAC	col-NTM1-DAP-Seq	GSE60143	Homer	ACTTRTARAASAAGT	12	1e-12	1.73298e-12	185	0.2487	4581.3	0.1453	5.72879
ANAC005	NAC	col-ANAC005-DAP-Seq	GSE60143	Homer	WVCTTVTWNHABAAG	12	1e-12	1.73298e-12	186	0.25	4616.7	0.1464	7.763
2022-10-06	POU,Homeobox	NPC-Pou3f1-ChIP-Seq	GSE35496	Homer	WATGCAAATGAG	12	1e-12	1.73298e-12	176	0.2366	4280.9	0.1358	7.88155
At1g69690	TCP	colamp-At1g69690-DAP-Seq	GSE60143	Homer	NHGTGGGGCCCACHW	12	1e-12	1.73298e-12	122	0.164	2548.5	0.0808	8.27499
FOXP1	Forkhead	H9-FOXP1-ChIP-Seq	GSE31006	Homer	NYYTGTTTACHN	12	1e-12	1.73298e-12	189	0.254	4727.2	0.1499	7.72718
KLF3	Zf	MEF-Klf3-ChIP-Seq	GSE44748	Homer	NRGCCCCRCCCHBNN	12	1e-12	1.73298e-12	191	0.2567	4797.2	0.1521	5.50528
SND2	NAC	colamp-SND2-DAP-Seq	GSE60143	Homer	CTTVWNNNWBAAGNW	12	1e-12	1.73298e-12	166	0.2231	3956	0.1255	3.25714
LXRE	NR,DR4	RAW-LXRb.biotin-ChIP-Seq	GSE21512	Homer	RGGTTACTANAGGTCA	12	1e-12	1.73298e-12	125	0.168	2647.3	0.084	9.09992
PAX3:FKHR-fusion	Paired,Homeobox	Rh4-PAX3:FKHR-ChIP-Seq	GSE19063	Homer	ACCRTGACTAATTNN	12	1e-12	1.73298e-12	110	0.1478	2202.9	0.0699	7.41361
MYB10	MYB	col-MYB10-DAP-Seq	GSE60143	Homer	YCCACCTACCHH	12	1e-12	1.73298e-12	167	0.2245	4011	0.1272	7.73352
NTM2	NAC	col-NTM2-DAP-Seq	GSE60143	Homer	CTTRTNNNAYAAGBH	12	1e-12	1.73298e-12	186	0.25	4667.2	0.148	7.36546
HNF4a	NR,DR1	HepG2-HNF4a-ChIP-Seq	GSE25021	Homer	CARRGKBCAAAGTYCA	12	1e-12	1.73298e-12	193	0.2594	4908.8	0.1557	7.85757
VND1	NAC	col-VND1-DAP-Seq	GSE60143	Homer	CTTRWDNHWYAAGYW	12	1e-12	1.73298e-12	228	0.3065	6164.9	0.1955	6.62549
NFkB-p50,p52	RHD	Monocyte-p50-ChIP-Chip	Schreiber_et_al.	Homer	GGGGGAATCCCC	12	1e-12	1.73298e-12	73	0.0981	1194.4	0.0379	8.67192
GATA11	C2C2gata	col-GATA11-DAP-Seq	GSE60143	Homer	DDHYYAGATCTR	12	1e-12	1.73298e-12	164	0.2204	3958.9	0.1255	7.39928
At5g52660	MYBrelated	colamp-At5g52660-DAP-Seq	GSE60143	Homer	HAAAAATATCTW	11	1e-11	1.655e-11	213	0.2863	5645.5	0.179	7.80476
LBD13	LOBAS2	colamp-LBD13-DAP-Seq	GSE60143	Homer	KCCGTNWTTTBCGGC	11	1e-11	1.655e-11	193	0.2594	4956	0.1572	5.27475
MYB41	MYB	col-MYB41-DAP-Seq	GSE60143	Homer	BYTYACCTAA	11	1e-11	1.655e-11	156	0.2097	3706.2	0.1175	7.87205
SOC1	MADS	Seedling-SOC1-ChIP-Seq	GSE45846	Homer	TWCCAWWTWTGG	11	1e-11	1.655e-11	174	0.2339	4313.7	0.1368	7.20219
HSF7	HSF	colamp-HSF7-DAP-Seq	GSE60143	Homer	TTCTAGAAGCTTCTA	11	1e-11	1.655e-11	109	0.1465	2234.6	0.0709	8.60468
WRKY65	WRKY	colamp-WRKY65-DAP-Seq	GSE60143	Homer	AWWWAGTCAACG	11	1e-11	1.655e-11	164	0.2204	3985	0.1264	7.15364
Zfp809	Zf	ES-Zfp809-ChIP-Seq	GSE70799	Homer	GGGGCTYGKCTGGGA	11	1e-11	1.655e-11	110	0.1478	2265	0.0718	9.01233
ANAC071	NAC	col-ANAC071-DAP-Seq	GSE60143	Homer	DNCKTNDNNNHNAAG	11	1e-11	1.655e-11	228	0.3065	6225.5	0.1974	7.03905
VDR	NR,DR3	GM10855-VDR+vitD-ChIP-Seq	GSE22484	Homer	ARAGGTCANWGAGTTCANNN	11	1e-11	1.655e-11	111	0.1492	2304.8	0.0731	8.33047
Cux2	Homeobox	Liver-Cux2-ChIP-Seq	GSE35985	Homer	HNRAATCAAT	11	1e-11	1.655e-11	178	0.2392	4474	0.1419	6.35909
Rfx5	HTH	GM12878-Rfx5-ChIP-Seq	GSE31477	Homer	SCCTAGCAACAG	11	1e-11	1.655e-11	137	0.1841	3120.8	0.099	8.12207
Pho4	bHLH	Yeast-Pho4-ChIP-Seq	GSE29506	Homer	AAGCACGTGBGD	11	1e-11	1.655e-11	84	0.1129	1524.1	0.0483	7.29367
WRKY40	WRKY	colamp-WRKY40-DAP-Seq	GSE60143	Homer	AHWAGTCAAC	11	1e-11	1.655e-11	188	0.2527	4844.5	0.1536	7.31541
STAT5	Stat	mCD4+-Stat5-ChIP-Seq	GSE12346	Homer	RTTTCTNAGAAA	11	1e-11	1.655e-11	160	0.2151	3894.7	0.1235	6.28542
DEAR2	AP2EREBP	colamp-DEAR2-DAP-Seq	GSE60143	Homer	HCACCGACAWHD	11	1e-11	1.655e-11	167	0.2245	4133.7	0.1311	5.31871
WRKY14	WRKY	colamp-WRKY14-DAP-Seq	GSE60143	Homer	NCGTTGACTTTN	11	1e-11	1.655e-11	166	0.2231	4105	0.1302	7.52156
At1g78700	BZR	col-At1g78700-DAP-Seq	GSE60143	Homer	NNNNCACGTGNNNNN	11	1e-11	1.655e-11	105	0.1411	2158.7	0.0685	7.24501
At3g09600	MYBrelated	colamp-At3g09600-DAP-Seq	GSE60143	Homer	AAAATATCTT	11	1e-11	1.655e-11	207	0.2782	5536.1	0.1756	6.10883
MYB121	MYB	col-MYB121-DAP-Seq	GSE60143	Homer	YNTACCTAACWW	11	1e-11	1.655e-11	154	0.207	3716.7	0.1179	7.67752
E2F3	E2F	MEF-E2F3-ChIP-Seq	GSE71376	Homer	BTKGGCGGGAAA	11	1e-11	1.655e-11	173	0.2325	4357.4	0.1382	6.82745
EWS:FLI1-fusion	ETS	SK_N_MC-EWS:FLI1-ChIP-Seq	SRA014231	Homer	VACAGGAAAT	11	1e-11	1.655e-11	215	0.289	5834.2	0.185	4.87542
ABF2	bZIP	col-ABF2-DAP-Seq	GSE60143	Homer	KGMCACGTGDCMHHH	11	1e-11	1.655e-11	78	0.1048	1389.5	0.0441	7.79848
PAX5	Paired,Homeobox	GM12878-PAX5-ChIP-Seq	GSE32465	Homer	GCAGCCAAGCRTGACH	11	1e-11	1.655e-11	163	0.2191	4028.8	0.1278	7.20944
ANAC013	NAC	col-ANAC013-DAP-Seq	GSE60143	Homer	CTTGNNNNNCAAGNA	11	1e-11	1.655e-11	139	0.1868	3237.9	0.1027	7.3325
ZNF692	Zf	HEK293-ZNF692.GFP-ChIP-Seq	GSE58341	Homer	GTGGGCCCCA	11	1e-11	1.655e-11	83	0.1116	1537.6	0.0488	8.1892
TGA4	bZIP	colamp-TGA4-DAP-Seq	GSE60143	Homer	RTGACGTCAKCW	10	1e-10	1.58373e-10	104	0.1398	2155.2	0.0683	7.52422
STAT6	Stat	CD4-Stat6-ChIP-Seq	GSE22104	Homer	ABTTCYYRRGAA	10	1e-10	1.58373e-10	212	0.2849	5756.9	0.1826	7.32879
CArG	MADS	PUER-Srf-ChIP-Seq	Sullivan_et_al.	Homer	CCATATATGGNM	10	1e-10	1.58373e-10	145	0.1949	3453.3	0.1095	6.91146
At5g29000	G2like	col-At5g29000-DAP-Seq	GSE60143	Homer	RGAATATTCYHH	10	1e-10	1.58373e-10	132	0.1774	3033.7	0.0962	6.98268
PU.1	ETS	ThioMac-PU.1-ChIP-Seq	GSE21512	Homer	AGAGGAAGTG	10	1e-10	1.58373e-10	203	0.2728	5447.2	0.1727	7.61317
AT3G10580	MYBrelated	colamp-AT3G10580-DAP-Seq	GSE60143	Homer	TACCTAACWNHW	10	1e-10	1.58373e-10	175	0.2352	4474.7	0.1419	7.50362
DMRT6	DM	Testis-DMRT6-ChIP-Seq	GSE60440	Homer	YDGHTACAWTGTADC	10	1e-10	1.58373e-10	100	0.1344	2047	0.0649	7.81831
E2F6	E2F	Hela-E2F6-ChIP-Seq	GSE31477	Homer	GGCGGGAARN	10	1e-10	1.58373e-10	153	0.2056	3737.1	0.1185	7.14891
ANAC062	NAC	colamp-ANAC062-DAP-Seq	GSE60143	Homer	TACTTANTNWNYAAG	10	1e-10	1.58373e-10	146	0.1962	3506.1	0.1112	4.56162
p63	p53	Keratinocyte-p63-ChIP-Seq	GSE17611	Homer	NNDRCATGYCYNRRCATGYH	10	1e-10	1.58373e-10	148	0.1989	3577.7	0.1135	6.98559
GATA1	C2C2gata	colamp-GATA1-DAP-Seq	GSE60143	Homer	DDWWYYAGATCTRRW	10	1e-10	1.58373e-10	148	0.1989	3578.6	0.1135	7.25503
DMRT1	DM	Testis-DMRT1-ChIP-Seq	GSE64892	Homer	TWGHWACAWTGTWDC	10	1e-10	1.58373e-10	118	0.1586	2615.6	0.0829	7.68035
c-Myc	bHLH	LNCAP-cMyc-ChIP-Seq	Unpublished	Homer	VCCACGTG	10	1e-10	1.58373e-10	131	0.1761	3030.9	0.0961	6.6135
Tcf4	HMG	Hct116-Tcf4-ChIP-Seq	SRA012054	Homer	ASATCAAAGGVA	10	1e-10	1.58373e-10	177	0.2379	4580.4	0.1453	7.17099
AT2G28920	ND	col-AT2G28920-DAP-Seq	GSE60143	Homer	WAGATATTTWTW	10	1e-10	1.58373e-10	143	0.1922	3435.9	0.109	7.87814
Phox2a	Homeobox	Neuron-Phox2a-ChIP-Seq	GSE31456	Homer	YTAATYNRATTA	10	1e-10	1.58373e-10	183	0.246	4795.9	0.1521	7.17589
GBF6	bZIP	colamp-GBF6-DAP-Seq	GSE60143	Homer	WWTGMCACGTCABCW	10	1e-10	1.58373e-10	79	0.1062	1467	0.0465	6.40575
HRE	HSF	HepG2-HSF1-ChIP-Seq	GSE31477	Homer	BSTTCTRGAABVTTCYAGAA	10	1e-10	1.58373e-10	82	0.1102	1552.9	0.0492	8.44025
HRE	HSF	Striatum-HSF1-ChIP-Seq	GSE38000	Homer	TTCTAGAABNTTCTA	10	1e-10	1.58373e-10	112	0.1505	2454.3	0.0778	8.2342
ANAC050	NAC	colamp-ANAC050-DAP-Seq	GSE60143	Homer	WNCTTGNNNNNCAAG	10	1e-10	1.58373e-10	164	0.2204	4165.3	0.1321	7.03595
At4g36780	BZR	col-At4g36780-DAP-Seq	GSE60143	Homer	NNNNNNCACGTGNNN	10	1e-10	1.58373e-10	101	0.1358	2133.2	0.0677	7.27739
ERF115	AP2EREBP	colamp-ERF115-DAP-Seq	GSE60143	Homer	WTKRCGGCGB	10	1e-10	1.58373e-10	190	0.2554	5088.4	0.1614	5.77927
ATHB20	Homeobox	colamp-ATHB20-DAP-Seq	GSE60143	Homer	CAATHATT	10	1e-10	1.58373e-10	185	0.2487	4913.1	0.1558	7.62404
Barx1	Homeobox	Stomach-Barx1.3xFlag-ChIP-Seq	GSE69483	Homer	AAACMATTAN	10	1e-10	1.58373e-10	200	0.2688	5453.5	0.1729	6.18251
CEJ1	AP2EREBP	col-CEJ1-DAP-Seq	GSE60143	Homer	WWTGTCGGTG	10	1e-10	1.58373e-10	156	0.2097	3922.2	0.1244	5.66744
At2g03500	G2like	col-At2g03500-DAP-Seq	GSE60143	Homer	WWAGAATATTCT	10	1e-10	1.58373e-10	116	0.1559	2612.1	0.0828	7.46225
ANAC103	NAC	col-ANAC103-DAP-Seq	GSE60143	Homer	AACTTGNWNWNCAAG	10	1e-10	1.58373e-10	128	0.172	3003	0.0952	7.46278
TGA2	bZIP	colamp-TGA2-DAP-Seq	GSE60143	Homer	ACGTCAYCHH	9	1e-09	1.52769e-09	148	0.1989	3666.3	0.1163	6.61319
ARE	NR	LNCAP-AR-ChIP-Seq	GSE27824	Homer	RGRACASNSTGTYCYB	9	1e-09	1.52769e-09	109	0.1465	2409.8	0.0764	7.77899
Phox2b	Homeobox	CLBGA-PHOX2B-ChIP-Seq	GSE90683	Homer	TTAATTNAATTA	9	1e-09	1.52769e-09	118	0.1586	2700.4	0.0856	4.10044
Chop	bZIP	MEF-Chop-ChIP-Seq	GSE35681	Homer	ATTGCATCAT	9	1e-09	1.52769e-09	114	0.1532	2573.9	0.0816	7.62649
CUC1	NAC	col-CUC1-DAP-Seq	GSE60143	Homer	TACTTGTNNNACAAG	9	1e-09	1.52769e-09	131	0.1761	3126.8	0.0992	6.47853
HSFC1	HSF	col-HSFC1-DAP-Seq	GSE60143	Homer	HTTCTAGAADCTTCT	9	1e-09	1.52769e-09	111	0.1492	2484.9	0.0788	8.59604
EMB1789	C3H	col-EMB1789-DAP-Seq	GSE60143	Homer	TWTTTACCGYND	9	1e-09	1.52769e-09	170	0.2285	4445.1	0.141	7.27342
ANAC058	NAC	col-ANAC058-DAP-Seq	GSE60143	Homer	TWCTTGTDNNACAAG	9	1e-09	1.52769e-09	165	0.2218	4274.5	0.1356	6.19282
Pbx3	Homeobox	GM12878-PBX3-ChIP-Seq	GSE32465	Homer	SCTGTCAMTCAN	9	1e-09	1.52769e-09	101	0.1358	2177.3	0.069	8.24848
ANAC053	NAC	colamp-ANAC053-DAP-Seq	GSE60143	Homer	TDCTTGNNNNNCAAG	9	1e-09	1.52769e-09	156	0.2097	3975.8	0.1261	7.13117
MGP	C2H2	colamp-MGP-DAP-Seq	GSE60143	Homer	TTTTGTCGTTTW	9	1e-09	1.52769e-09	113	0.1519	2566.9	0.0814	8.18942
Reverb	NR,DR2	RAW-Reverba.biotin-ChIP-Seq	GSE45914	Homer	GTRGGTCASTGGGTCA	9	1e-09	1.52769e-09	93	0.125	1949.3	0.0618	8.70919
IRF4	IRF	GM12878-IRF4-ChIP-Seq	GSE32465	Homer	ACTGAAACCA	9	1e-09	1.52769e-09	183	0.246	4926.8	0.1562	7.36904
Brachyury	T-box	Mesoendoderm-Brachyury-ChIP-exo	GSE54963	Homer	ANTTMRCASBNNNGTGYKAAN	9	1e-09	1.52769e-09	123	0.1653	2897.4	0.0919	7.37112
Tcf7	HMG	GM12878-TCF7-ChIP-Seq	Encode	Homer	CTTTGATGTGSB	9	1e-09	1.52769e-09	138	0.1855	3390.4	0.1075	8.21097
ANAC075	NAC	col-ANAC075-DAP-Seq	GSE60143	Homer	CTTSWWNWWSAAGYT	9	1e-09	1.52769e-09	112	0.1505	2546.7	0.0808	5.83019
AT2G31460	REMB3	col-AT2G31460-DAP-Seq	GSE60143	Homer	WNWARWDGAAATGAT	9	1e-09	1.52769e-09	159	0.2137	4104.1	0.1302	7.16359
2022-10-04	POU,Homeobox	mES-Oct4-ChIP-Seq	GSE11431	Homer	ATTTGCATAW	9	1e-09	1.52769e-09	186	0.25	5049.8	0.1601	7.32558
WRKY26	WRKY	colamp-WRKY26-DAP-Seq	GSE60143	Homer	CGTTGACTWDKN	9	1e-09	1.52769e-09	159	0.2137	4132	0.131	7.42309
WRKY42	WRKY	colamp-WRKY42-DAP-Seq	GSE60143	Homer	NAAAGTCAACGN	9	1e-09	1.52769e-09	124	0.1667	2957.3	0.0938	4.91085
STAT1	Stat	HelaS3-STAT1-ChIP-Seq	GSE12782	Homer	NATTTCCNGGAAAT	9	1e-09	1.52769e-09	140	0.1882	3512.8	0.1114	7.98429
Klf9	Zf	GBM-Klf9-ChIP-Seq	GSE62211	Homer	GCCACRCCCACY	9	1e-09	1.52769e-09	131	0.1761	3213.6	0.1019	7.93508
E2FA	E2FDP	colamp-E2FA-DAP-Seq	GSE60143	Homer	WWTGGCGCCAWWWNN	8	1e-08	1.43913e-08	118	0.1586	2795	0.0886	5.69985
ZNF7	Zf	HepG2-ZNF7.Flag-ChIP-Seq	Encode	Homer	CTGCCWVCTTTTRTA	8	1e-08	1.43913e-08	197	0.2648	5517.3	0.175	6.31438
WRKY45	WRKY	col-WRKY45-DAP-Seq	GSE60143	Homer	HNNNKTTGACTWWNH	8	1e-08	1.43913e-08	142	0.1909	3594.1	0.114	8.30274
NFAT:AP1	RHD,bZIP	Jurkat-NFATC1-ChIP-Seq	Jolma_et_al.	Homer	SARTGGAAAAWRTGAGTCAB	8	1e-08	1.43913e-08	101	0.1358	2261.6	0.0717	8.95086
GLI3	Zf	Limb-GLI3-ChIP-Chip	GSE11077	Homer	CGTGGGTGGTCC	8	1e-08	1.43913e-08	69	0.0927	1303.2	0.0413	8.5549
MYB118	MYB	colamp-MYB118-DAP-Seq	GSE60143	Homer	TAWCCGTTAC	8	1e-08	1.43913e-08	109	0.1465	2518.9	0.0799	6.84473
PRDM14	Zf	H1-PRDM14-ChIP-Seq	GSE22767	Homer	RGGTCTCTAACY	8	1e-08	1.43913e-08	130	0.1747	3203.2	0.1016	7.19447
At4g18890	BZR	col-At4g18890-DAP-Seq	GSE60143	Homer	NDBRCACGTGYR	8	1e-08	1.43913e-08	69	0.0927	1311.4	0.0416	8.01436
ANAC092	NAC	colamp-ANAC092-DAP-Seq	GSE60143	Homer	WRCKTGWNNNWCAMG	8	1e-08	1.43913e-08	118	0.1586	2818.9	0.0894	7.18445
At1g36060	AP2EREBP	colamp-At1g36060-DAP-Seq	GSE60143	Homer	NNWWKGTCGGTG	8	1e-08	1.43913e-08	113	0.1519	2658.9	0.0843	6.60985
RORa	NR	Liver-Rora-ChIP-Seq	GSE101115	Homer	AAWCTAGGTCARDNN	8	1e-08	1.43913e-08	85	0.1142	1785.6	0.0566	9.12099
AT1G76880	Trihelix	col-AT1G76880-DAP-Seq	GSE60143	Homer	ACGGTAAAAW	8	1e-08	1.43913e-08	164	0.2204	4381.5	0.139	8.16486
Srebp2	bHLH	HepG2-Srebp2-ChIP-Seq	GSE31477	Homer	CGGTCACSCCAC	8	1e-08	1.43913e-08	103	0.1384	2347.6	0.0744	8.76533
At5g66730	C2H2	colamp-At5g66730-DAP-Seq	GSE60143	Homer	TTTGTCKTTTTK	8	1e-08	1.43913e-08	124	0.1667	3032.1	0.0962	8.5193
ANAC079	NAC	colamp-ANAC079-DAP-Seq	GSE60143	Homer	TACACGCAACCT	8	1e-08	1.43913e-08	134	0.1801	3366.1	0.1067	6.39197
ANAC011	NAC	col-ANAC011-DAP-Seq	GSE60143	Homer	TDCTTGYRNNDCAAG	8	1e-08	1.43913e-08	122	0.164	2970.9	0.0942	7.94103
Mef2d	MADS	Retina-Mef2d-ChIP-Seq	GSE61391	Homer	GCTATTTTTAGC	8	1e-08	1.43913e-08	106	0.1425	2464.1	0.0781	8.64724
OCT4-SOX2-TCF-NANOG	POU,Homeobox,HMG	mES-Oct4-ChIP-Seq	GSE11431	Homer	ATTTGCATAACAATG	8	1e-08	1.43913e-08	97	0.1304	2180.8	0.0692	8.75142
WRKY30	WRKY	colamp-WRKY30-DAP-Seq	GSE60143	Homer	CGTTGACTTN	8	1e-08	1.43913e-08	97	0.1304	2181.2	0.0692	7.52991
GATA	Zf,IR3	iTreg-Gata3-ChIP-Seq	GSE20898	Homer	NNNNNBAGATAWYATCTVHN	8	1e-08	1.43913e-08	92	0.1237	2036.7	0.0646	8.21231
MYB119	MYB	colamp-MYB119-DAP-Seq	GSE60143	Homer	YRACCGTTACDD	8	1e-08	1.43913e-08	109	0.1465	2576.5	0.0817	6.87796
AT3G42860	zfGRF	col-AT3G42860-DAP-Seq	GSE60143	Homer	CGTTGACTTN	8	1e-08	1.43913e-08	90	0.121	1975.4	0.0626	7.98085
Cbf1	bHLH	Yeast-Cbf1-ChIP-Seq	GSE29506	Homer	TCACGTGAYH	8	1e-08	1.43913e-08	99	0.1331	2262.8	0.0718	7.09628
MYB40	MYB	col-MYB40-DAP-Seq	GSE60143	Homer	TGGTAGGTRARA	8	1e-08	1.43913e-08	137	0.1841	3512.3	0.1114	7.53132
Atf4	bZIP	MEF-Atf4-ChIP-Seq	GSE35681	Homer	MTGATGCAAT	8	1e-08	1.43913e-08	127	0.1707	3177	0.1008	6.54
BAM8	BES1	col-BAM8-DAP-Seq	GSE60143	Homer	NNWSACACGTGTSWN	8	1e-08	1.43913e-08	62	0.0833	1156.5	0.0367	7.52957
TSO1	CPP	col-TSO1-DAP-Seq	GSE60143	Homer	RAATTTRAAW	8	1e-08	1.43913e-08	96	0.129	2174.2	0.069	7.72307
SVP	MADS	col-SVP-DAP-Seq	GSE60143	Homer	ANTTWCCHAATTTGG	8	1e-08	1.43913e-08	209	0.2809	6081.8	0.1929	7.28901
At5g08750	C3H	col-At5g08750-DAP-Seq	GSE60143	Homer	NWDTTGCGGCTR	8	1e-08	1.43913e-08	113	0.1519	2724.6	0.0864	6.22657
AGL95	ND	col-AGL95-DAP-Seq	GSE60143	Homer	TTCTAGAAGCTTCTA	8	1e-08	1.43913e-08	66	0.0887	1277.1	0.0405	9.27687
RORgt	NR	EL4-RORgt.Flag-ChIP-Seq	GSE56019	Homer	AAYTAGGTCA	8	1e-08	1.43913e-08	73	0.0981	1483.4	0.047	8.64571
RORgt	NR	EL4-RORgt.Flag-ChIP-Seq	GSE56019	Homer	AAYTAGGTCA	8	1e-08	1.43913e-08	73	0.0981	1483.4	0.047	8.64571
RORgt	NR	EL4-RORgt.Flag-ChIP-Seq	GSE56019	Homer	AAYTAGGTCA	8	1e-08	1.43913e-08	73	0.0981	1483.4	0.047	8.64571
RORgt	NR	EL4-RORgt.Flag-ChIP-Seq	GSE56019	Homer	AAYTAGGTCA	8	1e-08	1.43913e-08	73	0.0981	1483.4	0.047	8.64571
bHLHE40	bHLH	HepG2-BHLHE40-ChIP-Seq	GSE31477	Homer	KCACGTGMCN	8	1e-08	1.43913e-08	104	0.1398	2442.2	0.0775	7.06883
JKD	C2H2	col-JKD-DAP-Seq	GSE60143	Homer	TTTTGTCGTTTT	8	1e-08	1.43913e-08	95	0.1277	2163	0.0686	8.59111
PIF7	bHLH	col-PIF7-DAP-Seq	GSE60143	Homer	CCACGTGGNH	8	1e-08	1.43913e-08	68	0.0914	1343.9	0.0426	7.63913
AT1G76870	Trihelix	col-AT1G76870-DAP-Seq	GSE60143	Homer	AAAACCRGWW	8	1e-08	1.43913e-08	148	0.1989	3926.2	0.1245	7.40264
HIF-1a	bHLH	MCF7-HIF1a-ChIP-Seq	GSE28352	Homer	TACGTGCV	7	1e-07	1.38108e-07	91	0.1223	2064.4	0.0655	7.05527
AT2G01818	PLATZ	col-AT2G01818-DAP-Seq	GSE60143	Homer	TCTAGAABSTTC	7	1e-07	1.38108e-07	84	0.1129	1849.6	0.0587	8.69161
Tbox:Smad	T-box,MAD	ESCd5-Smad2_3-ChIP-Seq	GSE29422	Homer	AGGTGHCAGACA	7	1e-07	1.38108e-07	88	0.1183	1977	0.0627	8.77668
ZNF136	Zf	HEK293-ZNF136.GFP-ChIP-Seq	GSE58341	Homer	YTKGATAHAGTATTCTWGGTNGGCA	7	1e-07	1.38108e-07	72	0.0968	1497.7	0.0475	9.0964
MYB63	MYB	col-MYB63-DAP-Seq	GSE60143	Homer	BHYACCWACCHH	7	1e-07	1.38108e-07	160	0.2151	4411	0.1399	7.79999
Rap210	AP2EREBP	col-Rap210-DAP-Seq	GSE60143	Homer	TGTCGGCA	7	1e-07	1.38108e-07	91	0.1223	2091.1	0.0663	4.9303
FRS9	ND	col-FRS9-DAP-Seq	GSE60143	Homer	RGAGAGAGAAAG	7	1e-07	1.38108e-07	144	0.1935	3861.8	0.1225	9.64323
HOXA2	Homeobox	mES-Hoxa2-ChIP-Seq	Donaldson_et_al.	Homer	GYCATCMATCAT	7	1e-07	1.38108e-07	55	0.0739	1014.9	0.0322	9.38885
ERF10	AP2EREBP	col-ERF10-DAP-Seq	GSE60143	Homer	RTGGCGGCGG	7	1e-07	1.38108e-07	129	0.1734	3352.1	0.1063	6.80914
MafB	bZIP	BMM-Mafb-ChIP-Seq	GSE75722	Homer	WNTGCTGASTCAGCANWTTY	7	1e-07	1.38108e-07	170	0.2285	4791.4	0.152	6.39362
Ets1-distal	ETS	CD4+-PolII-ChIP-Seq	Barski_et_al.	Homer	MACAGGAAGT	7	1e-07	1.38108e-07	129	0.1734	3357.2	0.1065	8.63796
CBF3	AP2EREBP	colamp-CBF3-DAP-Seq	GSE60143	Homer	YNRCCGACATNN	7	1e-07	1.38108e-07	79	0.1062	1729.3	0.0548	6.86099
AT2G20400	G2like	colamp-AT2G20400-DAP-Seq	GSE60143	Homer	DNVGAATATTCBNHN	7	1e-07	1.38108e-07	73	0.0981	1547.8	0.0491	8.27169
IRF3	IRF	BMDM-Irf3-ChIP-Seq	GSE67343	Homer	AGTTTCAKTTTC	7	1e-07	1.38108e-07	144	0.1935	3881.1	0.1231	8.90888
AT1G77200	AP2EREBP	colamp-AT1G77200-DAP-Seq	GSE60143	Homer	ACCGACAHWD	7	1e-07	1.38108e-07	114	0.1532	2859.2	0.0907	5.50674
2022-10-02	POU,Homeobox	Bcell-Oct2-ChIP-Seq	GSE21512	Homer	ATATGCAAAT	7	1e-07	1.38108e-07	128	0.172	3341.1	0.106	7.58112
At4g16750	AP2EREBP	col-At4g16750-DAP-Seq	GSE60143	Homer	HACCGACAHA	7	1e-07	1.38108e-07	111	0.1492	2769.5	0.0878	5.61204
Tbx20	T-box	Heart-Tbx20-ChIP-Seq	GSE29636	Homer	GGTGYTGACAGS	7	1e-07	1.38108e-07	89	0.1196	2055	0.0652	8.53871
WRKY43	WRKY	colamp-WRKY43-DAP-Seq	GSE60143	Homer	NCGTTGACTTTT	7	1e-07	1.38108e-07	116	0.1559	2941	0.0933	7.99788
ESE3	AP2EREBP	col-ESE3-DAP-Seq	GSE60143	Homer	GACGGTGG	7	1e-07	1.38108e-07	165	0.2218	4646.5	0.1474	5.17853
ELF1	ETS	Jurkat-ELF1-ChIP-Seq	SRA014231	Homer	AVCCGGAAGT	7	1e-07	1.38108e-07	156	0.2097	4330.3	0.1373	6.81931
CAMTA5	CAMTA	col-CAMTA5-DAP-Seq	GSE60143	Homer	ACGCGTTTTANACRC	7	1e-07	1.38108e-07	79	0.1062	1756	0.0557	6.41851
MYB98	MYB	col-MYB98-DAP-Seq	GSE60143	Homer	NWDCCGTTAC	7	1e-07	1.38108e-07	97	0.1304	2332.5	0.074	7.34709
MYB27	MYB	colamp-MYB27-DAP-Seq	GSE60143	Homer	TACCTAACWT	7	1e-07	1.38108e-07	87	0.1169	2015.8	0.0639	7.99596
ZNF519	Zf	HEK293-ZNF519.GFP-ChIP-Seq	GSE58341	Homer	GAGSCCGAGC	7	1e-07	1.38108e-07	89	0.1196	2081.3	0.066	7.96525
CRF4	AP2EREBP	colamp-CRF4-DAP-Seq	GSE60143	Homer	CGCCGCCA	6	1e-06	1.33468e-06	111	0.1492	2815.6	0.0893	6.56666
Tcf3	HMG	mES-Tcf3-ChIP-Seq	GSE11724	Homer	ASWTCAAAGG	6	1e-06	1.33468e-06	106	0.1425	2667.8	0.0846	8.52904
HIF2a	bHLH	785_O-HIF2a-ChIP-Seq	GSE34871	Homer	GCACGTACCC	6	1e-06	1.33468e-06	109	0.1465	2774	0.088	6.74272
Brn2	POU,Homeobox	NPC-Brn2-ChIP-Seq	GSE35496	Homer	ATGAATATTC	6	1e-06	1.33468e-06	59	0.0793	1192.2	0.0378	9.45437
O2	bZIP	Corn-O2-ChIP-Seq	GSE63991	Homer	GCTGACGTGGCA	6	1e-06	1.33468e-06	61	0.082	1252.4	0.0397	7.76409
TCP17	TCP	col-TCP17-DAP-Seq	GSE60143	Homer	GTGGTCCCCA	6	1e-06	1.33468e-06	36	0.0484	562	0.0178	10.1093
ERF4	AP2EREBP	colamp-ERF4-DAP-Seq	GSE60143	Homer	WDWTGGCGGCGG	6	1e-06	1.33468e-06	137	0.1841	3751	0.119	5.43928
WRKY47	WRKY	colamp-WRKY47-DAP-Seq	GSE60143	Homer	WAAGTCAACGBT	6	1e-06	1.33468e-06	87	0.1169	2066.4	0.0655	6.68305
AGL6	MADS	col-AGL6-DAP-Seq	GSE60143	Homer	TTWCCWWAWWDGGWA	6	1e-06	1.33468e-06	71	0.0954	1565.4	0.0496	9.21066
Foxa3	Forkhead	Liver-Foxa3-ChIP-Seq	GSE77670	Homer	BSNTGTTTACWYWGN	6	1e-06	1.33468e-06	139	0.1868	3831.8	0.1215	8.40103
MYNN	Zf	HEK293-MYNN.eGFP-ChIP-Seq	Encode	Homer	TTCAAAWTAAAAGTC	6	1e-06	1.33468e-06	112	0.1505	2901.3	0.092	8.24115
bHLH34	bHLH	colamp-bHLH34-DAP-Seq	GSE60143	Homer	HGWGRHWGACACGTG	6	1e-06	1.33468e-06	85	0.1142	2011	0.0638	6.77044
IDD2	C2H2	colamp-IDD2-DAP-Seq	GSE60143	Homer	HAVAAAAMGACAAAA	6	1e-06	1.33468e-06	74	0.0995	1668.9	0.0529	9.55106
ERF38	AP2EREBP	col-ERF38-DAP-Seq	GSE60143	Homer	CACCGACA	6	1e-06	1.33468e-06	75	0.1008	1700	0.0539	5.89456
GRE	NR,IR3	RAW264.7-GRE-ChIP-Seq	Unpublished	Homer	VAGRACAKWCTGTYC	6	1e-06	1.33468e-06	91	0.1223	2213.8	0.0702	7.80986
OCT:OCT	POU,Homeobox	NPC-OCT6-ChIP-Seq	GSE43916	Homer	YATGCATATRCATRT	6	1e-06	1.33468e-06	61	0.082	1277.2	0.0405	9.58608
ZNF165	Zf	WHIM12-ZNF165-ChIP-Seq	GSE65937	Homer	AAGGKGRCGCAGGCA	6	1e-06	1.33468e-06	66	0.0887	1431	0.0454	9.83527
TRP2	MYBrelated	colamp-TRP2-DAP-Seq	GSE60143	Homer	TAAACCCT	6	1e-06	1.33468e-06	88	0.1183	2124.8	0.0674	9.6513
CUC3	NAC	col-CUC3-DAP-Seq	GSE60143	Homer	TRCKTGWNNNACAMG	6	1e-06	1.33468e-06	95	0.1277	2353.8	0.0746	7.26675
At4g31060	AP2EREBP	colamp-At4g31060-DAP-Seq	GSE60143	Homer	CACCGACAAW	6	1e-06	1.33468e-06	69	0.0927	1527.1	0.0484	6.17412
ERF8	AP2EREBP	colamp-ERF8-DAP-Seq	GSE60143	Homer	CGCCGYCATW	6	1e-06	1.33468e-06	135	0.1815	3749.5	0.1189	5.83867
Twist	bHLH	HMLE-TWIST1-ChIP-Seq	Chang_et_al	Homer	VCAKCTGGNNNCCAGMTGBN	6	1e-06	1.33468e-06	66	0.0887	1458.2	0.0462	9.10017
AT1G04880	ARID	colamp-AT1G04880-DAP-Seq	GSE60143	Homer	AAACTATATADTATA	6	1e-06	1.33468e-06	74	0.0995	1709.8	0.0542	8.07653
CBF1	AP2EREBP	colamp-CBF1-DAP-Seq	GSE60143	Homer	YRCCGACATN	6	1e-06	1.33468e-06	95	0.1277	2401.6	0.0762	6.05213
GT3a	Trihelix	col-GT3a-DAP-Seq	GSE60143	Homer	WNACACGTGTYWWAW	5	1e-05	1.27145e-05	69	0.0927	1569.9	0.0498	6.52932
bHLH74	bHLH	col-bHLH74-DAP-Seq	GSE60143	Homer	DRATCACGTGAB	5	1e-05	1.27145e-05	72	0.0968	1667.4	0.0529	6.08826
Brn1	POU,Homeobox	NPC-Brn1-ChIP-Seq	GSE35496	Homer	TATGCWAATBAV	5	1e-05	1.27145e-05	116	0.1559	3135.7	0.0994	8.42113
CBF2	AP2EREBP	colamp-CBF2-DAP-Seq	GSE60143	Homer	YBRCCGACATNNNNN	5	1e-05	1.27145e-05	74	0.0995	1739.4	0.0552	6.84527
TR4	NR,DR1	Hela-TR4-ChIP-Seq	GSE24685	Homer	GAGGTCAAAGGTCA	5	1e-05	1.27145e-05	56	0.0753	1184.9	0.0376	9.35237
CBF4	AP2EREBP	colamp-CBF4-DAP-Seq	GSE60143	Homer	NRCCGACDWNNNNNN	5	1e-05	1.27145e-05	96	0.129	2465.1	0.0782	6.70217
ABR1	AP2EREBP	colamp-ABR1-DAP-Seq	GSE60143	Homer	AAATGGCGGCGG	5	1e-05	1.27145e-05	132	0.1774	3713.7	0.1178	4.93259
AT3G10030	Trihelix	colamp-AT3G10030-DAP-Seq	GSE60143	Homer	GCCGTTAA	5	1e-05	1.27145e-05	156	0.2097	4583	0.1453	5.04228
DDF1	AP2EREBP	col-DDF1-DAP-Seq	GSE60143	Homer	GCCGACAT	5	1e-05	1.27145e-05	66	0.0887	1502.3	0.0476	5.51717
At1g22810	AP2EREBP	colamp-At1g22810-DAP-Seq	GSE60143	Homer	BCACCGACANNN	5	1e-05	1.27145e-05	70	0.0941	1629.5	0.0517	6.79314
2022-10-11	POU,Homeobox	NCIH1048-POU2F3-ChIP-seq	GSE115123	Homer	GATTTGCATA	5	1e-05	1.27145e-05	123	0.1653	3418.8	0.1084	6.63361
BORIS	Zf	K562-CTCFL-ChIP-Seq	GSE32465	Homer	CNNBRGCGCCCCCTGSTGGC	5	1e-05	1.27145e-05	58	0.078	1269.6	0.0403	9.03288
bHLH157	bHLH	col-bHLH157-DAP-Seq	GSE60143	Homer	KACACGTCTCTY	5	1e-05	1.27145e-05	67	0.0901	1550.5	0.0492	7.48517
Elk1	ETS	Hela-Elk1-ChIP-Seq	GSE31477	Homer	HACTTCCGGY	5	1e-05	1.27145e-05	154	0.207	4552.8	0.1444	6.72183
Pitx1:Ebox	Homeobox,bHLH	Hindlimb-Pitx1-ChIP-Seq	GSE41591	Homer	YTAATTRAWWCCAGATGT	5	1e-05	1.27145e-05	92	0.1237	2371	0.0752	8.90411
RORg	NR	Liver-Rorc-ChIP-Seq	GSE101115	Homer	WAABTAGGTCAV	5	1e-05	1.27145e-05	52	0.0699	1092.2	0.0346	9.09674
LCL1	MYBrelated	colamp-LCL1-DAP-Seq	GSE60143	Homer	NAAAATATCTWHWWN	5	1e-05	1.27145e-05	81	0.1089	2005.9	0.0636	6.94828
RAP26	AP2EREBP	colamp-RAP26-DAP-Seq	GSE60143	Homer	HDATGGCGGCGG	5	1e-05	1.27145e-05	140	0.1882	4047.7	0.1284	5.88854
Tcfcp2l1	CP2	mES-Tcfcp2l1-ChIP-Seq	GSE11431	Homer	NRAACCRGTTYRAACCRGYT	5	1e-05	1.27145e-05	59	0.0793	1307.8	0.0415	8.04087
Rfx1	HTH	NPC-H3K4me1-ChIP-Seq	GSE16256	Homer	KGTTGCCATGGCAA	5	1e-05	1.27145e-05	80	0.1075	1980.1	0.0628	8.05843
At1g14580	C2H2	colamp-At1g14580-DAP-Seq	GSE60143	Homer	CASAAAAMGACAAAA	5	1e-05	1.27145e-05	115	0.1546	3174.6	0.1007	8.90358
MafK	bZIP	C2C12-MafK-ChIP-Seq	GSE36030	Homer	GCTGASTCAGCA	5	1e-05	1.27145e-05	109	0.1465	2969.8	0.0942	8.22154
AT1G12630	AP2EREBP	colamp-AT1G12630-DAP-Seq	GSE60143	Homer	TGTCGGCA	5	1e-05	1.27145e-05	77	0.1035	1893.7	0.0601	5.78596
ETS:E-box	ETS,bHLH	HPC7-Scl-ChIP-Seq	GSE22178	Homer	AGGAARCAGCTG	5	1e-05	1.27145e-05	50	0.0672	1050	0.0333	10.0153
GATA3	Zf,DR8	iTreg-Gata3-ChIP-Seq	GSE20898	Homer	AGATSTNDNNDSAGATAASN	5	1e-05	1.27145e-05	42	0.0565	817.7	0.0259	9.25002
SPL5	SBP	colamp-SPL5-DAP-Seq	GSE60143	Homer	NNHGTACGGHNN	5	1e-05	1.27145e-05	86	0.1156	2200.9	0.0698	6.209
Pknox1	Homeobox	ES-Prep1-ChIP-Seq	GSE63282	Homer	SCTGTCAVTCAV	5	1e-05	1.27145e-05	85	0.1142	2173	0.0689	8.29962
HSFA1E	HSF	col-HSFA1E-DAP-Seq	GSE60143	Homer	TTCTAGAAGCTTCTA	5	1e-05	1.27145e-05	49	0.0659	1029.4	0.0326	9.71447
ATHB18	Homeobox	colamp-ATHB18-DAP-Seq	GSE60143	Homer	YCAATSATTG	5	1e-05	1.27145e-05	81	0.1089	2045.1	0.0649	7.98422
AIL7	AP2EREBP	colamp-AIL7-DAP-Seq	GSE60143	Homer	KCACRAWTYYCGAGG	5	1e-05	1.27145e-05	137	0.1841	3995.2	0.1267	6.95285
AT3G58630	Trihelix	col-AT3G58630-DAP-Seq	GSE60143	Homer	TCTCCGGCGA	5	1e-05	1.27145e-05	38	0.0511	715.6	0.0227	7.67792
Zfp281	Zf	ES-Zfp281-ChIP-Seq	GSE81042	Homer	CCCCTCCCCCAC	5	1e-05	1.27145e-05	68	0.0914	1627.4	0.0516	9.77408
Bach2	bZIP	OCILy7-Bach2-ChIP-Seq	GSE44420	Homer	TGCTGAGTCA	5	1e-05	1.27145e-05	113	0.1519	3157.8	0.1001	8.69735
ZSCAN22	Zf	HEK293-ZSCAN22.GFP-ChIP-Seq	GSE58341	Homer	SMCAGTCWGAKGGAGGAGGC	5	1e-05	1.27145e-05	47	0.0632	982.1	0.0311	10.1568
At2g44940	AP2EREBP	colamp-At2g44940-DAP-Seq	GSE60143	Homer	NYACCGACAHNNNNN	5	1e-05	1.27145e-05	42	0.0565	838.7	0.0266	7.69584
AGL15	MADS	col-AGL15-DAP-Seq	GSE60143	Homer	TTTCCHWATWDGGAA	5	1e-05	1.27145e-05	78	0.1048	1969.5	0.0625	9.04355
HDG7	HB	col-HDG7-DAP-Seq	GSE60143	Homer	WGCATTTAATGC	4	0.0001	0.00012095	87	0.1169	2275.2	0.0722	7.51851
DEL2	E2FDP	col-DEL2-DAP-Seq	GSE60143	Homer	WTTTCSCGCC	4	0.0001	0.00012095	105	0.1411	2899.1	0.0919	6.88621
IRF8	IRF	BMDM-IRF8-ChIP-Seq	GSE77884	Homer	GRAASTGAAAST	4	0.0001	0.00012095	132	0.1774	3859.5	0.1224	8.61756
AT1G44830	AP2EREBP	col-AT1G44830-DAP-Seq	GSE60143	Homer	NCCACCGACA	4	0.0001	0.00012095	60	0.0806	1395.8	0.0443	7.7456
LBD2	LOBAS2	colamp-LBD2-DAP-Seq	GSE60143	Homer	TCCGAWTTTTTCGGN	4	0.0001	0.00012095	76	0.1022	1915.3	0.0607	6.42291
NUC	C2H2	col-NUC-DAP-Seq	GSE60143	Homer	HAVAAAACGACAAAA	4	0.0001	0.00012095	53	0.0712	1179.3	0.0374	9.30212
Elk4	ETS	Hela-Elk4-ChIP-Seq	GSE31477	Homer	NRYTTCCGGY	4	0.0001	0.00012095	147	0.1976	4411.7	0.1399	6.6569
bHLH10	bHLH	colamp-bHLH10-DAP-Seq	GSE60143	Homer	YACCGACA	4	0.0001	0.00012095	49	0.0659	1060	0.0336	5.21975
ZNF675	Zf	HEK293-ZNF675.GFP-ChIP-Seq	GSE58341	Homer	ARGAGGMCAAAATGW	4	0.0001	0.00012095	72	0.0968	1790.5	0.0568	8.91287
Six1	Homeobox	Myoblast-Six1-ChIP-Chip	GSE20150	Homer	GKVTCADRTTWC	4	0.0001	0.00012095	103	0.1384	2842.2	0.0901	8.09506
MYB39	MYB	col-MYB39-DAP-Seq	GSE60143	Homer	WWAARKTAGGTGRAA	4	0.0001	0.00012095	76	0.1022	1925.8	0.0611	8.56591
PGR	NR	EndoStromal-PGR-ChIP-Seq	GSE69539	Homer	AAGAACATWHTGTTC	4	0.0001	0.00012095	88	0.1183	2330.5	0.0739	7.11747
ANAC042	NAC	col-ANAC042-DAP-Seq	GSE60143	Homer	CGTNDHNDHNACGKY	4	0.0001	0.00012095	85	0.1142	2229.5	0.0707	4.80211
ZNF652	NA	HepG2-ZNF652.Flag-ChIP-Seq	Encode	Homer	TTAACCCTTTVNKKN	4	0.0001	0.00012095	109	0.1465	3060.5	0.0971	7.87742
AT1G19040	NAC	col-AT1G19040-DAP-Seq	GSE60143	Homer	CTTGNDNHNCAAGYW	4	0.0001	0.00012095	40	0.0538	801.4	0.0254	8.66734
SpiB	ETS	OCILY3-SPIB-ChIP-Seq	GSE56857	Homer	AAAGRGGAAGTG	4	0.0001	0.00012095	103	0.1384	2858.1	0.0906	8.85312
EIN3	EIL	col-EIN3-DAP-Seq	GSE60143	Homer	ARATTCAATGWATYT	4	0.0001	0.00012095	63	0.0847	1514.3	0.048	8.75259
AGL16	MADS	col-AGL16-DAP-Seq	GSE60143	Homer	TWCCHWATWDGGAAA	4	0.0001	0.00012095	51	0.0685	1136.2	0.036	9.00268
ESE1	AP2EREBP	col-ESE1-DAP-Seq	GSE60143	Homer	GGCGGCGG	4	0.0001	0.00012095	104	0.1398	2909.5	0.0923	6.4556
CUC2	NAC	colamp-CUC2-DAP-Seq	GSE60143	Homer	TRCKTGTNNNWCAMG	4	0.0001	0.00012095	83	0.1116	2186.6	0.0693	7.09277
AT3G60490	AP2EREBP	colamp-AT3G60490-DAP-Seq	GSE60143	Homer	NNRCCGACANNNNNN	4	0.0001	0.00012095	48	0.0645	1052.7	0.0334	7.63714
TINY	AP2EREBP	col-TINY-DAP-Seq	GSE60143	Homer	NNCACCGACA	4	0.0001	0.00012095	45	0.0605	962.4	0.0305	7.20305
DREB2	AP2EREBP	col-DREB2-DAP-Seq	GSE60143	Homer	TMACCGACATWA	4	0.0001	0.00012095	76	0.1022	1953.7	0.062	5.12702
MafF	bZIP	HepG2-MafF-ChIP-Seq	GSE31477	Homer	HWWGTCAGCAWWTTT	4	0.0001	0.00012095	123	0.1653	3608.8	0.1144	8.35902
GRE	NR,IR3	A549-GR-ChIP-Seq	GSE32465	Homer	NRGVACABNVTGTYCY	4	0.0001	0.00012095	52	0.0699	1188.6	0.0377	7.9144
AT3G57600	AP2EREBP	col-AT3G57600-DAP-Seq	GSE60143	Homer	GGCGGTGG	4	0.0001	0.00012095	123	0.1653	3611.8	0.1145	6.49359
AGL25	MADS	colamp-AGL25-DAP-Seq	GSE60143	Homer	TTTCCATWTWTGGAA	4	0.0001	0.00012095	39	0.0524	798.6	0.0253	10.1783
Zfp57	Zf	H1-ZFP57.HA-ChIP-Seq	GSE115387	Homer	NANTGCSGCA	4	0.0001	0.00012095	74	0.0995	1916.7	0.0608	6.37386
Nur77	NR	K562-NR4A1-ChIP-Seq	GSE31363	Homer	TGACCTTTNCNT	4	0.0001	0.00012095	74	0.0995	1917.8	0.0608	8.73646
HAT5	Homeobox	colamp-HAT5-DAP-Seq	GSE60143	Homer	DCAATWATTG	4	0.0001	0.00012095	70	0.0941	1796.1	0.057	8.46811
bHLH28	bHLH	col-bHLH28-DAP-Seq	GSE60143	Homer	NHHTGTACGGAH	4	0.0001	0.00012095	54	0.0726	1280.4	0.0406	5.92328
HSF21	HSF	col-HSF21-DAP-Seq	GSE60143	Homer	CTTCTAGAAGMTTYW	4	0.0001	0.00012095	54	0.0726	1285.9	0.0408	9.4068
WRKY8	WRKY	colamp-WRKY8-DAP-Seq	GSE60143	Homer	CGTTGACTTT	4	0.0001	0.00012095	46	0.0618	1037	0.0329	8.68959
IRF:BATF	IRF:bZIP	pDC-Irf8-ChIP-Seq	GSE66899	Homer	CTTTCANTATGACTV	4	0.0001	0.00012095	58	0.078	1419.8	0.045	9.61967
CEBP:CEBP	bZIP	MEF-Chop-ChIP-Seq	GSE35681	Homer	NTNATGCAAYMNNHTGMAAY	4	0.0001	0.00012095	77	0.1035	2064.4	0.0655	9.05353
AT3G16280	AP2EREBP	colamp-AT3G16280-DAP-Seq	GSE60143	Homer	HCACCGACAHHDHHN	4	0.0001	0.00012095	54	0.0726	1304.1	0.0414	6.64262
E2F4	E2F	K562-E2F4-ChIP-Seq	GSE31477	Homer	GGCGGGAAAH	4	0.0001	0.00012095	93	0.125	2627.1	0.0833	6.58096
DREB26	AP2EREBP	col-DREB26-DAP-Seq	GSE60143	Homer	CCACCGACAH	4	0.0001	0.00012095	45	0.0605	1026.9	0.0326	7.67719
At4g28140	AP2EREBP	colamp-At4g28140-DAP-Seq	GSE60143	Homer	DCCACCGACCAW	4	0.0001	0.00012095	51	0.0685	1216.2	0.0386	7.36969
ANAC017	NAC	colamp-ANAC017-DAP-Seq	GSE60143	Homer	TMCTTGNNNNNCAAG	3	0.001	0.00115465	36	0.0484	755.4	0.024	8.59069
At2g45680	TCP	colamp-At2g45680-DAP-Seq	GSE60143	Homer	GTGGGNCCCACNDND	3	0.001	0.00115465	34	0.0457	699	0.0222	9.07723
DEAR3	AP2EREBP	colamp-DEAR3-DAP-Seq	GSE60143	Homer	BCACCGACAWNNNNN	3	0.001	0.00115465	53	0.0712	1290	0.0409	7.2391
ANAC087	NAC	col-ANAC087-DAP-Seq	GSE60143	Homer	WVCKTGHNNNWCAMG	3	0.001	0.00115465	72	0.0968	1924.4	0.061	7.39038
MYB44	MYB	colamp-MYB44-DAP-Seq	GSE60143	Homer	CVGTTWWKTCNGTTA	3	0.001	0.00115465	38	0.0511	822.8	0.0261	8.83179
Pax7	Paired,Homeobox,long	Myoblast-Pax7-ChIP-Seq	GSE25064	Homer	TAATCHGATTAC	3	0.001	0.00115465	20	0.0269	317.5	0.0101	9.80349
DREB19	AP2EREBP	colamp-DREB19-DAP-Seq	GSE60143	Homer	AATGTCGGTK	3	0.001	0.00115465	80	0.1075	2210.3	0.0701	6.05083
ANAC094	NAC	col-ANAC094-DAP-Seq	GSE60143	Homer	DVCGTRNNNNNYACG	3	0.001	0.00115465	54	0.0726	1334.2	0.0423	4.81491
RAP212	AP2EREBP	col-RAP212-DAP-Seq	GSE60143	Homer	CGCCGCCATTTT	3	0.001	0.00115465	90	0.121	2561.4	0.0812	5.6607
ETS:RUNX	ETS,Runt	Jurkat-RUNX1-ChIP-Seq	GSE17954	Homer	RCAGGATGTGGT	3	0.001	0.00115465	45	0.0605	1049.6	0.0333	8.58104
ERF104	AP2EREBP	col-ERF104-DAP-Seq	GSE60143	Homer	GGCGGCGG	3	0.001	0.00115465	104	0.1398	3069.7	0.0974	4.49348
PBX1	Homeobox	MCF7-PBX1-ChIP-Seq	GSE28007	Homer	GSCTGTCACTCA	3	0.001	0.00115465	35	0.047	744.2	0.0236	8.65539
At1g77640	AP2EREBP	col-At1g77640-DAP-Seq	GSE60143	Homer	TGTCGGTGGA	3	0.001	0.00115465	38	0.0511	835.1	0.0265	6.68964
WRKY46	WRKY	colamp-WRKY46-DAP-Seq	GSE60143	Homer	AAAGTCAACGSN	3	0.001	0.00115465	24	0.0323	432.2	0.0137	8.97766
Mouse_Recombination_Hotspot	Zf	Testis-DMC1-ChIP-Seq	GSE24438	Homer	ACTYKNATTCGTGNTACTTC	3	0.001	0.00115465	36	0.0484	785.5	0.0249	9.68214
HNF1b	Homeobox	PDAC-HNF1B-ChIP-Seq	GSE64557	Homer	GTTAATNATTAA	3	0.001	0.00115465	80	0.1075	2240.3	0.071	8.55189
VIP1	bZIP	col-VIP1-DAP-Seq	GSE60143	Homer	NTTGACAGCTGTCAN	3	0.001	0.00115465	67	0.0901	1792.3	0.0568	8.5234
X-box	HTH	NPC-H3K4me1-ChIP-Seq	GSE16256	Homer	GGTTGCCATGGCAA	3	0.001	0.00115465	44	0.0591	1037.8	0.0329	9.02111
BZR1	BZR	col-BZR1-DAP-Seq	GSE60143	Homer	NNCRCACGTGCG	3	0.001	0.00115465	31	0.0417	639.5	0.0203	8.45936
GATA6	C2C2gata	col200-GATA6-DAP-Seq	GSE60143	Homer	TAGATCTARAHH	3	0.001	0.00115465	54	0.0726	1363.6	0.0432	8.5321
RAR:RXR	NR,DR5	ES-RAR-ChIP-Seq	GSE56893	Homer	RGGTCADNNAGAGGTCAV	3	0.001	0.00115465	21	0.0282	361.1	0.0115	9.38952
RAR:RXR	NR,DR5	ES-RAR-ChIP-Seq	GSE56893	Homer	RGGTCADNNAGAGGTCAV	3	0.001	0.00115465	21	0.0282	361.1	0.0115	11.1934
Duxbl	Homeobox	NIH3T3-Duxbl.HA-ChIP-Seq	GSE119782	Homer	TAAYCYAATCAA	3	0.001	0.00115465	38	0.0511	858.8	0.0272	8.8731
MYB3R1	MYB	col-MYB3R1-DAP-Seq	GSE60143	Homer	WWDTDACCGTTR	3	0.001	0.00115465	71	0.0954	1951.6	0.0619	6.79654
RAP21	AP2EREBP	colamp-RAP21-DAP-Seq	GSE60143	Homer	BCACCGACAHNN	3	0.001	0.00115465	32	0.043	683.2	0.0217	7.72622
DEAR5	AP2EREBP	col-DEAR5-DAP-Seq	GSE60143	Homer	NDWTGTCGGTGRWDN	3	0.001	0.00115465	29	0.039	603.7	0.0191	7.36923
WRKY21	WRKY	colamp-WRKY21-DAP-Seq	GSE60143	Homer	DCGTTGACTTTT	3	0.001	0.00115465	42	0.0565	1009.1	0.032	9.00728
At4g32800	AP2EREBP	colamp-At4g32800-DAP-Seq	GSE60143	Homer	DYCACCGACAHWWWH	3	0.001	0.00115465	22	0.0296	412.4	0.0131	7.82657
ARF16	ARF	col-ARF16-DAP-Seq	GSE60143	Homer	ATTTTACGAT	3	0.001	0.00115465	43	0.0578	1052.1	0.0334	6.76251
GATA:SCL	Zf,bHLH	Ter119-SCL-ChIP-Seq	GSE18720	Homer	CRGCTGBNGNSNNSAGATAA	3	0.001	0.00115465	50	0.0672	1285	0.0408	8.5623
Oct4:Sox17	POU,Homeobox,HMG	F9-Sox17-ChIP-Seq	GSE44553	Homer	CCATTGTATGCAAAT	3	0.001	0.00115465	58	0.078	1557.2	0.0494	8.78869
ERF11	AP2EREBP	col-ERF11-DAP-Seq	GSE60143	Homer	RTGGCGGCGG	3	0.001	0.00115465	94	0.1263	2836	0.0899	6.14944
ZNF768	Zf	Rajj-ZNF768-ChIP-Seq	GSE111879	Homer	RHHCAGAGAGGB	3	0.001	0.00115465	32	0.043	716.1	0.0227	9.65865
AT1G23810	Orphan	col-AT1G23810-DAP-Seq	GSE60143	Homer	TTCTAGAAGSTTCTA	3	0.001	0.00115465	26	0.0349	537.3	0.017	10.6286
Egr2	Zf	Thymocytes-Egr2-ChIP-Seq	GSE34254	Homer	NGCGTGGGCGGR	3	0.001	0.00115465	46	0.0618	1178.6	0.0374	9.1687
p53	p53	mES-cMyc-ChIP-Seq	GSE11431	Homer	ACATGCCCGGGCAT	3	0.001	0.00115465	16	0.0215	265.4	0.0084	11.0481
IRF1	IRF	PBMC-IRF1-ChIP-Seq	GSE43036	Homer	GAAAGTGAAAGT	2	0.01	0.0109724	65	0.0874	1835.1	0.0582	9.68899
HSFB3	HSF	colamp-HSFB3-DAP-Seq	GSE60143	Homer	TTCTAGAAGMTTHTW	2	0.01	0.0109724	35	0.047	844	0.0268	10.1006
bZIP69	bZIP	col-bZIP69-DAP-Seq	GSE60143	Homer	GACAGCTGKCAW	2	0.01	0.0109724	43	0.0578	1106.2	0.0351	9.08529
p53	p53	Saos-p53-ChIP-Seq	GSE15780	Homer	RRCATGYCYRGRCATGYYYN	2	0.01	0.0109724	38	0.0511	942.2	0.0299	8.59219
PAX5	Paired,Homeobox,condensed	GM12878-PAX5-ChIP-Seq	GSE32465	Homer	GTCACGCTCSCTGM	2	0.01	0.0109724	44	0.0591	1142	0.0362	8.4801
Pax7	Paired,Homeobox,longest	Myoblast-Pax7-ChIP-Seq	GSE25064	Homer	NTAATTDGCYAATTANNWWD	2	0.01	0.0109724	22	0.0296	453.8	0.0144	10.9116
CTCF	Zf	CD4+-CTCF-ChIP-Seq	Barski_et_al.	Homer	AYAGTGCCMYCTRGTGGCCA	2	0.01	0.0109724	31	0.0417	729.1	0.0231	8.70484
DDF2	AP2EREBP	col-DDF2-DAP-Seq	GSE60143	Homer	GATGTCGRCR	2	0.01	0.0109724	12	0.0161	180.3	0.0057	8.96235
BIM3	bHLH	col-BIM3-DAP-Seq	GSE60143	Homer	TWVTCACGTGAB	2	0.01	0.0109724	38	0.0511	957.9	0.0304	7.66407
CRF10	AP2EREBP	col100-CRF10-DAP-Seq	GSE60143	Homer	DCCGCCGYHA	2	0.01	0.0109724	101	0.1358	3215.6	0.102	5.65115
PU.1:IRF8	ETS:IRF	pDC-Irf8-ChIP-Seq	GSE66899	Homer	GGAAGTGAAAST	2	0.01	0.0109724	80	0.1075	2441.2	0.0774	8.98699
At5g22890	C2H2	col-At5g22890-DAP-Seq	GSE60143	Homer	NSAGGTKWTATCTGD	2	0.01	0.0109724	21	0.0282	436.5	0.0138	10.1205
PAX6	Paired,Homeobox	Forebrain-Pax6-ChIP-Seq	GSE66961	Homer	NGTGTTCAVTSAAGCGKAAA	2	0.01	0.0109724	36	0.0484	910.3	0.0289	8.86092
Rfx2	HTH	LoVo-RFX2-ChIP-Seq	GSE49402	Homer	GTTGCCATGGCAACM	2	0.01	0.0109724	29	0.039	686	0.0218	8.14702
EFL-1	E2F	cElegans-L1-EFL1-ChIP-Seq	modEncode	Homer	TGCAARYGCGCTCYA	2	0.01	0.0109724	10	0.0134	140.8	0.0045	9.00117
HSFA6A	HSF	col-HSFA6A-DAP-Seq	GSE60143	Homer	RGAAGNTTCTAGAAN	2	0.01	0.0109724	24	0.0323	531.7	0.0169	10.8258
BIM1	bHLH	colamp-BIM1-DAP-Seq	GSE60143	Homer	NNNNNNVTCACGTGM	2	0.01	0.0109724	33	0.0444	820.5	0.026	8.69722
AT4G27900	C2C2COlike	col-AT4G27900-DAP-Seq	GSE60143	Homer	TCTCVACCGTTSATT	2	0.01	0.0109724	5	0.0067	39.2	0.0012	10.6333
TGA5	bZIP	col-TGA5-DAP-Seq	GSE60143	Homer	NNGATGACGTCATCN	2	0.01	0.0109724	26	0.0349	604.6	0.0192	8.76705
PLT1	AP2EREBP	colamp-PLT1-DAP-Seq	GSE60143	Homer	GCACGAWTYCCGAGG	2	0.01	0.0109724	25	0.0336	576.7	0.0183	8.5954
AT1G01250	AP2EREBP	col-AT1G01250-DAP-Seq	GSE60143	Homer	YCACCGACAHTW	2	0.01	0.0109724	16	0.0215	310.8	0.0099	7.05769
p73	p53	Trachea-p73-ChIP-Seq	PRJNA310161	Homer	NRRRCAWGTCCDGRCATGYY	2	0.01	0.0109724	23	0.0309	522	0.0166	9.65302
CDM1	C3H	colamp-CDM1-DAP-Seq	GSE60143	Homer	CCGAWAWTWTCGGAN	2	0.01	0.0109724	25	0.0336	587.5	0.0186	6.76998
ERF3	AP2EREBP	colamp-ERF3-DAP-Seq	GSE60143	Homer	ATGGCGGCGG	2	0.01	0.0109724	74	0.0995	2291.5	0.0727	6.72598
EIL4	EIL	Tomato-EIL4-ChIP-Seq	GSE116581	Homer	GATTCAWTGAAT	2	0.01	0.0109724	40	0.0538	1085.6	0.0344	8.61887
AT5G59990	C2C2COlike	colamp-AT5G59990-DAP-Seq	GSE60143	Homer	TCTCAACCGTTCATT	2	0.01	0.0109724	10	0.0134	156.6	0.005	9.50288
CAMTA1	CAMTA	col-CAMTA1-DAP-Seq	GSE60143	Homer	WWAACGCGTT	2	0.01	0.0109724	64	0.086	1942.2	0.0616	5.41611
Six4	Homeobox	MCF7-SIX4-ChIP-Seq	Encode	Homer	TGWAAYCTGABACCB	2	0.01	0.0109724	25	0.0336	597.7	0.019	9.91365
MYB3R4	MYB	col-MYB3R4-DAP-Seq	GSE60143	Homer	AWWTAACCGTTR	2	0.01	0.0109724	35	0.047	937.7	0.0297	7.09392
SPL14	SBP	col-SPL14-DAP-Seq	GSE60143	Homer	NNWHTGTACGGAHNH	2	0.01	0.0109724	32	0.043	842.9	0.0267	4.3093
Pax7	Paired,Homeobox	Myoblast-Pax7-ChIP-Seq	GSE25064	Homer	TAATCAATTA	2	0.01	0.0109724	41	0.0551	1150.8	0.0365	8.51472
ZFP3	Zf	HEK293-ZFP3.GFP-ChIP-Seq	GSE58341	Homer	GGGTTTTGAAGGATGARTAGGAGTT	2	0.01	0.0109724	7	0.0094	91.1	0.0029	6.71656
ZKSCAN1	Zf	HepG2-ZKSCAN1-ChIP-Seq	Encode	Homer	GCACAYAGTAGGKCY	2	0.01	0.0109724	23	0.0309	549	0.0174	10.0667
GATA19	C2C2gata	colamp-GATA19-DAP-Seq	GSE60143	Homer	ATCSGATCVG	2	0.01	0.0109724	24	0.0323	582.1	0.0185	7.94258
FAR1	FAR1	col-FAR1-DAP-Seq	GSE60143	Homer	TKNNNYYCACGCGCY	2	0.01	0.0109724	20	0.0269	460.4	0.0146	7.92735
RARg	NR	ES-RARg-ChIP-Seq	GSE30538	Homer	AGGTCAAGGTCA	2	0.01	0.0109724	17	0.0228	368.1	0.0117	11.1266
GATA3	Zf,DR4	iTreg-Gata3-ChIP-Seq	GSE20898	Homer	AGATGKDGAGATAAG	2	0.01	0.0109724	37	0.0497	1024.5	0.0325	8.17976
TFE3	bHLH	MEF-TFE3-ChIP-Seq	GSE75757	Homer	GTCACGTGACYV	2	0.01	0.0109724	26	0.0349	655.8	0.0208	8.32268
E2F1	E2F	Hela-E2F1-ChIP-Seq	GSE22478	Homer	CWGGCGGGAA	2	0.01	0.0109724	52	0.0699	1560.8	0.0495	7.5313

## Sheet: acetylation_gain_24h_vs_0_fdr5
motif_name	motif_family	experiment	accession	database	consensus	minus_log10_p_value	p_value	fdr	tgt_num	tgt_pct	bgd_num	bgd_pct	log_odds_detection
NFkB-p65	RHD	GM12787-p65-ChIP-Seq	GSE19485	Homer	WGGGGATTTCCC	307	1e-307	9.93e-305	2306	0.6112	11945.1	0.2639	7.18817
NFkB-p65-Rel	RHD	ThioMac-LPS-Expression	GSE23622	Homer	GGAAATTCCC	281	1e-281	4.965e-279	1015	0.269	3061	0.0676	9.2299
Dorsal	RHD	Embryo-dl-ChIP-Seq	GSE65441	Homer	GGGAAAAMCCCG	246	1e-246	3.31e-244	1381	0.366	6153.7	0.1359	7.87012
E2A	bHLH,near_PU.1	Bcell-PU.1-ChIP-Seq	GSE21512	Homer	NVCACCTGBN	204	1e-204	2.4825e-202	2723	0.7217	21102.3	0.4661	7.41752
ZEB1	Zf	PDAC-ZEB1-ChIP-Seq	GSE64557	Homer	VCAGGTRDRY	198	1e-198	1.655e-196	2899	0.7684	23602	0.5214	5.94141
ZEB2	Zf	SNU398-ZEB2-ChIP-Seq	GSE103048	Homer	GNMCAGGTGTGC	198	1e-198	1.655e-196	2325	0.6162	16466.7	0.3637	6.93338
Rbpj1	?	Panc1-Rbpj1-ChIP-Seq	GSE47459	Homer	HTTTCCCASG	194	1e-194	1.10333e-192	2686	0.7119	20938.6	0.4625	6.78071
Meis1	Homeobox	MastCells-Meis1-ChIP-Seq	GSE48085	Homer	VGCTGWCAVB	194	1e-194	1.10333e-192	2690	0.713	21005.5	0.464	6.3078
TCF4	bHLH	SHSY5Y-TCF4-ChIP-Seq	GSE96915	Homer	SMCATCTGKH	194	1e-194	1.10333e-192	2558	0.678	19359.2	0.4276	7.0005
NeuroG2	bHLH	Fibroblast-NeuroG2-ChIP-Seq	GSE75910	Homer	ACCATCTGTT	192	1e-192	9.93e-191	2568	0.6806	19521.2	0.4312	5.7876
Olig2	bHLH	Neuron-Olig2-ChIP-Seq	GSE30882	Homer	RCCATMTGTT	191	1e-191	9.02727e-190	2805	0.7434	22582.4	0.4988	6.05339
Twist2	bHLH	Myoblast-Twist2.Ty1-ChIP-Seq	GSE127998	Homer	MCAGCTGBYH	189	1e-189	7.63846e-188	2663	0.7058	20808.3	0.4597	3.81893
E2A	bHLH	proBcell-E2A-ChIP-Seq	GSE21978	Homer	DNRCAGCTGY	188	1e-188	6.62e-187	2654	0.7034	20724.6	0.4578	6.42721
MYB83	MYB	colamp-MYB83-DAP-Seq	GSE60143	Homer	CACCAACCWH	187	1e-187	6.20625e-186	2727	0.7228	21682.2	0.479	6.12379
HEB	bHLH	mES-Heb-ChIP-Seq	GSE53233	Homer	VCAGCTGBNN	186	1e-186	5.84118e-185	2901	0.7689	24024.6	0.5307	5.47068
Ascl2	bHLH	ESC-Ascl2-ChIP-Seq	GSE97712	Homer	SSRGCAGCTGCH	184	1e-184	5.51667e-183	2308	0.6117	16662.2	0.3681	5.54496
Ascl1	bHLH	NeuralTubes-Ascl1-ChIP-Seq	GSE55840	Homer	NNVVCAGCTGBN	183	1e-183	5.22632e-182	2586	0.6854	20010.4	0.442	6.24294
Tbx6	T-box	ESC-Tbx6-ChIP-Seq	GSE93524	Homer	DAGGTGTBAA	181	1e-181	4.31739e-180	2320	0.6149	16888.4	0.3731	6.34926
BMAL1	bHLH	Liver-Bmal1-ChIP-Seq	GSE39860	Homer	GNCACGTG	181	1e-181	4.31739e-180	2592	0.687	20142	0.4449	4.83962
FEA4	bZIP	Corn-FEA4-ChIP-Seq	GSE61954	Homer	TGACGTCACS	181	1e-181	4.31739e-180	2290	0.6069	16557.3	0.3657	5.82475
Tgif1	Homeobox	mES-Tgif1-ChIP-Seq	GSE55404	Homer	YTGWCADY	180	1e-180	4.1375e-179	3267	0.8659	29542.3	0.6526	4.97491
Bcl6	Zf	Liver-Bcl6-ChIP-Seq	GSE31578	Homer	NNNCTTTCCAGGAAA	179	1e-179	3.972e-178	2534	0.6716	19515.2	0.4311	6.52264
MYB3	MYB	Arabidopsis-MYB3-ChIP-Seq	GSE80564	Homer	GKTAGGTRGG	178	1e-178	3.81923e-177	2770	0.7342	22501.4	0.4971	5.58825
BHLHA15	bHLH	NIH3T3-BHLHB8.HA-ChIP-Seq	GSE119782	Homer	NAMCAGCTGK	176	1e-176	3.42414e-175	2416	0.6403	18158.6	0.4011	6.8237
Tbet	T-box	CD8-Tbet-ChIP-Seq	GSE33802	Homer	AGGTGTGAAM	176	1e-176	3.42414e-175	2273	0.6024	16507.9	0.3647	6.74206
JGL	C2H2	col-JGL-DAP-Seq	GSE60143	Homer	ACYTTCAGTT	176	1e-176	3.42414e-175	2664	0.7061	21223	0.4688	6.12458
Tgif2	Homeobox	mES-Tgif2-ChIP-Seq	GSE55404	Homer	TGTCANYT	175	1e-175	3.00909e-174	3333	0.8834	30780.7	0.6799	5.21446
AT3G51470	DBP	col-AT3G51470-DAP-Seq	GSE60143	Homer	TTWHGGTGCACC	175	1e-175	3.00909e-174	2369	0.6279	17652.5	0.3899	5.32568
NLP7	RWPRK	col-NLP7-DAP-Seq	GSE60143	Homer	TGRCCYTTCR	175	1e-175	3.00909e-174	2820	0.7474	23275.9	0.5142	5.85708
ASHR1	ND	col-ASHR1-DAP-Seq	GSE60143	Homer	NTGGTGAN	175	1e-175	3.00909e-174	2512	0.6658	19367.9	0.4278	4.56308
WRKY18	WRKY	col-WRKY18-DAP-Seq	GSE60143	Homer	NNNTTGACYWNNNNN	174	1e-174	2.68378e-173	2469	0.6544	18852.2	0.4164	5.96961
GATA20	C2C2gata	colamp-GATA20-DAP-Seq	GSE60143	Homer	TNGATCNDNM	174	1e-174	2.68378e-173	2860	0.758	23826.6	0.5263	4.95915
Nkx2.5	Homeobox	HL1-Nkx2.5.biotin-ChIP-Seq	GSE21529	Homer	RRSCACTYAA	174	1e-174	2.68378e-173	3088	0.8184	27024.9	0.597	5.89817
Knotted	Homeobox	Corn-KN1-ChIP-Seq	GSE39161	Homer	GAYGNGACRGGN	174	1e-174	2.68378e-173	2443	0.6475	18552.2	0.4098	6.08933
ANAC045	NAC	col-ANAC045-DAP-Seq	GSE60143	Homer	DNCKTVNNNNNNAMG	173	1e-173	2.42195e-172	2714	0.7193	21932.5	0.4845	5.95698
ARF2	ARF	col-ARF2-DAP-Seq	GSE60143	Homer	TTGTCGGMWN	173	1e-173	2.42195e-172	3236	0.8577	29284.8	0.6469	4.25635
Foxo1	Forkhead	RAW-Foxo1-ChIP-Seq	Fan_et_al.	Homer	CTGTTTAC	173	1e-173	2.42195e-172	2831	0.7503	23479.4	0.5187	6.16467
Tbr1	T-box	Cortex-Tbr1-ChIP-Seq	GSE71384	Homer	AAGGTGTKAA	173	1e-173	2.42195e-172	2505	0.6639	19335.2	0.4271	6.12153
Nkx2.2	Homeobox	NPC-Nkx2.2-ChIP-Seq	GSE61673	Homer	BTBRAGTGSN	172	1e-172	2.3093e-171	2993	0.7933	25728.8	0.5683	6.13009
Ptf1a	bHLH	Panc1-Ptf1a-ChIP-Seq	GSE47459	Homer	ACAGCTGTTN	172	1e-172	2.3093e-171	3172	0.8407	28353.1	0.6263	4.78455
IBL1	bHLH	Seedling-IBL1-ChIP-Seq	GSE51120	Homer	CACGTGCC	171	1e-171	2.20667e-170	2583	0.6846	20357.2	0.4497	5.14317
ZNF416	Zf	HEK293-ZNF416.GFP-ChIP-Seq	GSE58341	Homer	WDNCTGGGCA	171	1e-171	2.20667e-170	2671	0.7079	21464.6	0.4741	7.03014
SPL9	SBP	colamp-SPL9-DAP-Seq	GSE60143	Homer	BTGTACTT	170	1e-170	2.06875e-169	2729	0.7233	22234.6	0.4912	4.50147
Eomes	T-box	H9-Eomes-ChIP-Seq	GSE26097	Homer	ATTAACACCT	170	1e-170	2.06875e-169	2977	0.789	25577.3	0.565	5.43685
Tbx21	T-box	GM12878-TBX21-ChIP-Seq	Encode	Homer	AGGTGTGAAA	170	1e-170	2.06875e-169	2218	0.5879	16075.3	0.3551	6.62472
RBFox2	?	Heart-RBFox2-CLIP-Seq	GSE57926	Homer	TGCATGCA	169	1e-169	1.90962e-168	2641	0.7	21131.3	0.4668	5.11325
NPAS	bHLH	Liver-NPAS-ChIP-Seq	GSE39860	Homer	NVCACGTG	169	1e-169	1.90962e-168	2429	0.6438	18539.4	0.4095	5.41316
TGA9	bZIP	colamp-TGA9-DAP-Seq	GSE60143	Homer	VTGACGTC	169	1e-169	1.90962e-168	2076	0.5502	14515.6	0.3206	6.01055
NPAS2	bHLH	Liver-NPAS2-ChIP-Seq	GSE39860	Homer	KCCACGTGAC	169	1e-169	1.90962e-168	2122	0.5624	15024.8	0.3319	6.1426
AT5G45580	G2like	colamp-AT5G45580-DAP-Seq	GSE60143	Homer	ADRGAATCTH	168	1e-168	1.80545e-167	2761	0.7318	22719.9	0.5019	6.05136
MYB107	MYB	col-MYB107-DAP-Seq	GSE60143	Homer	RGTWGGTRRR	168	1e-168	1.80545e-167	2590	0.6865	20538	0.4537	6.47851
Atoh1	bHLH	Cerebellum-Atoh1-ChIP-Seq	GSE22111	Homer	VNRVCAGCTGGY	168	1e-168	1.80545e-167	2123	0.5627	15068.7	0.3329	6.0307
ASL18	LOBAS2	colamp-ASL18-DAP-Seq	GSE60143	Homer	CCGGAAAWTCMGGAR	167	1e-167	1.74211e-166	2776	0.7358	22937.9	0.5067	5.605
AT5G61620	MYBrelated	colamp-AT5G61620-DAP-Seq	GSE60143	Homer	CTTATCCA	167	1e-167	1.74211e-166	2481	0.6576	19227.4	0.4247	4.55652
PRDM10	Zf	HEK293-PRDM10.eGFP-ChIP-Seq	Encode	Homer	TGGTACATTCCA	166	1e-166	1.71207e-165	1721	0.4561	10890.7	0.2406	7.35354
Atf1	bZIP	K562-ATF1-ChIP-Seq	GSE31477	Homer	GATGACGTCA	165	1e-165	1.655e-164	1872	0.4962	12449	0.275	6.25078
Smad2	MAD	ES-SMAD2-ChIP-Seq	GSE29422	Homer	CTGTCTGG	165	1e-165	1.655e-164	2513	0.666	19690.4	0.435	6.10069
WRKY28	WRKY	col-WRKY28-DAP-Seq	GSE60143	Homer	BGTTGACTWH	164	1e-164	1.57619e-163	2118	0.5614	15114.9	0.3339	6.74249
Slug	Zf	Mesoderm-Snai2-ChIP-Seq	GSE61475	Homer	SNGCACCTGCHS	164	1e-164	1.57619e-163	1692	0.4484	10650.6	0.2353	7.2621
ANAC038	NAC	col-ANAC038-DAP-Seq	GSE60143	Homer	ACACGTWAYC	164	1e-164	1.57619e-163	2839	0.7525	23892.5	0.5278	5.29933
PRDM15	Zf	ESC-Prdm15-ChIP-Seq	GSE73694	Homer	YCCDNTCCAGGTTTT	163	1e-163	1.50455e-162	2233	0.5918	16431.3	0.363	6.4143
GATA15	C2C2gata	col-GATA15-DAP-Seq	GSE60143	Homer	KATGATCA	163	1e-163	1.50455e-162	2508	0.6647	19679.4	0.4347	5.51255
NFkB-p50,p52	RHD	Monocyte-p50-ChIP-Chip	Schreiber_et_al.	Homer	GGGGGAATCCCC	163	1e-163	1.50455e-162	864	0.229	3486.7	0.077	8.67192
LBD19	LOBAS2	colamp-LBD19-DAP-Seq	GSE60143	Homer	CCKGAAWTTCMGGAW	162	1e-162	1.34189e-161	2886	0.7649	24567.5	0.5427	4.98959
Sox3	HMG	NPC-Sox3-ChIP-Seq	GSE33059	Homer	CCWTTGTY	162	1e-162	1.34189e-161	2623	0.6952	21130.9	0.4668	6.56384
At5g47390	MYBrelated	col-At5g47390-DAP-Seq	GSE60143	Homer	CTTATCCA	162	1e-162	1.34189e-161	2316	0.6138	17419.3	0.3848	4.94416
Isl1	Homeobox	Neuron-Isl1-ChIP-Seq	GSE31456	Homer	CTAATKGV	162	1e-162	1.34189e-161	2814	0.7458	23603.7	0.5214	5.47186
PIF4	bHLH	Seedling-PIF4-ChIP-Seq	GSE35315	Homer	NNBCACGTGN	162	1e-162	1.34189e-161	2150	0.5698	15538.3	0.3432	6.48655
MYB49	MYB	col-MYB49-DAP-Seq	GSE60143	Homer	ARKTAGGTRR	162	1e-162	1.34189e-161	2147	0.569	15506.1	0.3425	6.65717
MYB61	MYB	colamp-MYB61-DAP-Seq	GSE60143	Homer	HCYACCTACC	162	1e-162	1.34189e-161	2486	0.6589	19455.3	0.4298	6.27144
RXR	NR,DR1	3T3L1-RXR-ChIP-Seq	GSE13511	Homer	TAGGGCAAAGGTCA	162	1e-162	1.34189e-161	2281	0.6046	17037.6	0.3764	6.64118
SPCH	bHLH	Seedling-SPCH-ChIP-Seq	GSE57497	Homer	WNBCACGTGA	161	1e-161	1.24125e-160	1964	0.5205	13523.1	0.2987	5.6904
At1g49010	MYBrelated	col-At1g49010-DAP-Seq	GSE60143	Homer	RGATAASNTT	161	1e-161	1.24125e-160	2772	0.7347	23079.8	0.5098	5.73229
Replumless	BLH	Arabidopsis-RPL.GFP-ChIP-Seq	GSE78727	Homer	HGTCWHATCA	161	1e-161	1.24125e-160	2085	0.5526	14844.7	0.3279	6.40102
bZIP52	bZIP	colamp-bZIP52-DAP-Seq	GSE60143	Homer	NDNHCAGCTGTCANN	161	1e-161	1.24125e-160	2405	0.6374	18506.5	0.4088	6.72882
GLIS3	Zf	Thyroid-Glis3.GFP-ChIP-Seq	GSE103297	Homer	CTCCCTGGGAGGCCN	161	1e-161	1.24125e-160	2837	0.7519	23955.5	0.5292	6.23448
NGA4	ABI3VP1	col-NGA4-DAP-Seq	GSE60143	Homer	TKNTCAGGTG	161	1e-161	1.24125e-160	3252	0.8619	29943.9	0.6615	5.58375
ATY13	MYB	col-ATY13-DAP-Seq	GSE60143	Homer	YYYAACYRHH	160	1e-160	1.18214e-159	3328	0.8821	31167.3	0.6885	5.21856
Erra	NR	HepG2-Erra-ChIP-Seq	GSE31477	Homer	CAAAGGTCAG	160	1e-160	1.18214e-159	2991	0.7927	26090.1	0.5763	5.74942
AT2G28810	C2C2dof	colamp-AT2G28810-DAP-Seq	GSE60143	Homer	VAAAAAGTWA	160	1e-160	1.18214e-159	3153	0.8357	28441.9	0.6283	5.70624
TF3A	C2H2	col-TF3A-DAP-Seq	GSE60143	Homer	NNDDGAGGAGGWNNN	158	1e-158	1.07935e-157	2581	0.6841	20739.5	0.4581	5.59446
NeuroD1	bHLH	Islet-NeuroD1-ChIP-Seq	GSE30298	Homer	GCCATCTGTT	158	1e-158	1.07935e-157	1814	0.4808	12043.8	0.266	7.08142
TAGL1	MADS	Tomato-TAGL1-ChIP-Seq	GSE116581	Homer	CCAAAAATRG	158	1e-158	1.07935e-157	2362	0.626	18092.6	0.3997	6.50715
SRS7	SRS	colamp-SRS7-DAP-Seq	GSE60143	Homer	HATAGGTTTH	158	1e-158	1.07935e-157	3353	0.8887	31661.6	0.6994	2.24011
EGL-5	Homeobox	cElegans-L3-EGL5-ChIP-Seq	modEncode	Homer	ATTTAATGGG	158	1e-158	1.07935e-157	2609	0.6915	21107.6	0.4663	5.91636
MYB92	MYB	colamp-MYB92-DAP-Seq	GSE60143	Homer	GGTAGGTR	158	1e-158	1.07935e-157	2047	0.5425	14532	0.321	7.2146
EAR2	NR	K562-NR2F6-ChIP-Seq	Encode	Homer	NRBCARRGGTCA	158	1e-158	1.07935e-157	2584	0.6849	20800.4	0.4595	6.65536
EBF2	EBF	BrownAdipose-EBF2-ChIP-Seq	GSE97114	Homer	NABTCCCWDGGGAVH	157	1e-157	1.00303e-156	2129	0.5643	15439.7	0.3411	6.63664
LBD18	LOBAS2	colamp-LBD18-DAP-Seq	GSE60143	Homer	CKGAWWTTCHGS	157	1e-157	1.00303e-156	3143	0.833	28390.4	0.6271	4.9603
MYB93	MYB	colamp-MYB93-DAP-Seq	GSE60143	Homer	GGTAGGTGRD	157	1e-157	1.00303e-156	2219	0.5881	16469	0.3638	6.81924
MYB33	MYB	col-MYB33-DAP-Seq	GSE60143	Homer	DDTYNGTTAN	157	1e-157	1.00303e-156	2692	0.7135	22186.3	0.4901	5.0755
Smad3	MAD	NPC-Smad3-ChIP-Seq	GSE36673	Homer	TWGTCTGV	157	1e-157	1.00303e-156	3173	0.841	28850.4	0.6373	6.11917
MYB62	MYB	colamp-MYB62-DAP-Seq	GSE60143	Homer	NTACCTAACT	157	1e-157	1.00303e-156	2352	0.6234	18016.8	0.398	5.87497
COUP-TFII	NR	Artia-Nr2f2-ChIP-Seq	GSE46497	Homer	AGRGGTCA	157	1e-157	1.00303e-156	2807	0.744	23703	0.5236	5.83688
dof24	C2C2dof	col-dof24-DAP-Seq	GSE60143	Homer	TWMCTTTTTG	156	1e-156	9.73529e-156	2991	0.7927	26230.4	0.5794	3.46439
WRKY55	WRKY	col-WRKY55-DAP-Seq	GSE60143	Homer	NCGTTGACTT	156	1e-156	9.73529e-156	2008	0.5322	14157.7	0.3127	6.69164
Bapx1	Homeobox	VertebralCol-Bapx1-ChIP-Seq	GSE36672	Homer	TTRAGTGSYK	156	1e-156	9.73529e-156	3102	0.8222	27840	0.615	6.03763
MYB101	MYB	colamp-MYB101-DAP-Seq	GSE60143	Homer	TAACNRMY	155	1e-155	9.11009e-155	2743	0.727	22900.5	0.5059	6.11218
At3g12730	G2like	colamp-At3g12730-DAP-Seq	GSE60143	Homer	AAGATTCT	155	1e-155	9.11009e-155	2594	0.6875	21004.4	0.464	4.55776
Sox15	HMG	CPA-Sox15-ChIP-Seq	GSE62909	Homer	RAACAATGGN	155	1e-155	9.11009e-155	2150	0.5698	15746.7	0.3478	7.12231
TEAD3	TEA	HepG2-TEAD3-ChIP-Seq	Encode	Homer	TRCATTCCAG	155	1e-155	9.11009e-155	2328	0.617	17798	0.3932	5.85698
Znf263	Zf	K562-Znf263-ChIP-Seq	GSE31477	Homer	CVGTSCTCCC	155	1e-155	9.11009e-155	2754	0.7299	23065.9	0.5095	3.87722
Sox10	HMG	SciaticNerve-Sox3-ChIP-Seq	GSE35132	Homer	CCWTTGTYYB	155	1e-155	9.11009e-155	2509	0.665	19969.3	0.4411	6.6401
RUNX1	Runt	Jurkat-RUNX1-ChIP-Seq	GSE29180	Homer	AAACCACARM	154	1e-154	8.78761e-154	2050	0.5433	14666.6	0.324	6.64863
RARa	NR	K562-RARa-ChIP-Seq	Encode	Homer	TTGAMCTTTG	154	1e-154	8.78761e-154	3301	0.8749	30933.2	0.6833	5.64635
PPARa	NR,DR1	Liver-Ppara-ChIP-Seq	GSE47954	Homer	VNAGGKCAAAGGTCA	154	1e-154	8.78761e-154	2192	0.581	16262.9	0.3592	7.01326
Sox6	HMG	Myotubes-Sox6-ChIP-Seq	GSE32627	Homer	CCATTGTTNY	154	1e-154	8.78761e-154	2507	0.6645	19975.1	0.4412	6.33114
Trl	Zf	S2-GAGAfactor-ChIP-Seq	GSE40646	Homer	RGAGAGAG	153	1e-153	8.56034e-153	3205	0.8495	29459.6	0.6508	5.99133
Hoxa9	Homeobox	ChickenMSG-Hoxa9.Flag-ChIP-Seq	GSE86088	Homer	RGCAATNAAA	153	1e-153	8.56034e-153	3112	0.8248	28071.3	0.6201	5.52419
MNT	bHLH	HepG2-MNT-ChIP-Seq	Encode	Homer	DGCACACGTG	153	1e-153	8.56034e-153	1875	0.497	12831.3	0.2834	4.96758
bZIP50	bZIP	colamp-bZIP50-DAP-Seq	GSE60143	Homer	GATGACGTCA	152	1e-152	8.20661e-152	1815	0.481	12222.8	0.27	5.64191
PIF5ox	bHLH	Arabidopsis-PIF5ox-ChIP-Seq	GSE35062	Homer	BCACGTGVDN	152	1e-152	8.20661e-152	1899	0.5033	13102.4	0.2894	6.58277
Nkx2.1	Homeobox	LungAC-Nkx2.1-ChIP-Seq	GSE43252	Homer	RSCACTYRAG	152	1e-152	8.20661e-152	3265	0.8654	30435.5	0.6723	5.68755
dof43	C2C2dof	colamp-dof43-DAP-Seq	GSE60143	Homer	NAAAAAGTDA	152	1e-152	8.20661e-152	2699	0.7153	22457.4	0.4961	6.54397
HIC1	Zf	Treg-ZBTB29-ChIP-Seq	GSE99889	Homer	TGCCAGCB	152	1e-152	8.20661e-152	2906	0.7702	25207.9	0.5568	5.97511
MYB55	MYB	colamp-MYB55-DAP-Seq	GSE60143	Homer	YACCWAMC	151	1e-151	7.75781e-151	2046	0.5423	14707.4	0.3249	6.76954
MYB67	MYB	col-MYB67-DAP-Seq	GSE60143	Homer	YYYACCTAAC	151	1e-151	7.75781e-151	1943	0.515	13595.2	0.3003	6.40256
MYB30	MYB	colamp-MYB30-DAP-Seq	GSE60143	Homer	AGGTAGTTGG	151	1e-151	7.75781e-151	2213	0.5865	16581.3	0.3663	6.1322
AtGRF6	GRF	col-AtGRF6-DAP-Seq	GSE60143	Homer	NTGTCAGADNNNNNN	151	1e-151	7.75781e-151	2148	0.5693	15856.6	0.3503	3.71751
AT5G56840	MYBrelated	colamp-AT5G56840-DAP-Seq	GSE60143	Homer	TGGATAAGGT	151	1e-151	7.75781e-151	2330	0.6175	17948.4	0.3965	5.49113
NF1-halfsite	CTF	LNCaP-NF1-ChIP-Seq	Unpublished	Homer	YTGCCAAG	151	1e-151	7.75781e-151	2675	0.709	22178.9	0.4899	6.73433
ATAF1	NAC	col-ATAF1-DAP-Seq	GSE60143	Homer	YACGTMAY	151	1e-151	7.75781e-151	2758	0.731	23256.4	0.5137	4.72462
bHLH80	bHLH	col-bHLH80-DAP-Seq	GSE60143	Homer	NNNNDCAASTTGHNN	150	1e-150	7.30147e-150	1843	0.4885	12562.9	0.2775	6.75531
WRKY29	WRKY	colamp-WRKY29-DAP-Seq	GSE60143	Homer	MGTTGACTTT	150	1e-150	7.30147e-150	1860	0.493	12754.6	0.2817	6.13755
AT1G72740	MYBrelated	colamp-AT1G72740-DAP-Seq	GSE60143	Homer	NNWWAMCCTAAHWNN	150	1e-150	7.30147e-150	2132	0.5651	15708.5	0.347	6.34174
BBX31	Orphan	col-BBX31-DAP-Seq	GSE60143	Homer	NAAAAAGTDA	150	1e-150	7.30147e-150	2765	0.7328	23377.1	0.5164	6.11958
Smad4	MAD	ESC-SMAD4-ChIP-Seq	GSE29422	Homer	VBSYGTCTGG	150	1e-150	7.30147e-150	2476	0.6562	19730	0.4358	6.4299
At3g04030	G2like	col-At3g04030-DAP-Seq	GSE60143	Homer	DRGAATCT	150	1e-150	7.30147e-150	2136	0.5661	15761.9	0.3482	6.4318
At2g01060	G2like	colamp-At2g01060-DAP-Seq	GSE60143	Homer	AGATKCBNWW	150	1e-150	7.30147e-150	3299	0.8744	31055.9	0.686	5.72271
MYB73	MYB	col-MYB73-DAP-Seq	GSE60143	Homer	NNNNHAACNGHHDHN	150	1e-150	7.30147e-150	2738	0.7257	23033.1	0.5088	6.16019
TEAD1	TEAD	HepG2-TEAD1-ChIP-Seq	Encode	Homer	CYRCATTCCA	149	1e-149	6.84828e-149	2177	0.577	16231.5	0.3585	4.44236
Nkx3.1	Homeobox	LNCaP-Nkx3.1-ChIP-Seq	GSE28264	Homer	AAGCACTTAA	149	1e-149	6.84828e-149	3094	0.82	27939	0.6172	5.53405
At3g24120	G2like	col-At3g24120-DAP-Seq	GSE60143	Homer	NWWAGMATMW	149	1e-149	6.84828e-149	3338	0.8847	31695.5	0.7001	5.55466
GRF9	GRF	colamp-GRF9-DAP-Seq	GSE60143	Homer	NWCTGACANNNNNNN	149	1e-149	6.84828e-149	1960	0.5195	13840	0.3057	3.49673
BIM2	bHLH	col-BIM2-DAP-Seq	GSE60143	Homer	NNNNCACGTGNN	149	1e-149	6.84828e-149	1772	0.4697	11873.7	0.2623	6.42287
WRKY50	WRKY	col-WRKY50-DAP-Seq	GSE60143	Homer	NNTTGACTWNNGNNN	149	1e-149	6.84828e-149	1927	0.5107	13500.2	0.2982	3.97182
TEAD4	TEA	Tropoblast-Tead4-ChIP-Seq	GSE37350	Homer	CCWGGAATGY	149	1e-149	6.84828e-149	2009	0.5325	14386.8	0.3178	7.17274
OBP4	C2C2dof	col-OBP4-DAP-Seq	GSE60143	Homer	WTTHACTTTTTB	149	1e-149	6.84828e-149	2686	0.7119	22391.6	0.4946	6.12671
MYB	HTH	ERMYB-Myb-ChIPSeq	GSE22095	Homer	GGCVGTTR	149	1e-149	6.84828e-149	2585	0.6851	21115.9	0.4664	2.20058
At1g25550	G2like	colamp-At1g25550-DAP-Seq	GSE60143	Homer	NAGATTCY	148	1e-148	6.62e-148	2293	0.6077	17594.3	0.3887	6.914
COUP-TFII	NR	K562-NR2F1-ChIP-Seq	Encode	Homer	GKBCARAGGTCA	148	1e-148	6.62e-148	2643	0.7005	21852.5	0.4827	6.40604
PHA-4	Forkhead	cElegans-Embryos-PHA4-ChIP-Seq	modEncode	Homer	KTGTTTGC	148	1e-148	6.62e-148	3238	0.8582	30138.6	0.6658	5.91546
bHLHE41	bHLH	proB-Bhlhe41-ChIP-Seq	GSE93764	Homer	KCACGTGMCN	148	1e-148	6.62e-148	2041	0.5409	14755.5	0.3259	5.31838
AT1G49560	G2like	colamp-AT1G49560-DAP-Seq	GSE60143	Homer	GAWTCTNWDA	148	1e-148	6.62e-148	2484	0.6584	19893	0.4394	6.32069
At1g64620	C2C2dof	colamp-At1g64620-DAP-Seq	GSE60143	Homer	CACTTTTT	147	1e-147	6.4902e-147	2675	0.709	22315.7	0.4929	3.30139
PPARE	NR,DR1	3T3L1-Pparg-ChIP-Seq	GSE13511	Homer	TGACCTTTGCCCCA	147	1e-147	6.4902e-147	2068	0.5481	15097.3	0.3335	6.96882
AT2G33550	Trihelix	colamp-AT2G33550-DAP-Seq	GSE60143	Homer	TTTAAGGGCAYTTTT	147	1e-147	6.4902e-147	2927	0.7758	25668.1	0.567	4.38736
SPL1	SBP	colamp-SPL1-DAP-Seq	GSE60143	Homer	HYGTACDTWH	146	1e-146	6.28481e-146	2481	0.6576	19905.7	0.4397	4.98814
AMYB	HTH	Testes-AMYB-ChIP-Seq	GSE44588	Homer	TGGCAGTTGG	146	1e-146	6.28481e-146	2415	0.6401	19124.3	0.4225	5.00906
BMYB	HTH	Hela-BMYB-ChIP-Seq	GSE27030	Homer	NHAACBGYYV	146	1e-146	6.28481e-146	2428	0.6435	19284	0.426	6.19438
AT3G12130	C3H	colamp-AT3G12130-DAP-Seq	GSE60143	Homer	TMACTTTTTV	146	1e-146	6.28481e-146	3150	0.8349	28896.4	0.6383	3.71961
WRKY25	WRKY	colamp-WRKY25-DAP-Seq	GSE60143	Homer	NNNNHRGTCAAMNNN	145	1e-145	6.01818e-145	1948	0.5163	13824.1	0.3054	6.96716
AR-halfsite	NR	LNCaP-AR-ChIP-Seq	GSE27824	Homer	CCAGGAACAG	145	1e-145	6.01818e-145	3379	0.8956	32504.3	0.718	5.19383
RIN	MADS	Tomato-RIN-ChIP-Seq	GSE116581	Homer	CYAAAAWWGG	145	1e-145	6.01818e-145	2551	0.6761	20800.9	0.4595	6.56363
bHLH130	bHLH	col-bHLH130-DAP-Seq	GSE60143	Homer	GCAACTTG	145	1e-145	6.01818e-145	1698	0.45	11222.8	0.2479	5.8242
PR	NR	T47D-PR-ChIP-Seq	GSE31130	Homer	VAGRACAKNCTGTBC	145	1e-145	6.01818e-145	2819	0.7472	24259.3	0.5359	5.62734
HLH-1	bHLH	cElegans-Embryo-HLH1-ChIP-Seq	modEncode	Homer	RACAGCTGTTBH	145	1e-145	6.01818e-145	1684	0.4463	11092.2	0.245	7.09561
COG1	C2C2dof	col-COG1-DAP-Seq	GSE60143	Homer	DAAAAAGTGA	145	1e-145	6.01818e-145	2703	0.7164	22748.5	0.5025	6.7103
At3g45610	C2C2dof	col-At3g45610-DAP-Seq	GSE60143	Homer	TWACTTTTTS	144	1e-144	5.77326e-144	2781	0.7371	23775.7	0.5252	6.37265
KAN2	G2like	colamp-KAN2-DAP-Seq	GSE60143	Homer	ATATTCTY	144	1e-144	5.77326e-144	2455	0.6507	19657.8	0.4342	6.41116
WIP5	C2H2	colamp-WIP5-DAP-Seq	GSE60143	Homer	TDTTCTCMAGGT	144	1e-144	5.77326e-144	2185	0.5791	16490.8	0.3643	6.61408
ANAC046	NAC	colamp-ANAC046-DAP-Seq	GSE60143	Homer	ACACGYWAYC	144	1e-144	5.77326e-144	2700	0.7156	22730.1	0.5021	5.3547
PU.1-IRF	ETS:IRF	Bcell-PU.1-ChIP-Seq	GSE21512	Homer	MGGAAGTGAAAC	144	1e-144	5.77326e-144	2477	0.6565	19935.9	0.4404	6.85196
MITF	bHLH	MastCells-MITF-ChIP-Seq	GSE48085	Homer	RTCATGTGAC	144	1e-144	5.77326e-144	1878	0.4977	13123.8	0.2899	6.35457
AT5G25475	ABI3VP1	col-AT5G25475-DAP-Seq	GSE60143	Homer	RNNRNCAAGCADNDB	144	1e-144	5.77326e-144	2205	0.5844	16737	0.3697	6.16059
AT3G52440	C2C2dof	colamp-AT3G52440-DAP-Seq	GSE60143	Homer	DTHACTTTTT	143	1e-143	5.67429e-143	3096	0.8206	28173.4	0.6223	6.12155
Atf7	bZIP	3T3L1-Atf7-ChIP-Seq	GSE56872	Homer	NGRTGACGTCAY	143	1e-143	5.67429e-143	1517	0.4021	9480.4	0.2094	6.73534
AT4G26030	C2H2	col-AT4G26030-DAP-Seq	GSE60143	Homer	BYYACCWACY	143	1e-143	5.67429e-143	1957	0.5187	13991.3	0.3091	6.79985
AT2G38300	G2like	col-AT2G38300-DAP-Seq	GSE60143	Homer	ADRGAATGTT	142	1e-142	5.45604e-142	2514	0.6663	20456	0.4519	6.41832
Mef2b	MADS	HEK293-Mef2b.V5-ChIP-Seq	GSE67450	Homer	GCTATTTTTGGM	142	1e-142	5.45604e-142	2211	0.586	16860.9	0.3725	6.85072
Tbx5	T-box	HL1-Tbx5.biotin-ChIP-Seq	GSE21529	Homer	AGGTGTCA	142	1e-142	5.45604e-142	3370	0.8932	32471.3	0.7173	5.41231
NFAT	RHD	Jurkat-NFATC1-ChIP-Seq	Jolma_et_al.	Homer	ATTTTCCATT	142	1e-142	5.45604e-142	2010	0.5327	14608.3	0.3227	6.82293
bcd	Homeobox	Embryo-Bcd-ChIP-Seq	GSE86966	Homer	VNNGGATTADNN	142	1e-142	5.45604e-142	2348	0.6223	18462.4	0.4078	6.2981
MyoG	bHLH	C2C12-MyoG-ChIP-Seq	GSE36024	Homer	AACAGCTG	142	1e-142	5.45604e-142	1983	0.5256	14325.3	0.3164	6.58794
AT5G63260	C3H	col-AT5G63260-DAP-Seq	GSE60143	Homer	RAAAAAGTRA	142	1e-142	5.45604e-142	3120	0.8269	28593.3	0.6316	6.13403
AT1G20910	ARID	col-AT1G20910-DAP-Seq	GSE60143	Homer	THAATTRAWN	141	1e-141	5.31016e-141	2523	0.6687	20592	0.4549	6.23088
MYB58	MYB	colamp-MYB58-DAP-Seq	GSE60143	Homer	YYYACCWACC	141	1e-141	5.31016e-141	1910	0.5062	13542.4	0.2991	6.75002
GATA3	Zf	iTreg-Gata3-ChIP-Seq	GSE20898	Homer	AGATAASR	141	1e-141	5.31016e-141	2532	0.6711	20724.9	0.4578	5.93828
ABF1	bZIP	Arabidopsis-ABF1-ChIP-Seq	GSE80564	Homer	CACGTGGC	141	1e-141	5.31016e-141	1743	0.462	11810.9	0.2609	5.46606
MYB99	MYB	colamp-MYB99-DAP-Seq	GSE60143	Homer	GGTAGGTG	141	1e-141	5.31016e-141	1845	0.489	12878	0.2845	5.50278
CDF3	C2C2dof	colamp-CDF3-DAP-Seq	GSE60143	Homer	AAAAGTRM	140	1e-140	5.19895e-140	2810	0.7448	24309.6	0.537	6.66862
Hnf6b	Homeobox	LNCaP-Hnf6b-ChIP-Seq	GSE106305	Homer	TATTGAYY	140	1e-140	5.19895e-140	1872	0.4962	13177.2	0.2911	6.25467
ERF15	AP2EREBP	colamp-ERF15-DAP-Seq	GSE60143	Homer	WDHAGCMGCCAT	140	1e-140	5.19895e-140	2619	0.6941	21842.9	0.4825	3.93751
HSF3	HSF	colamp-HSF3-DAP-Seq	GSE60143	Homer	NTTCTAGAAKCTTCT	140	1e-140	5.19895e-140	1992	0.528	14478.7	0.3198	6.58428
IDD5	C2H2	colamp-IDD5-DAP-Seq	GSE60143	Homer	TTTTGTCTTTTTBTK	139	1e-139	5.01515e-139	2159	0.5722	16347.9	0.3611	8.07927
MYB51	MYB	col-MYB51-DAP-Seq	GSE60143	Homer	GGTAGGTG	139	1e-139	5.01515e-139	1775	0.4704	12177.1	0.269	5.6186
SPL15	SBP	colamp-SPL15-DAP-Seq	GSE60143	Homer	WDWMMGTACADW	139	1e-139	5.01515e-139	2196	0.582	16777.7	0.3706	4.31071
EBF1	EBF	Near-E2A-ChIP-Seq	GSE21512	Homer	GTCCCCWGGGGA	139	1e-139	5.01515e-139	2199	0.5828	16816.9	0.3715	6.75203
AT5G02460	C2C2dof	col-AT5G02460-DAP-Seq	GSE60143	Homer	CHCCTTTT	139	1e-139	5.01515e-139	3079	0.8161	28088.6	0.6205	6.23932
ERRg	NR	Kidney-ESRRG-ChIP-Seq	GSE104905	Homer	GTGACCTTGRVN	139	1e-139	5.01515e-139	1833	0.4858	12803.8	0.2828	7.03644
FUS3	ABI3VP1	col-FUS3-DAP-Seq	GSE60143	Homer	DNNWTNTGCATGKNN	139	1e-139	5.01515e-139	1726	0.4575	11695.3	0.2583	6.94418
Hoxd13	Homeobox	ChickenMSG-Hoxd13.Flag-ChIP-Seq	GSE86088	Homer	NCYAATAAAA	138	1e-138	4.68396e-138	2617	0.6936	21869.5	0.4831	6.01605
Tcf21	bHLH	ArterySmoothMuscle-Tcf21-ChIP-Seq	GSE61369	Homer	NAACAGCTGG	138	1e-138	4.68396e-138	1905	0.5049	13580.1	0.3	6.46026
At5g08520	MYBrelated	colamp-At5g08520-DAP-Seq	GSE60143	Homer	ADBSTTATCY	138	1e-138	4.68396e-138	2098	0.5561	15697.7	0.3468	5.78541
BPC1	BBRBPC	colamp-BPC1-DAP-Seq	GSE60143	Homer	GARGAGAGAGAA	138	1e-138	4.68396e-138	1778	0.4712	12247	0.2705	8.32898
IDD4	C2H2	col-IDD4-DAP-Seq	GSE60143	Homer	TTTGTCTTTWTB	138	1e-138	4.68396e-138	2313	0.613	18176.6	0.4015	7.43591
ZNF189	Zf	HEK293-ZNF189.GFP-ChIP-Seq	GSE58341	Homer	TGGAACAGMA	138	1e-138	4.68396e-138	1830	0.485	12797.6	0.2827	7.11928
MS188	MYB	colamp-MS188-DAP-Seq	GSE60143	Homer	WARKTAGGTRRA	138	1e-138	4.68396e-138	1829	0.4848	12790.1	0.2825	6.73704
RUNX2	Runt	PCa-RUNX2-ChIP-Seq	GSE33889	Homer	NWAACCACADNN	138	1e-138	4.68396e-138	1780	0.4718	12277.5	0.2712	7.6722
CRX	Homeobox	Retina-Crx-ChIP-Seq	GSE20012	Homer	GCTAATCC	138	1e-138	4.68396e-138	3155	0.8362	29242.6	0.646	4.85243
Ap4	bHLH	AML-Tfap4-ChIP-Seq	GSE45738	Homer	NAHCAGCTGD	138	1e-138	4.68396e-138	2131	0.5648	16085.3	0.3553	6.11698
TEAD	TEA	Fibroblast-PU.1-ChIP-Seq	Unpublished	Homer	YCWGGAATGY	138	1e-138	4.68396e-138	1811	0.48	12602.7	0.2784	8.29002
Gata4	Zf	Heart-Gata4-ChIP-Seq	GSE35151	Homer	NBWGATAAGR	138	1e-138	4.68396e-138	2070	0.5486	15402.1	0.3402	6.51598
RUNX-AML	Runt	CD4+-PolII-ChIP-Seq	Barski_et_al.	Homer	GCTGTGGTTW	138	1e-138	4.68396e-138	1652	0.4378	10968.3	0.2423	7.38572
ZNF711	Zf	SHSY5Y-ZNF711-ChIP-Seq	GSE20673	Homer	AGGCCTAG	138	1e-138	4.68396e-138	2710	0.7183	23087.5	0.51	6.10193
AT1G69570	C2C2dof	col-AT1G69570-DAP-Seq	GSE60143	Homer	WAAAAGTGHH	137	1e-137	4.47297e-137	2435	0.6454	19654.7	0.4342	6.46659
Lhx3	Homeobox	Neuron-Lhx3-ChIP-Seq	GSE31456	Homer	ADBTAATTAR	137	1e-137	4.47297e-137	2579	0.6835	21434	0.4735	5.12751
STAT4	Stat	CD4-Stat4-ChIP-Seq	GSE22104	Homer	NYTTCCWGGAAR	137	1e-137	4.47297e-137	2063	0.5468	15344	0.3389	5.22025
FoxD3	forkhead	ZebrafishEmbryo-Foxd3.biotin-ChIP-seq	GSE106676	Homer	TGTTTAYTTAGC	137	1e-137	4.47297e-137	1962	0.52	14238.7	0.3145	7.33682
TRPS1	Zf	MCF7-TRPS1-ChIP-Seq	GSE107013	Homer	AGATAAGANN	137	1e-137	4.47297e-137	2822	0.7479	24585.5	0.5431	5.50203
LIN-39	Homeobox	cElegans.L3-LIN39-ChIP-Seq	modEncode	Homer	ATGATTRATG	137	1e-137	4.47297e-137	2251	0.5966	17493.2	0.3864	6.7283
Hoxd11	Homeobox	ChickenMSG-Hoxd11.Flag-ChIP-Seq	GSE86088	Homer	VGCCATAAAA	137	1e-137	4.47297e-137	3023	0.8012	27359.1	0.6044	5.52848
WRKY24	WRKY	colamp-WRKY24-DAP-Seq	GSE60143	Homer	CGTTGACTWW	137	1e-137	4.47297e-137	1639	0.4344	10868	0.2401	6.04616
MYB77	MYB	col-MYB77-DAP-Seq	GSE60143	Homer	NYAACBGYMC	137	1e-137	4.47297e-137	2167	0.5743	16536.7	0.3653	5.20434
bHLH122	bHLH	col100-bHLH122-DAP-Seq	GSE60143	Homer	NDDCAASTTGHHNWW	137	1e-137	4.47297e-137	1678	0.4447	11267	0.2489	4.26376
AT2G40260	G2like	colamp-AT2G40260-DAP-Seq	GSE60143	Homer	WAAAYATTCTTT	136	1e-136	4.35526e-136	2653	0.7032	22396.8	0.4947	5.13292
KANADI1	Myb	Seedling-KAN1-ChIP-Seq	GSE48081	Homer	ARGAATAWWN	136	1e-136	4.35526e-136	2290	0.6069	17971.3	0.397	5.48219
Bcl11a	Zf	HSPC-BCL11A-ChIP-Seq	GSE104676	Homer	TYTGACCASWRG	136	1e-136	4.35526e-136	1866	0.4946	13238.8	0.2924	7.30715
Mef2c	MADS	GM12878-Mef2c-ChIP-Seq	GSE32465	Homer	DCYAAAAATAGM	136	1e-136	4.35526e-136	1809	0.4795	12642.2	0.2793	7.87448
PBX2	Homeobox	K562-PBX2-ChIP-Seq	Encode	Homer	RTGATTKATRGN	136	1e-136	4.35526e-136	1843	0.4885	13003.8	0.2873	6.66559
ANAC070	NAC	colamp-ANAC070-DAP-Seq	GSE60143	Homer	CTTRHDNHNBAAGHW	136	1e-136	4.35526e-136	1968	0.5216	14351.6	0.317	6.40848
BOS1	MYB	col-BOS1-DAP-Seq	GSE60143	Homer	NNRCCTAACT	135	1e-135	4.24359e-135	1886	0.4999	13482.3	0.2978	5.84663
AGL63	MADS	col-AGL63-DAP-Seq	GSE60143	Homer	TTCCAAWWWTGG	135	1e-135	4.24359e-135	1953	0.5176	14205.6	0.3138	6.68624
MYB96	MYB	colamp-MYB96-DAP-Seq	GSE60143	Homer	WGGTRGTTGG	135	1e-135	4.24359e-135	1922	0.5094	13870.1	0.3064	7.07645
THRb	NR	Liver-NR1A2-ChIP-Seq	GSE52613	Homer	TRAGGTCA	135	1e-135	4.24359e-135	3490	0.925	34777.5	0.7682	5.1173
Tcf12	bHLH	GM12878-Tcf12-ChIP-Seq	GSE32465	Homer	VCAGCTGYTG	135	1e-135	4.24359e-135	1870	0.4956	13316.4	0.2942	7.14623
Nkx6.1	Homeobox	Islet-Nkx6.1-ChIP-Seq	GSE40975	Homer	GKTAATGR	135	1e-135	4.24359e-135	3025	0.8017	27464.2	0.6067	4.63307
Rfx6	HTH	Min6b1-Rfx6.HA-ChIP-Seq	GSE62844	Homer	TGTTKCCTAGCAACM	134	1e-134	4.12033e-134	2039	0.5404	15169.4	0.3351	3.33026
ERG	ETS	VCaP-ERG-ChIP-Seq	GSE14097	Homer	ACAGGAAGTG	134	1e-134	4.12033e-134	2584	0.6849	21607.1	0.4773	6.43341
AT5G60130	ABI3VP1	col-AT5G60130-DAP-Seq	GSE60143	Homer	WTTYTAAGVAAA	134	1e-134	4.12033e-134	2840	0.7527	24934.5	0.5508	6.32754
WRKY15	WRKY	col-WRKY15-DAP-Seq	GSE60143	Homer	VGTTGACTWW	134	1e-134	4.12033e-134	1761	0.4667	12196	0.2694	6.4792
Hoxa11	Homeobox	ChickenMSG-Hoxa11.Flag-ChIP-Seq	GSE86088	Homer	TTTTATGGCM	134	1e-134	4.12033e-134	2963	0.7853	26619.8	0.588	5.40132
AT5G47660	Trihelix	colamp-AT5G47660-DAP-Seq	GSE60143	Homer	AWTTTTACCG	134	1e-134	4.12033e-134	2518	0.6674	20803.9	0.4596	6.18736
SGR5	C2H2	colamp-SGR5-DAP-Seq	GSE60143	Homer	TTTGTCTTTTTT	133	1e-133	3.98795e-133	1708	0.4527	11668.9	0.2578	7.28147
AT4G37180	G2like	col-AT4G37180-DAP-Seq	GSE60143	Homer	AGAATCTTNN	133	1e-133	3.98795e-133	2356	0.6244	18849.8	0.4164	6.37391
THRb	NR	HepG2-THRb.Flag-ChIP-Seq	Encode	Homer	GGTCACCTGAGGTCA	133	1e-133	3.98795e-133	1761	0.4667	12229.9	0.2702	7.16567
Zac1	Zf	Neuro2A-Plagl1-ChIP-Seq	GSE75942	Homer	HAWGRGGCCM	133	1e-133	3.98795e-133	3171	0.8404	29661.7	0.6552	5.51033
Hoxd10	Homeobox	ChickenMSG-Hoxd10.Flag-ChIP-Seq	GSE86088	Homer	GGCMATGAAA	133	1e-133	3.98795e-133	2170	0.5751	16696.5	0.3688	6.61875
GTL1	Trihelix	colamp-GTL1-DAP-Seq	GSE60143	Homer	WWTTTACCKY	133	1e-133	3.98795e-133	2251	0.5966	17630.1	0.3894	6.68593
Mef2a	MADS	HL1-Mef2a.biotin-ChIP-Seq	GSE21529	Homer	CYAAAAATAG	133	1e-133	3.98795e-133	1723	0.4567	11838.8	0.2615	7.66895
SCL	bHLH	HPC7-Scl-ChIP-Seq	GSE13511	Homer	AVCAGCTG	133	1e-133	3.98795e-133	3469	0.9194	34479.7	0.7616	5.10049
WRKY6	WRKY	colamp-WRKY6-DAP-Seq	GSE60143	Homer	NCGTTGACTWWD	132	1e-132	3.86381e-132	1646	0.4363	11060.6	0.2443	6.90933
WRKY75	WRKY	col-WRKY75-DAP-Seq	GSE60143	Homer	CGTTGACTWW	132	1e-132	3.86381e-132	1718	0.4553	11809.9	0.2609	6.6105
FOXA1	Forkhead	LNCAP-FOXA1-ChIP-Seq	GSE27824	Homer	WAAGTAAACA	132	1e-132	3.86381e-132	2293	0.6077	18153.8	0.401	6.33753
DAG2	C2C2dof	col-DAG2-DAP-Seq	GSE60143	Homer	WWTTHACTTTTT	132	1e-132	3.86381e-132	2768	0.7336	24058.6	0.5314	6.56016
Nanog	Homeobox	mES-Nanog-ChIP-Seq	GSE11724	Homer	RGCCATTAAC	132	1e-132	3.86381e-132	3479	0.9221	34687	0.7662	4.45706
Atf3	bZIP	GBM-ATF3-ChIP-Seq	GSE33912	Homer	DATGASTCATHN	132	1e-132	3.86381e-132	1874	0.4967	13458.2	0.2973	5.97965
Pdx1	Homeobox	Islet-Pdx1-ChIP-Seq	SRA008281	Homer	YCATYAATCA	132	1e-132	3.86381e-132	1970	0.5221	14500.1	0.3203	5.93226
Foxf1	Forkhead	Lung-Foxf1-ChIP-Seq	GSE77951	Homer	WWATRTAAACAN	131	1e-131	3.83398e-131	2067	0.5478	15591.8	0.3444	6.34862
AP-1	bZIP	ThioMac-PU.1-ChIP-Seq	GSE21512	Homer	VTGACTCATC	131	1e-131	3.83398e-131	1938	0.5136	14183.2	0.3133	6.04954
BATF	bZIP	Th17-BATF-ChIP-Seq	GSE39756	Homer	DATGASTCAT	130	1e-130	3.79008e-130	1843	0.4885	13173.9	0.291	6.40806
WRKY27	WRKY	colamp-WRKY27-DAP-Seq	GSE60143	Homer	NHGTTGACYTWD	130	1e-130	3.79008e-130	1683	0.4461	11521.7	0.2545	6.75294
Gata6	Zf	HUG1N-GATA6-ChIP-Seq	GSE51936	Homer	YCTTATCTBN	130	1e-130	3.79008e-130	1957	0.5187	14425.8	0.3187	6.28786
Hoxd12	Homeobox	ChickenMSG-Hoxd12.Flag-ChIP-Seq	GSE86088	Homer	HDGYAATGAAAN	129	1e-129	3.74717e-129	2801	0.7424	24583.4	0.543	6.23557
AT5G66940	C2C2dof	col-AT5G66940-DAP-Seq	GSE60143	Homer	NNHACTTTWT	129	1e-129	3.74717e-129	2920	0.7739	26208.8	0.5789	6.95465
ATY19	MYB	col-ATY19-DAP-Seq	GSE60143	Homer	YYCACCWACCAT	129	1e-129	3.74717e-129	1659	0.4397	11303.1	0.2497	6.96524
Gfi1b	Zf	HPC7-Gfi1b-ChIP-Seq	GSE22178	Homer	MAATCACTGC	128	1e-128	3.67778e-128	1792	0.475	12691.8	0.2804	6.76835
OBP3	C2C2dof	col-OBP3-DAP-Seq	GSE60143	Homer	NYWACTTTTT	128	1e-128	3.67778e-128	3296	0.8736	31750.5	0.7014	5.81168
ATHB6	Homeobox	col-ATHB6-DAP-Seq	GSE60143	Homer	AATGATTG	128	1e-128	3.67778e-128	2277	0.6035	18108.9	0.4	4.83261
At5g05790	MYBrelated	col-At5g05790-DAP-Seq	GSE60143	Homer	AYCTTATC	128	1e-128	3.67778e-128	1919	0.5086	14073.5	0.3109	5.11273
AT2G20110	CPP	colamp-AT2G20110-DAP-Seq	GSE60143	Homer	ATTYAAATHY	128	1e-128	3.67778e-128	2510	0.6653	20922.4	0.4622	4.92787
TCX2	CPP	colamp-TCX2-DAP-Seq	GSE60143	Homer	NNWWTTYRAAHN	127	1e-127	3.59783e-127	2576	0.6827	21750.8	0.4805	5.92986
FOXA1	Forkhead	MCF7-FOXA1-ChIP-Seq	GSE26831	Homer	WAAGTAAACA	127	1e-127	3.59783e-127	2120	0.5619	16316.8	0.3604	6.56811
CRC	C2C2YABBY	col-CRC-DAP-Seq	GSE60143	Homer	TWATSATA	127	1e-127	3.59783e-127	2226	0.59	17548.7	0.3876	6.0492
Pit1	Homeobox	GCrat-Pit1-ChIP-Seq	GSE58009	Homer	ATGMATATDC	127	1e-127	3.59783e-127	1995	0.5288	14938.7	0.33	6.40158
ATHB33	ZFHD	col-ATHB33-DAP-Seq	GSE60143	Homer	NGTRATTAAK	127	1e-127	3.59783e-127	2299	0.6093	18410.2	0.4067	6.07235
FOXK1	Forkhead	HEK293-FOXK1-ChIP-Seq	GSE51673	Homer	NVWTGTTTAC	127	1e-127	3.59783e-127	2092	0.5545	16024.9	0.354	6.33705
KLF14	Zf	HEK293-KLF14.GFP-ChIP-Seq	GSE58341	Homer	RGKGGGCGKGGC	126	1e-126	3.52128e-126	2652	0.7029	22749.4	0.5025	6.33053
Sox2	HMG	mES-Sox2-ChIP-Seq	GSE11431	Homer	BCCATTGTTC	126	1e-126	3.52128e-126	1800	0.4771	12847.5	0.2838	6.78547
CDX4	Homeobox	ZebrafishEmbryos-Cdx4.Myc-ChIP-Seq	GSE48254	Homer	NGYCATAAAWCH	126	1e-126	3.52128e-126	1962	0.52	14602	0.3226	6.82675
MYB81	MYB	col-MYB81-DAP-Seq	GSE60143	Homer	NWAACSGWTWNN	126	1e-126	3.52128e-126	2409	0.6385	19751.2	0.4363	5.70898
At5g58900	MYBrelated	colamp-At5g58900-DAP-Seq	GSE60143	Homer	WWWTYTTATCTWWWW	126	1e-126	3.52128e-126	2445	0.648	20197.1	0.4461	6.05272
At4g38000	C2C2dof	col-At4g38000-DAP-Seq	GSE60143	Homer	WWWTWACTTTTT	126	1e-126	3.52128e-126	2433	0.6448	20054.8	0.443	6.7426
Adof1	C2C2dof	col-Adof1-DAP-Seq	GSE60143	Homer	NRWAAAGYDV	125	1e-125	3.42414e-125	3237	0.8579	30933.4	0.6833	5.86977
CCA	Myb	Arabidopsis-CCA.GFP-ChIP-Seq	GSE70533	Homer	AGATATYTTT	125	1e-125	3.42414e-125	1790	0.4744	12771.2	0.2821	6.77187
FoxL2	Forkhead	Ovary-FoxL2-ChIP-Seq	GSE60858	Homer	WWTRTAAACAVG	125	1e-125	3.42414e-125	1943	0.515	14416	0.3184	6.23236
KLF10	Zf	HEK293-KLF10.GFP-ChIP-Seq	GSE58341	Homer	GGGGGTGTGTCC	125	1e-125	3.42414e-125	1451	0.3846	9334.3	0.2062	6.71966
SOL1	CPP	colamp-SOL1-DAP-Seq	GSE60143	Homer	ATTTAAATHN	125	1e-125	3.42414e-125	2544	0.6743	21439.4	0.4736	6.35865
dof45	C2C2dof	col-dof45-DAP-Seq	GSE60143	Homer	NVAWAAAGTN	125	1e-125	3.42414e-125	3174	0.8412	30001.4	0.6627	6.29266
NST1	NAC	colamp-NST1-DAP-Seq	GSE60143	Homer	WRCTTRWWNWWYAAG	125	1e-125	3.42414e-125	1681	0.4455	11651.5	0.2574	6.57889
MYB13	MYB	col-MYB13-DAP-Seq	GSE60143	Homer	HYCACCWACCHH	125	1e-125	3.42414e-125	1665	0.4413	11487.8	0.2538	7.41271
AtHB32	ZFHD	col200-AtHB32-DAP-Seq	GSE60143	Homer	CGAATTAT	124	1e-124	3.40068e-124	2283	0.6051	18300.2	0.4042	5.70346
At3g11280	MYBrelated	col-At3g11280-DAP-Seq	GSE60143	Homer	GATAAGRT	124	1e-124	3.40068e-124	1865	0.4943	13599.6	0.3004	5.39671
Lhx2	Homeobox	HFSC-Lhx2-ChIP-Seq	GSE48068	Homer	TAATTAGN	123	1e-123	3.26645e-123	2093	0.5547	16144.1	0.3566	6.1087
TBP3	MYBrelated	col-TBP3-DAP-Seq	GSE60143	Homer	VYTAGGGCAN	123	1e-123	3.26645e-123	1755	0.4651	12467.2	0.2754	5.31434
caudal	Homeobox	Drosophila-Embryos-ChIP-Chip	modEncode	Homer	GGYCATAAAW	123	1e-123	3.26645e-123	1840	0.4877	13371.1	0.2954	6.74889
VND6	NAC	col-VND6-DAP-Seq	GSE60143	Homer	DCTTNHTTTTYAMGY	123	1e-123	3.26645e-123	1813	0.4805	13084.8	0.289	6.16729
Sox4	HMG	proB-Sox4-ChIP-Seq	GSE50066	Homer	YCTTTGTTCC	123	1e-123	3.26645e-123	1755	0.4651	12475.5	0.2756	7.06867
FOXM1	Forkhead	MCF7-FOXM1-ChIP-Seq	GSE72977	Homer	TRTTTACTTW	123	1e-123	3.26645e-123	2127	0.5637	16553.7	0.3657	7.164
ATHB13	Homeobox	col-ATHB13-DAP-Seq	GSE60143	Homer	CAATAATT	123	1e-123	3.26645e-123	2224	0.5895	17672.2	0.3904	5.81926
At1g74840	MYBrelated	col100-At1g74840-DAP-Seq	GSE60143	Homer	YHTTATCCAWWT	123	1e-123	3.26645e-123	1757	0.4657	12506.7	0.2763	5.82198
Six2	Homeobox	NephronProgenitor-Six2-ChIP-Seq	GSE39837	Homer	GWAAYHTGAKMC	123	1e-123	3.26645e-123	2008	0.5322	15219.9	0.3362	6.53718
Fra1	bZIP	BT549-Fra1-ChIP-Seq	GSE46166	Homer	NNATGASTCATH	123	1e-123	3.26645e-123	1739	0.4609	12319.5	0.2721	7.01174
Myf5	bHLH	GM-Myf5-ChIP-Seq	GSE24852	Homer	BAACAGCTGT	123	1e-123	3.26645e-123	1527	0.4047	10157.1	0.2244	7.32271
LHY	Myb	Seedling-LHY-ChIP-Seq	GSE52175	Homer	ADAAATATCT	122	1e-122	3.22403e-122	1976	0.5237	14873.5	0.3286	6.47124
MYB65	MYB	colamp-MYB65-DAP-Seq	GSE60143	Homer	RACNGTTA	122	1e-122	3.22403e-122	2064	0.547	15876.3	0.3507	6.11249
ATHB25	ZFHD	colamp-ATHB25-DAP-Seq	GSE60143	Homer	TAATTAVB	122	1e-122	3.22403e-122	2170	0.5751	17087.7	0.3775	6.46034
Esrrb	NR	mES-Esrrb-ChIP-Seq	GSE11431	Homer	KTGACCTTGA	122	1e-122	3.22403e-122	1574	0.4172	10657.9	0.2354	7.14928
c-Jun-CRE	bZIP	K562-cJun-ChIP-Seq	GSE31477	Homer	ATGACGTCATCY	121	1e-121	3.13249e-121	1083	0.287	6028.5	0.1332	7.33792
LRF	Zf	Erythroblasts-ZBTB7A-ChIP-Seq	GSE74977	Homer	AAGACCCYYN	121	1e-121	3.13249e-121	2474	0.6557	20711.4	0.4575	6.78566
ATHB40	HB	col-ATHB40-DAP-Seq	GSE60143	Homer	HCAATWATTG	121	1e-121	3.13249e-121	1904	0.5046	14127.1	0.3121	6.68948
JunB	bZIP	DendriticCells-Junb-ChIP-Seq	GSE36099	Homer	RATGASTCAT	121	1e-121	3.13249e-121	1707	0.4524	12033.3	0.2658	6.68931
MYB4	MYB	col200-MYB4-DAP-Seq	GSE60143	Homer	WAGKTAGGTARR	121	1e-121	3.13249e-121	1609	0.4265	11027.8	0.2436	4.63567
NAM	NAC	col-NAM-DAP-Seq	GSE60143	Homer	RGTTRCGTRW	121	1e-121	3.13249e-121	1797	0.4763	12983.6	0.2868	5.29191
CEBP	bZIP	ThioMac-CEBPb-ChIP-Seq	GSE21512	Homer	ATTGCGCAAC	121	1e-121	3.13249e-121	1713	0.454	12108.2	0.2675	6.12841
Sox9	HMG	Limb-SOX9-ChIP-Seq	GSE73225	Homer	AGGVNCCTTTGT	121	1e-121	3.13249e-121	1767	0.4683	12675.8	0.28	7.19245
MYB70	MYB	col-MYB70-DAP-Seq	GSE60143	Homer	WTAACNGTTA	121	1e-121	3.13249e-121	2381	0.6311	19606.9	0.4331	5.18703
GT2	Trihelix	colamp-GT2-DAP-Seq	GSE60143	Homer	AMGGTAAAWWWN	120	1e-120	3.10312e-120	2207	0.5849	17556.9	0.3878	6.6678
REM19	REM	colamp-REM19-DAP-Seq	GSE60143	Homer	AAAAAAAA	120	1e-120	3.10312e-120	2137	0.5664	16766.4	0.3704	8.1186
NFIL3	bZIP	HepG2-NFIL3-ChIP-Seq	Encode	Homer	VTTACGTAAYNNNNN	120	1e-120	3.10312e-120	1610	0.4267	11085.6	0.2449	6.41388
HOXB13	Homeobox	ProstateTumor-HOXB13-ChIP-Seq	GSE56288	Homer	TTTTATKRGG	119	1e-119	3.04601e-119	2135	0.5659	16763	0.3703	4.26957
PABPC1	?	MEL-PABC1-CLIP-Seq	GSE69755	Homer	HAATAAAGNN	119	1e-119	3.04601e-119	2809	0.7445	25072.7	0.5538	5.69263
NAP	NAC	col-NAP-DAP-Seq	GSE60143	Homer	ARGTTACGTRTN	119	1e-119	3.04601e-119	1634	0.4331	11344.4	0.2506	5.23548
GSC	Homeobox	FrogEmbryos-GSC-ChIP-Seq	DRA000576	Homer	RGGATTAR	119	1e-119	3.04601e-119	2578	0.6833	22100	0.4882	6.27719
VND2	NAC	col-VND2-DAP-Seq	GSE60143	Homer	DNCKTNNNNNNNAAG	119	1e-119	3.04601e-119	1638	0.4341	11393.9	0.2517	6.98393
HIF-1b	HLH	T47D-HIF1b-ChIP-Seq	GSE59937	Homer	RTACGTGC	119	1e-119	3.04601e-119	1865	0.4943	13786.3	0.3045	5.71312
CEBP:AP1	bZIP	ThioMac-CEBPb-ChIP-Seq	GSE21512	Homer	DRTGTTGCAA	118	1e-118	2.95536e-118	1637	0.4339	11393.2	0.2517	6.42862
ZNF467	Zf	HEK293-ZNF467.GFP-ChIP-Seq	GSE58341	Homer	TGGGGAAGGGCM	118	1e-118	2.95536e-118	1918	0.5083	14373.8	0.3175	7.76178
Sox17	HMG	Endoderm-Sox17-ChIP-Seq	GSE61475	Homer	CCATTGTTYB	118	1e-118	2.95536e-118	1582	0.4193	10837.7	0.2394	6.82454
STAT6	Stat	CD4-Stat6-ChIP-Seq	GSE22104	Homer	ABTTCYYRRGAA	118	1e-118	2.95536e-118	1456	0.3859	9586.9	0.2118	7.32879
At5g62940	C2C2dof	col-At5g62940-DAP-Seq	GSE60143	Homer	WHWHHACTTTTT	118	1e-118	2.95536e-118	3387	0.8977	33592.4	0.742	3.58606
WRKY71	WRKY	col-WRKY71-DAP-Seq	GSE60143	Homer	CKTTGACYWW	118	1e-118	2.95536e-118	1479	0.392	9818.3	0.2169	7.52012
Gata2	Zf	K562-GATA2-ChIP-Seq	GSE18829	Homer	BBCTTATCTS	118	1e-118	2.95536e-118	1584	0.4198	10870.7	0.2401	6.67483
HAT2	Homeobox	colamp-HAT2-DAP-Seq	GSE60143	Homer	CYAATSATTR	118	1e-118	2.95536e-118	1854	0.4914	13705.7	0.3028	5.62051
Fox:Ebox	Forkhead,bHLH	Panc1-Foxa2-ChIP-Seq	GSE47459	Homer	NNNVCTGWGYAAACASN	118	1e-118	2.95536e-118	1899	0.5033	14195.2	0.3136	7.01059
Zic	Zf	Cerebellum-ZIC1.2-ChIP-Seq	GSE60731	Homer	CCTGCTGAGH	118	1e-118	2.95536e-118	1688	0.4474	11951.1	0.264	7.26844
THRa	NR	C17.2-THRa-ChIP-Seq	GSE38347	Homer	GGTCANYTGAGGWCA	117	1e-117	2.91202e-117	1524	0.4039	10283.2	0.2272	7.77288
Hoxa13	Homeobox	ChickenMSG-Hoxa13.Flag-ChIP-Seq	GSE86088	Homer	CYHATAAAAN	117	1e-117	2.91202e-117	3006	0.7967	27846.8	0.6151	5.79616
MyoD	bHLH	Myotube-MyoD-ChIP-Seq	GSE21614	Homer	RRCAGCTGYTSY	117	1e-117	2.91202e-117	1595	0.4227	11007.8	0.2432	7.24983
GATA14	C2C2gata	col-GATA14-DAP-Seq	GSE60143	Homer	AYCAGATCTG	117	1e-117	2.91202e-117	1449	0.384	9550.7	0.211	6.50952
n-Myc	bHLH	mES-nMyc-ChIP-Seq	GSE11431	Homer	VRCCACGTGG	117	1e-117	2.91202e-117	1415	0.375	9224.8	0.2038	5.71927
ZFX	Zf	mES-Zfx-ChIP-Seq	GSE11431	Homer	AGGCCTRG	116	1e-116	2.85345e-116	2239	0.5934	18082	0.3994	6.24845
HLF	bZIP	HSC-HLF.Flag-ChIP-Seq	GSE69817	Homer	RTTATGYAAB	116	1e-116	2.85345e-116	1801	0.4773	13182.7	0.2912	6.20931
ATHB6	Homeobox	Arabidopsis-HB6-ChIP-Seq	GSE80564	Homer	CAATNATTBN	116	1e-116	2.85345e-116	1781	0.472	12980.9	0.2867	6.38603
TGA10	bZIP	colamp-TGA10-DAP-Seq	GSE60143	Homer	ATGACGTC	116	1e-116	2.85345e-116	1269	0.3363	7853.4	0.1735	6.21724
Atf2	bZIP	3T3L1-Atf2-ChIP-Seq	GSE56872	Homer	NRRTGACGTCAT	116	1e-116	2.85345e-116	1075	0.2849	6097.7	0.1347	7.09852
Otx2	Homeobox	EpiLC-Otx2-ChIP-Seq	GSE56098	Homer	NYTAATCCYB	116	1e-116	2.85345e-116	1894	0.502	14211.4	0.3139	6.67091
Lhx1	Homeobox	EmbryoCarcinoma-Lhx1-ChIP-Seq	GSE70957	Homer	NNYTAATTAR	116	1e-116	2.85345e-116	2134	0.5656	16894.2	0.3732	5.97818
Cdx2	Homeobox	mES-Cdx2-ChIP-Seq	GSE14586	Homer	GYMATAAAAH	115	1e-115	2.78933e-115	1717	0.4551	12321.8	0.2722	6.98658
SMB	NAC	colamp-SMB-DAP-Seq	GSE60143	Homer	CTTVNNNNDBAAGHW	115	1e-115	2.78933e-115	1634	0.4331	11461.1	0.2532	6.81582
REF6	Zf	Arabidopsis-REF6-ChIP-Seq	GSE106942	Homer	TVCTCTGTTT	115	1e-115	2.78933e-115	1460	0.387	9716.1	0.2146	7.88202
ATHB7	Homeobox	col-ATHB7-DAP-Seq	GSE60143	Homer	AATGATTG	115	1e-115	2.78933e-115	1662	0.4405	11762.6	0.2598	6.28724
STAT6	Stat	Macrophage-Stat6-ChIP-Seq	GSE38377	Homer	TTCCKNAGAA	115	1e-115	2.78933e-115	1446	0.3832	9584	0.2117	6.48048
EHF	ETS	LoVo-EHF-ChIP-Seq	GSE49402	Homer	AVCAGGAAGT	115	1e-115	2.78933e-115	2320	0.6149	19102.1	0.422	7.21279
Foxo3	Forkhead	U2OS-Foxo3-ChIP-Seq	E-MTAB-2701	Homer	DGTAAACA	115	1e-115	2.78933e-115	1725	0.4572	12434.2	0.2747	4.67304
LMI1	HB	colamp-LMI1-DAP-Seq	GSE60143	Homer	AATTATTG	115	1e-115	2.78933e-115	1792	0.475	13146.1	0.2904	6.28998
MYB17	MYB	colamp-MYB17-DAP-Seq	GSE60143	Homer	GGTAGGTGRG	114	1e-114	2.72802e-114	1440	0.3817	9536.2	0.2107	6.85266
PRDM1	Zf	Hela-PRDM1-ChIP-Seq	GSE31477	Homer	ACTTTCACTTTC	114	1e-114	2.72802e-114	1554	0.4119	10682.8	0.236	7.91277
Foxa2	Forkhead	Liver-Foxa2-ChIP-Seq	GSE25694	Homer	CYTGTTTACWYW	114	1e-114	2.72802e-114	1768	0.4686	12902.8	0.285	6.53541
Nr5a2	NR	Pancreas-LRH1-ChIP-Seq	GSE34295	Homer	BTCAAGGTCA	114	1e-114	2.72802e-114	1605	0.4254	11212.5	0.2477	7.02113
CLOCK	bHLH	Liver-Clock-ChIP-Seq	GSE39860	Homer	GHCACGTG	114	1e-114	2.72802e-114	1197	0.3173	7240.2	0.1599	6.34007
Dlx3	Homeobox	Kerainocytes-Dlx3-ChIP-Seq	GSE89884	Homer	NDGTAATTAC	114	1e-114	2.72802e-114	1661	0.4402	11792.8	0.2605	5.57497
At1g19000	MYBrelated	colamp-At1g19000-DAP-Seq	GSE60143	Homer	WWTGGATAADDT	114	1e-114	2.72802e-114	1828	0.4845	13560.9	0.2996	6.73164
RUNX	Runt	HPC7-Runx1-ChIP-Seq	GSE22178	Homer	SAAACCACAG	113	1e-113	2.66935e-113	1549	0.4105	10655.3	0.2354	6.62587
Zelda	Zf	Embryo-zld-ChIP-Seq	GSE65441	Homer	KBCTACCTGW	113	1e-113	2.66935e-113	1248	0.3308	7726.5	0.1707	6.43576
Sp2	Zf	HEK293-Sp2.eGFP-ChIP-Seq	Encode	Homer	YGGCCCCGCCCC	113	1e-113	2.66935e-113	2413	0.6395	20273.5	0.4478	5.66256
Stat3+il21	Stat	CD4-Stat3-ChIP-Seq	GSE19198	Homer	SVYTTCCNGGAARB	113	1e-113	2.66935e-113	1661	0.4402	11823.9	0.2612	6.74705
RAV1	RAV	colamp-RAV1-DAP-Seq	GSE60143	Homer	TWWTTTCTGTTG	113	1e-113	2.66935e-113	1768	0.4686	12953.9	0.2861	7.40332
AP-2gamma	AP2	MCF7-TFAP2C-ChIP-Seq	GSE21234	Homer	SCCTSAGGSCAW	113	1e-113	2.66935e-113	2114	0.5603	16773.4	0.3705	6.34979
MYB116	MYB	colamp-MYB116-DAP-Seq	GSE60143	Homer	AGTTAGGCAN	113	1e-113	2.66935e-113	1573	0.4169	10926.1	0.2414	6.19052
TEAD2	TEA	Py2T-Tead2-ChIP-Seq	GSE55709	Homer	CCWGGAATGY	112	1e-112	2.62698e-112	1499	0.3973	10191.6	0.2251	7.34798
WRKY31	WRKY	colamp-WRKY31-DAP-Seq	GSE60143	Homer	NCGTTGACTWWK	112	1e-112	2.62698e-112	1404	0.3721	9257.3	0.2045	7.13909
Max	bHLH	K562-Max-ChIP-Seq	GSE31477	Homer	RCCACGTGGYYN	112	1e-112	2.62698e-112	1361	0.3607	8840	0.1953	6.60803
ZNF415	Zf	HEK293-ZNF415.GFP-ChIP-Seq	GSE58341	Homer	GRTGMTRGAGCC	112	1e-112	2.62698e-112	1340	0.3552	8637.6	0.1908	6.9449
ATHB21	HB	colamp-ATHB21-DAP-Seq	GSE60143	Homer	YCAATWAT	112	1e-112	2.62698e-112	1354	0.3589	8773	0.1938	3.39885
ATHB5	HB	colamp-ATHB5-DAP-Seq	GSE60143	Homer	AATGATTG	112	1e-112	2.62698e-112	1986	0.5264	15359.9	0.3393	5.92727
ETV1	ETS	GIST48-ETV1-ChIP-Seq	GSE22441	Homer	AACCGGAAGT	111	1e-111	2.57254e-111	2312	0.6128	19151.4	0.4231	6.28588
OCT:OCT-short	POU,Homeobox	NPC-OCT6-ChIP-Seq	GSE43916	Homer	ATGCATWATGCATRW	111	1e-111	2.57254e-111	1606	0.4257	11321	0.2501	-3.93033
WRKY20	WRKY	col-WRKY20-DAP-Seq	GSE60143	Homer	CKTTGACYWD	111	1e-111	2.57254e-111	1450	0.3843	9749.1	0.2154	7.14348
PRDM9	Zf	Testis-DMC1-ChIP-Seq	GSE35498	Homer	ADGGYAGYAGCATCT	111	1e-111	2.57254e-111	1121	0.2971	6629.9	0.1465	8.02355
dof42	C2C2dof	col-dof42-DAP-Seq	GSE60143	Homer	AAAAAGGC	111	1e-111	2.57254e-111	1623	0.4302	11502.8	0.2541	6.47947
ZNF7	Zf	HepG2-ZNF7.Flag-ChIP-Seq	Encode	Homer	CTGCCWVCTTTTRTA	111	1e-111	2.57254e-111	1360	0.3605	8870.8	0.196	6.31438
WRKY33	WRKY	col-WRKY33-DAP-Seq	GSE60143	Homer	CGTTGACYAW	111	1e-111	2.57254e-111	1473	0.3904	9981.7	0.2205	6.62392
MYB74	MYB	colamp-MYB74-DAP-Seq	GSE60143	Homer	YYYACCTACCWH	110	1e-110	2.54615e-110	1478	0.3917	10043.6	0.2219	7.25048
ATHB23	ZFHD	col-ATHB23-DAP-Seq	GSE60143	Homer	HTAATTARNN	110	1e-110	2.54615e-110	1915	0.5076	14632.2	0.3232	4.24095
AT5G23930	mTERF	col-AT5G23930-DAP-Seq	GSE60143	Homer	GGCGGCTG	110	1e-110	2.54615e-110	2213	0.5865	18018.1	0.398	5.04724
HDG1	Homeobox	col100-HDG1-DAP-Seq	GSE60143	Homer	DDYAATTAATGH	110	1e-110	2.54615e-110	1597	0.4233	11259.8	0.2487	6.7514
KLF5	Zf	LoVo-KLF5-ChIP-Seq	GSE49402	Homer	DGGGYGKGGC	109	1e-109	2.51392e-109	2319	0.6146	19287.2	0.426	6.67009
KLF6	Zf	PDAC-KLF6-ChIP-Seq	GSE64557	Homer	MKGGGYGTGGCC	109	1e-109	2.51392e-109	2080	0.5513	16509.2	0.3647	5.44761
RAP211	AP2EREBP	colamp-RAP211-DAP-Seq	GSE60143	Homer	RGCCGGCYWW	109	1e-109	2.51392e-109	2411	0.639	20417.9	0.451	4.94531
OBP1	C2C2dof	col-OBP1-DAP-Seq	GSE60143	Homer	NHHACTTTWT	109	1e-109	2.51392e-109	3216	0.8524	31238.1	0.69	6.10176
ANAC016	NAC	col-ANAC016-DAP-Seq	GSE60143	Homer	WNCTTGNNNNNCAMG	109	1e-109	2.51392e-109	1439	0.3814	9700.7	0.2143	6.44148
GATA4	C2C2gata	col-GATA4-DAP-Seq	GSE60143	Homer	DDWTYAGATCTR	108	1e-108	2.50126e-108	1551	0.4111	10836.8	0.2394	6.48541
CUX1	Homeobox	K562-CUX1-ChIP-Seq	GSE92882	Homer	TATCGATNAN	108	1e-108	2.50126e-108	1542	0.4087	10750	0.2375	6.16664
MafA	bZIP	Islet-MafA-ChIP-Seq	GSE30298	Homer	TGCTGACTCA	107	1e-107	2.45792e-107	1591	0.4217	11276	0.2491	6.97933
TGA6	bZIP	colamp-TGA6-DAP-Seq	GSE60143	Homer	TGACGTCABC	107	1e-107	2.45792e-107	1227	0.3252	7695.5	0.17	6.2873
MYB57	MYB	col-MYB57-DAP-Seq	GSE60143	Homer	TTACCTAACT	107	1e-107	2.45792e-107	1260	0.334	8007.6	0.1769	6.78499
Fra2	bZIP	Striatum-Fra2-ChIP-Seq	GSE43429	Homer	GGATGACTCATC	107	1e-107	2.45792e-107	1570	0.4161	11075.5	0.2447	6.38445
FOXK2	Forkhead	U2OS-FOXK2-ChIP-Seq	E-MTAB-2204	Homer	SCHTGTTTACAT	107	1e-107	2.45792e-107	1561	0.4137	10988	0.2427	7.29725
ZNF341	Zf	EBV-ZNF341-ChIP-Seq	GSE113194	Homer	GGAACAGCCG	107	1e-107	2.45792e-107	1498	0.397	10348	0.2286	7.22693
AT5G05550	Trihelix	col-AT5G05550-DAP-Seq	GSE60143	Homer	HDNHDTCKCCGGMGA	107	1e-107	2.45792e-107	2076	0.5502	16563.3	0.3659	1.97443
ANAC071	NAC	col-ANAC071-DAP-Seq	GSE60143	Homer	DNCKTNDNNNHNAAG	106	1e-106	2.41019e-106	1515	0.4015	10533.4	0.2327	7.03905
Gata1	Zf	K562-GATA1-ChIP-Seq	GSE18829	Homer	SAGATAAGRV	106	1e-106	2.41019e-106	1443	0.3825	9812.5	0.2168	6.40298
MYB88	MYB	col-MYB88-DAP-Seq	GSE60143	Homer	HNACGCTCCT	106	1e-106	2.41019e-106	2360	0.6255	19901.9	0.4396	5.12076
RKD2	RWPRK	colamp-RKD2-DAP-Seq	GSE60143	Homer	GACKTTTCRDCTTCC	106	1e-106	2.41019e-106	1573	0.4169	11128	0.2458	6.90801
AP-2alpha	AP2	Hela-AP2alpha-ChIP-Seq	GSE31477	Homer	ATGCCCTGAGGC	106	1e-106	2.41019e-106	1860	0.493	14191	0.3135	6.80067
HY5	bZIP	colamp-HY5-DAP-Seq	GSE60143	Homer	RRTSACGTSD	106	1e-106	2.41019e-106	1409	0.3734	9498.8	0.2098	5.7645
SVP	MADS	col-SVP-DAP-Seq	GSE60143	Homer	ANTTWCCHAATTTGG	106	1e-106	2.41019e-106	1504	0.3986	10448.6	0.2308	7.28901
ATHB34	ZFHD	colamp-ATHB34-DAP-Seq	GSE60143	Homer	TRATTARS	106	1e-106	2.41019e-106	1767	0.4683	13186.2	0.2913	7.15833
At1g75490	AP2EREBP	colamp-At1g75490-DAP-Seq	GSE60143	Homer	CACCGMCT	105	1e-105	2.3756e-105	2063	0.5468	16460.3	0.3636	4.88493
WT1	Zf	Kidney-WT1-ChIP-Seq	GSE90016	Homer	MCTCCCMCRCAB	105	1e-105	2.3756e-105	1525	0.4042	10673.2	0.2358	7.71093
SND3	NAC	col-SND3-DAP-Seq	GSE60143	Homer	CTTNHNNNDNAAGNH	105	1e-105	2.3756e-105	1396	0.37	9393.3	0.2075	7.18189
ANAC083	NAC	col-ANAC083-DAP-Seq	GSE60143	Homer	CKTRWNNNWYAMGTA	105	1e-105	2.3756e-105	1404	0.3721	9475.3	0.2093	6.38978
RVE1	MYBrelated	col-RVE1-DAP-Seq	GSE60143	Homer	AAATATCT	105	1e-105	2.3756e-105	1467	0.3888	10105.6	0.2232	3.7611
AT3G25990	Trihelix	colamp-AT3G25990-DAP-Seq	GSE60143	Homer	TTAACCATAG	105	1e-105	2.3756e-105	1565	0.4148	11101.5	0.2452	6.39677
VND1	NAC	col-VND1-DAP-Seq	GSE60143	Homer	CTTRWDNHWYAAGYW	104	1e-104	2.35867e-104	1484	0.3933	10283.1	0.2272	6.62549
AT1G47655	C2C2dof	colamp-AT1G47655-DAP-Seq	GSE60143	Homer	YHACTTTTTS	104	1e-104	2.35867e-104	3376	0.8948	33920.6	0.7493	4.8179
MYB113	MYB	col-MYB113-DAP-Seq	GSE60143	Homer	HNDAWTCMGTTAYWN	104	1e-104	2.35867e-104	1435	0.3803	9799.5	0.2165	7.29831
Prop1	Homeobox	GHFT1-PROP1.biotin-ChIP-Seq	GSE77302	Homer	NTAATBNAATTA	103	1e-103	2.32553e-103	1639	0.4344	11913.4	0.2632	6.55312
Foxh1	Forkhead	hESC-FOXH1-ChIP-Seq	GSE29422	Homer	NNTGTGGATTSS	103	1e-103	2.32553e-103	1481	0.3925	10302.8	0.2276	7.15123
ATHB24	ZFHD	colamp-ATHB24-DAP-Seq	GSE60143	Homer	TAATTAAS	103	1e-103	2.32553e-103	1688	0.4474	12441.8	0.2748	3.17619
ZNF264	Zf	HEK293-ZNF264.GFP-ChIP-Seq	GSE58341	Homer	RGGGCACTAACY	103	1e-103	2.32553e-103	1458	0.3864	10077.4	0.2226	6.82124
ANL2	HB	col-ANL2-DAP-Seq	GSE60143	Homer	CATTAATTGC	103	1e-103	2.32553e-103	1458	0.3864	10084	0.2228	5.31433
SPL11	SBP	col100-SPL11-DAP-Seq	GSE60143	Homer	YTGTACTTBH	102	1e-102	2.2933e-102	1411	0.374	9618.6	0.2125	6.84156
bZIP18	bZIP	colamp-bZIP18-DAP-Seq	GSE60143	Homer	KGMCAGCTND	102	1e-102	2.2933e-102	3617	0.9587	38289.9	0.8458	4.85188
WRKY22	WRKY	colamp-WRKY22-DAP-Seq	GSE60143	Homer	WWAAAGTCAACK	102	1e-102	2.2933e-102	1264	0.335	8199.5	0.1811	6.98076
AT4G00250	GeBP	col-AT4G00250-DAP-Seq	GSE60143	Homer	WDTGGATAAKRT	102	1e-102	2.2933e-102	1431	0.3793	9838	0.2173	7.03771
LEF1	HMG	H1-LEF1-ChIP-Seq	GSE64758	Homer	CCTTTGATST	102	1e-102	2.2933e-102	1529	0.4052	10832	0.2393	7.55657
VND4	NAC	colamp-VND4-DAP-Seq	GSE60143	Homer	WRCTTGWANWWCAAG	102	1e-102	2.2933e-102	1351	0.3581	9054.5	0.2	5.19188
bZIP:IRF	bZIP,IRF	Th17-BatF-ChIP-Seq	GSE39756	Homer	NAGTTTCABTHTGACTNW	101	1e-101	2.27231e-101	1327	0.3517	8826.1	0.195	8.08507
ZNF143|STAF	Zf	CUTLL-ZNF143-ChIP-Seq	GSE29600	Homer	ATTTCCCAGVAKSCY	101	1e-101	2.27231e-101	1078	0.2857	6486.1	0.1433	8.6236
Pitx1	Homeobox	Chicken-Pitx1-ChIP-Seq	GSE38910	Homer	TAATCCCN	101	1e-101	2.27231e-101	3555	0.9422	37141.9	0.8205	4.69519
MYB56	MYB	colamp-MYB56-DAP-Seq	GSE60143	Homer	HTAACGRMHY	101	1e-101	2.27231e-101	1636	0.4336	11978	0.2646	5.63495
NAC2	NAC	colamp-NAC2-DAP-Seq	GSE60143	Homer	TDCTTGNNNNNCAAG	100	1e-100	2.25682e-100	1324	0.3509	8825.5	0.195	6.88342
CES-1	Homeobox	cElegans-L1-CES1-ChIP-Seq	modEncode	Homer	AAATTSAATTTN	100	1e-100	2.25682e-100	1498	0.397	10568.2	0.2334	6.53689
WRKY40	WRKY	colamp-WRKY40-DAP-Seq	GSE60143	Homer	AHWAGTCAAC	100	1e-100	2.25682e-100	1234	0.3271	7976.6	0.1762	7.31541
WRKY3	WRKY	col-WRKY3-DAP-Seq	GSE60143	Homer	NCKTTGACYDDN	99	1e-99	2.24153e-99	1260	0.334	8252.1	0.1823	6.5643
At4g01280	MYBrelated	colamp-At4g01280-DAP-Seq	GSE60143	Homer	AAATATCT	99	1e-99	2.24153e-99	1477	0.3915	10399.3	0.2297	7.18144
ANAC057	NAC	colamp-ANAC057-DAP-Seq	GSE60143	Homer	DVCKTGNNNNNCAMG	99	1e-99	2.24153e-99	1331	0.3528	8945.4	0.1976	6.5832
MYB105	MYB	colamp-MYB105-DAP-Seq	GSE60143	Homer	RATWCCGTTA	98	1e-98	2.20177e-98	1448	0.3838	10117.1	0.2235	6.0318
AT3G10113	MYBrelated	col-AT3G10113-DAP-Seq	GSE60143	Homer	WNAAATATCWWN	98	1e-98	2.20177e-98	1303	0.3453	8688.3	0.1919	4.44337
c-Myc	bHLH	mES-cMyc-ChIP-Seq	GSE11431	Homer	VVCCACGTGG	98	1e-98	2.20177e-98	1128	0.299	7026.8	0.1552	6.80884
HSFA6B	HSF	colamp-HSFA6B-DAP-Seq	GSE60143	Homer	NTTCTAGAANHTTCT	98	1e-98	2.20177e-98	1347	0.357	9127.4	0.2016	7.37897
EWS:ERG-fusion	ETS	CADO_ES1-EWS:ERG-ChIP-Seq	SRA014231	Homer	ATTTCCTGTN	98	1e-98	2.20177e-98	1707	0.4524	12823.6	0.2833	7.33879
At5g52660	MYBrelated	colamp-At5g52660-DAP-Seq	GSE60143	Homer	HAAAAATATCTW	98	1e-98	2.20177e-98	1369	0.3628	9348.8	0.2065	7.80476
ATHB53	HB	col-ATHB53-DAP-Seq	GSE60143	Homer	CAATAATT	98	1e-98	2.20177e-98	1441	0.3819	10067.7	0.2224	7.12224
GATA12	C2C2gata	col-GATA12-DAP-Seq	GSE60143	Homer	YAGATCTRAW	98	1e-98	2.20177e-98	1275	0.3379	8436.2	0.1864	6.5815
At5g18450	AP2EREBP	col-At5g18450-DAP-Seq	GSE60143	Homer	CACCGCTT	97	1e-97	2.18242e-97	1980	0.5248	15830.7	0.3497	3.9716
ANAC028	NAC	col-ANAC028-DAP-Seq	GSE60143	Homer	WRCTTGNNNNNCAAG	97	1e-97	2.18242e-97	1343	0.356	9107	0.2012	7.00626
HuR	?	HEK293-HuR-CLIP-Seq	GSE87887	Homer	BTTTGGTTTG	97	1e-97	2.18242e-97	3364	0.8916	34001.7	0.7511	5.28474
Unknown-ESC-element	?	mES-Nanog-ChIP-Seq	GSE11724	Homer	CACAGCAGGGGG	97	1e-97	2.18242e-97	1372	0.3636	9419.3	0.2081	7.69767
Sp5	Zf	mES-Sp5.Flag-ChIP-Seq	GSE72989	Homer	RGKGGGCGGAGC	96	1e-96	2.17287e-96	1957	0.5187	15612.6	0.3449	6.51975
VND3	NAC	colamp-VND3-DAP-Seq	GSE60143	Homer	TRCTTGWDNHWCAAG	96	1e-96	2.17287e-96	1307	0.3464	8790	0.1942	6.59684
LBD23	LOBAS2	colamp-LBD23-DAP-Seq	GSE60143	Homer	GCGNAWWWTNCGCYW	95	1e-95	2.12179e-95	1688	0.4474	12712.1	0.2808	5.38999
ETV4	ETS	HepG2-ETV4-ChIP-Seq	ENCODE	Homer	ACCGGAAGTG	95	1e-95	2.12179e-95	2029	0.5378	16468.2	0.3638	6.20352
ZBTB18	Zf	HEK293-ZBTB18.GFP-ChIP-Seq	GSE58341	Homer	AACATCTGGA	95	1e-95	2.12179e-95	1228	0.3255	8056.8	0.178	7.77411
TGA1	bZIP	colamp-TGA1-DAP-Seq	GSE60143	Homer	TGACGTCAKC	95	1e-95	2.12179e-95	970	0.2571	5675.5	0.1254	6.83529
USF1	bHLH	GM12878-Usf1-ChIP-Seq	GSE32465	Homer	SGTCACGTGR	95	1e-95	2.12179e-95	1068	0.2831	6559.1	0.1449	6.62948
At1g76110	ARID	colamp-At1g76110-DAP-Seq	GSE60143	Homer	ATTTAATG	95	1e-95	2.12179e-95	1612	0.4272	11919.3	0.2633	5.83519
Fli1	ETS	CD8-FLI-ChIP-Seq	GSE20898	Homer	NRYTTCCGGH	95	1e-95	2.12179e-95	2044	0.5417	16656.9	0.3679	5.89729
Zic3	Zf	mES-Zic3-ChIP-Seq	GSE37889	Homer	GGCCYCCTGCTGDGH	95	1e-95	2.12179e-95	1403	0.3719	9783.1	0.2161	7.88465
SPDEF	ETS	VCaP-SPDEF-ChIP-Seq	SRA014231	Homer	ASWTCCTGBT	95	1e-95	2.12179e-95	1902	0.5041	15065.8	0.3328	6.87195
Etv2	ETS	ES-ER71-ChIP-Seq	GSE59402	Homer	NNAYTTCCTGHN	95	1e-95	2.12179e-95	1903	0.5044	15081.2	0.3331	7.21376
ANAC020	NAC	col-ANAC020-DAP-Seq	GSE60143	Homer	DVCKTGHNNNDCAAG	94	1e-94	2.10828e-94	1194	0.3165	7781	0.1719	7.02363
VRN1	ABI3VP1	col-VRN1-DAP-Seq	GSE60143	Homer	TTTTTTTTTT	94	1e-94	2.10828e-94	1316	0.3488	8965	0.198	10.2962
ANAC047	NAC	colamp-ANAC047-DAP-Seq	GSE60143	Homer	WACACGTAACTT	94	1e-94	2.10828e-94	1339	0.3549	9191.1	0.203	6.05084
ETS1	ETS	Jurkat-ETS1-ChIP-Seq	GSE17954	Homer	ACAGGAAGTG	93	1e-93	2.08613e-93	1982	0.5253	16009	0.3536	6.52537
Usf2	bHLH	C2C12-Usf2-ChIP-Seq	GSE36030	Homer	GTCACGTGGT	93	1e-93	2.08613e-93	965	0.2558	5675.2	0.1254	7.54255
ANAC096	NAC	colamp-ANAC096-DAP-Seq	GSE60143	Homer	TACTTGWNNNWCAAG	93	1e-93	2.08613e-93	1298	0.344	8798.1	0.1943	7.28915
TCP16	TCP	colamp-TCP16-DAP-Seq	GSE60143	Homer	GTGGDCCYNNNNNNN	93	1e-93	2.08613e-93	1426	0.3779	10088.7	0.2229	4.57747
At1g68670	G2like	colamp-At1g68670-DAP-Seq	GSE60143	Homer	WNWWHNRAAGATTCT	93	1e-93	2.08613e-93	1393	0.3692	9757.5	0.2155	7.81998
FXR	NR,IR1	Liver-FXR-ChIP-Seq	Chong_et_al.	Homer	AGGTCANTGACCTB	92	1e-92	2.07307e-92	1114	0.2953	7059.2	0.1559	6.87316
HAP3	CCAATHAP3	col-HAP3-DAP-Seq	GSE60143	Homer	TGATGGAW	92	1e-92	2.07307e-92	913	0.242	5244.7	0.1159	8.95736
MYB63	MYB	col-MYB63-DAP-Seq	GSE60143	Homer	BHYACCWACCHH	91	1e-91	2.04742e-91	1158	0.3069	7503.6	0.1658	7.79999
At2g33710	AP2EREBP	colamp-At2g33710-DAP-Seq	GSE60143	Homer	WTKGCGGCKR	91	1e-91	2.04742e-91	2007	0.5319	16386.5	0.362	5.11423
WRKY26	WRKY	colamp-WRKY26-DAP-Seq	GSE60143	Homer	CGTTGACTWDKN	91	1e-91	2.04742e-91	1106	0.2931	7025.8	0.1552	7.42309
SF1	NR	H295R-Nr5a1-ChIP-Seq	GSE44220	Homer	CAAGGHCANV	91	1e-91	2.04742e-91	1170	0.3101	7630.2	0.1685	6.51408
NTM2	NAC	col-NTM2-DAP-Seq	GSE60143	Homer	CTTRTNNNAYAAGBH	91	1e-91	2.04742e-91	1185	0.3141	7775.9	0.1718	7.36546
Maz	Zf	HepG2-Maz-ChIP-Seq	GSE31477	Homer	GGGGGGGG	91	1e-91	2.04742e-91	2137	0.5664	17904.7	0.3955	7.47877
At3g09600	MYBrelated	colamp-At3g09600-DAP-Seq	GSE60143	Homer	AAAATATCTT	90	1e-90	2.0224e-90	1328	0.352	9183.4	0.2029	6.10883
ANAC005	NAC	col-ANAC005-DAP-Seq	GSE60143	Homer	WVCTTVTWNHABAAG	90	1e-90	2.0224e-90	1159	0.3072	7548.2	0.1667	7.763
GBF3	bZIP	Arabidopsis-GBF3-ChIP-Seq	GSE80564	Homer	TGCCACGTSAYC	90	1e-90	2.0224e-90	975	0.2584	5856.7	0.1294	7.34535
MYB94	MYB	col-MYB94-DAP-Seq	GSE60143	Homer	WGGTRGTTGGKA	90	1e-90	2.0224e-90	1185	0.3141	7814.7	0.1726	7.90522
SCRT1	Zf	HEK293-SCRT1.eGFP-ChIP-Seq	Encode	Homer	GCAACAGGTG	90	1e-90	2.0224e-90	950	0.2518	5644.1	0.1247	6.32471
WRKY65	WRKY	colamp-WRKY65-DAP-Seq	GSE60143	Homer	AWWWAGTCAACG	90	1e-90	2.0224e-90	1067	0.2828	6708.6	0.1482	7.15364
ZBTB12	Zf	HEK293-ZBTB12.GFP-ChIP-Seq	GSE58341	Homer	NGNTCTAGAACCNGV	89	1e-89	2.01012e-89	1094	0.29	6970.1	0.154	7.36575
IDD7	C2H2	col-IDD7-DAP-Seq	GSE60143	Homer	TTTGTCKTTTTN	89	1e-89	2.01012e-89	1105	0.2929	7081.8	0.1564	7.86588
NF1	CTF	LNCAP-NF1-ChIP-Seq	Unpublished	Homer	CYTGGCABNSTGCCAR	89	1e-89	2.01012e-89	1133	0.3003	7348.1	0.1623	7.59834
Elf4	ETS	BMDM-Elf4-ChIP-Seq	GSE88699	Homer	ACTTCCKGKT	88	1e-88	1.97809e-88	1926	0.5105	15583.5	0.3442	6.93529
NTM1	NAC	col-NTM1-DAP-Seq	GSE60143	Homer	ACTTRTARAASAAGT	88	1e-88	1.97809e-88	1149	0.3045	7513.8	0.166	5.72879
SOC1	MADS	Seedling-SOC1-ChIP-Seq	GSE45846	Homer	TWCCAWWTWTGG	88	1e-88	1.97809e-88	1143	0.3029	7459.4	0.1648	7.20219
At5g08330	TCP	col-At5g08330-DAP-Seq	GSE60143	Homer	GGRCCCAC	88	1e-88	1.97809e-88	1405	0.3724	10030.3	0.2216	7.03991
ANAC053	NAC	colamp-ANAC053-DAP-Seq	GSE60143	Homer	TDCTTGNNNNNCAAG	88	1e-88	1.97809e-88	1070	0.2836	6779.1	0.1497	7.13117
Fosl2	bZIP	3T3L1-Fosl2-ChIP-Seq	GSE56872	Homer	NATGASTCABNN	88	1e-88	1.97809e-88	1267	0.3358	8664	0.1914	7.02941
Barx1	Homeobox	Stomach-Barx1.3xFlag-ChIP-Seq	GSE69483	Homer	AAACMATTAN	88	1e-88	1.97809e-88	1308	0.3467	9076.1	0.2005	6.18251
TGA2	bZIP	colamp-TGA2-DAP-Seq	GSE60143	Homer	ACGTCAYCHH	88	1e-88	1.97809e-88	1116	0.2958	7222.2	0.1595	6.61319
Hoxc9	Homeobox	Ainv15-Hoxc9-ChIP-Seq	GSE21812	Homer	GGCCATAAATCA	87	1e-87	1.93945e-87	1305	0.3459	9056.1	0.2	6.35975
Hoxa10	Homeobox	ChickenMSG-Hoxa10.Flag-ChIP-Seq	GSE86088	Homer	GGYAATGAAA	87	1e-87	1.93945e-87	1392	0.3689	9927.8	0.2193	7.08661
GABPA	ETS	Jurkat-GABPa-ChIP-Seq	GSE17954	Homer	RACCGGAAGT	87	1e-87	1.93945e-87	1784	0.4728	14065.7	0.3107	6.58177
WUS1	Homeobox	colamp-WUS1-DAP-Seq	GSE60143	Homer	CAWTCATTCA	87	1e-87	1.93945e-87	1192	0.3159	7965.8	0.176	7.42334
ANAC050	NAC	colamp-ANAC050-DAP-Seq	GSE60143	Homer	WNCTTGNNNNNCAAG	87	1e-87	1.93945e-87	1106	0.2931	7148.4	0.1579	7.03595
AZF1	C2H2	colamp-AZF1-DAP-Seq	GSE60143	Homer	DKSWCACT	87	1e-87	1.93945e-87	3656	0.969	39607.5	0.8749	5.15716
Arnt:Ahr	bHLH	MCF7-Arnt-ChIP-Seq	Lo_et_al.	Homer	TBGCACGCAA	87	1e-87	1.93945e-87	1289	0.3416	8915.6	0.1969	6.1015
FRS9	ND	col-FRS9-DAP-Seq	GSE60143	Homer	RGAGAGAGAAAG	87	1e-87	1.93945e-87	1052	0.2788	6646.4	0.1468	9.64323
ERF7	AP2EREBP	col-ERF7-DAP-Seq	GSE60143	Homer	ATGRCGGCGG	87	1e-87	1.93945e-87	1783	0.4726	14068.5	0.3108	4.96161
HNF4a	NR,DR1	HepG2-HNF4a-ChIP-Seq	GSE25021	Homer	CARRGKBCAAAGTYCA	87	1e-87	1.93945e-87	1175	0.3114	7810.3	0.1725	7.85757
MYB10	MYB	col-MYB10-DAP-Seq	GSE60143	Homer	YCCACCTACCHH	86	1e-86	1.90962e-86	1063	0.2817	6760.5	0.1493	7.73352
STOP1	C2H2	colamp-STOP1-DAP-Seq	GSE60143	Homer	DTATCTGGKGRAGGT	86	1e-86	1.90962e-86	1148	0.3043	7566.7	0.1671	7.49304
SND2	NAC	colamp-SND2-DAP-Seq	GSE60143	Homer	CTTVWNNNWBAAGNW	86	1e-86	1.90962e-86	1078	0.2857	6913.8	0.1527	3.25714
Stat3	Stat	mES-Stat3-ChIP-Seq	GSE11431	Homer	CTTCCGGGAA	86	1e-86	1.90962e-86	1298	0.344	9034.4	0.1996	7.06388
RBPJ:Ebox	?,bHLH	Panc1-Rbpj1-ChIP-Seq	GSE47459	Homer	GGGRAARRGRMCAGMTG	86	1e-86	1.90962e-86	1005	0.2664	6240.6	0.1379	8.85279
HNF6	Homeobox	Liver-Hnf6-ChIP-Seq	ERP000394	Homer	NTATYGATCH	86	1e-86	1.90962e-86	1255	0.3326	8619	0.1904	4.57375
AIL7	AP2EREBP	colamp-AIL7-DAP-Seq	GSE60143	Homer	KCACRAWTYYCGAGG	86	1e-86	1.90962e-86	1121	0.2971	7328.8	0.1619	6.95285
AT3G10580	MYBrelated	colamp-AT3G10580-DAP-Seq	GSE60143	Homer	TACCTAACWNHW	86	1e-86	1.90962e-86	1137	0.3014	7480	0.1652	7.50362
PU.1	ETS	ThioMac-PU.1-ChIP-Seq	GSE21512	Homer	AGAGGAAGTG	85	1e-85	1.88783e-85	1287	0.3411	8946.6	0.1976	7.61317
AT1G71450	AP2EREBP	col-AT1G71450-DAP-Seq	GSE60143	Homer	DHDWTGTCGGTG	85	1e-85	1.88783e-85	1792	0.475	14225.3	0.3142	4.85321
bZIP3	bZIP	col-bZIP3-DAP-Seq	GSE60143	Homer	DWKNHSACGTGGCAD	85	1e-85	1.88783e-85	1047	0.2775	6651.6	0.1469	6.30942
EPR1	MYBrelated	colamp-EPR1-DAP-Seq	GSE60143	Homer	AAATATCT	85	1e-85	1.88783e-85	1126	0.2984	7398.1	0.1634	7.45282
LHY1	MYBrelated	col-LHY1-DAP-Seq	GSE60143	Homer	AAATATCT	85	1e-85	1.88783e-85	1126	0.2984	7398.1	0.1634	7.58867
ANAC058	NAC	col-ANAC058-DAP-Seq	GSE60143	Homer	TWCTTGTDNNACAAG	85	1e-85	1.88783e-85	1118	0.2963	7335.6	0.162	6.19282
Hand2	bHLH	Mesoderm-Hand2-ChIP-Seq	GSE61475	Homer	TGACANARRCCAGRC	84	1e-84	1.87713e-84	1179	0.3125	7922.3	0.175	8.40959
Egr1	Zf	K562-Egr1-ChIP-Seq	GSE32465	Homer	TGCGTGGGYG	84	1e-84	1.87713e-84	1471	0.3899	10860.8	0.2399	7.3533
PAX5	Paired,Homeobox	GM12878-PAX5-ChIP-Seq	GSE32465	Homer	GCAGCCAAGCRTGACH	84	1e-84	1.87713e-84	1050	0.2783	6719.7	0.1484	7.20944
Pax8	Paired,Homeobox	Thyroid-Pax8-ChIP-Seq	GSE26938	Homer	GTCATGCHTGRCTGS	83	1e-83	1.85955e-83	979	0.2595	6080.1	0.1343	8.21097
AT1G76870	Trihelix	col-AT1G76870-DAP-Seq	GSE60143	Homer	AAAACCRGWW	83	1e-83	1.85955e-83	1074	0.2847	6961.1	0.1538	7.40264
KLF3	Zf	MEF-Klf3-ChIP-Seq	GSE44748	Homer	NRGCCCCRCCCHBNN	83	1e-83	1.85955e-83	1362	0.361	9774.8	0.2159	5.50528
GATA11	C2C2gata	col-GATA11-DAP-Seq	GSE60143	Homer	DDHYYAGATCTR	83	1e-83	1.85955e-83	1023	0.2711	6498.6	0.1436	7.39928
PHV	HB	col-PHV-DAP-Seq	GSE60143	Homer	RTAATSATTA	83	1e-83	1.85955e-83	1129	0.2992	7498.3	0.1656	7.2065
MYB121	MYB	col-MYB121-DAP-Seq	GSE60143	Homer	YNTACCTAACWW	82	1e-82	1.83549e-82	1009	0.2674	6382.2	0.141	7.67752
FOXP1	Forkhead	H9-FOXP1-ChIP-Seq	GSE31006	Homer	NYYTGTTTACHN	82	1e-82	1.83549e-82	1184	0.3138	8048.9	0.1778	7.72718
Tcf4	HMG	Hct116-Tcf4-ChIP-Seq	SRA012054	Homer	ASATCAAAGGVA	82	1e-82	1.83549e-82	1122	0.2974	7458	0.1647	7.17099
WRKY14	WRKY	colamp-WRKY14-DAP-Seq	GSE60143	Homer	NCGTTGACTTTN	82	1e-82	1.83549e-82	1071	0.2839	6974.3	0.1541	7.52156
2022-10-04	POU,Homeobox	mES-Oct4-ChIP-Seq	GSE11431	Homer	ATTTGCATAW	82	1e-82	1.83549e-82	1136	0.3011	7593.8	0.1677	7.32558
Cux2	Homeobox	Liver-Cux2-ChIP-Seq	GSE35985	Homer	HNRAATCAAT	81	1e-81	1.81536e-81	1105	0.2929	7316.1	0.1616	6.35909
Klf9	Zf	GBM-Klf9-ChIP-Seq	GSE62211	Homer	GCCACRCCCACY	81	1e-81	1.81536e-81	1100	0.2915	7280.1	0.1608	7.93508
Klf4	Zf	mES-Klf4-ChIP-Seq	GSE11431	Homer	GCCACACCCA	81	1e-81	1.81536e-81	1178	0.3122	8033.7	0.1775	7.33396
IRF4	IRF	GM12878-IRF4-ChIP-Seq	GSE32465	Homer	ACTGAAACCA	81	1e-81	1.81536e-81	1185	0.3141	8103.1	0.179	7.36904
2022-10-06	POU,Homeobox	NPC-Pou3f1-ChIP-Seq	GSE35496	Homer	WATGCAAATGAG	81	1e-81	1.81536e-81	1050	0.2783	6813.5	0.1505	7.88155
Nr5a2	NR	mES-Nr5a2-ChIP-Seq	GSE19019	Homer	BTCAAGGTCA	81	1e-81	1.81536e-81	1239	0.3284	8634.5	0.1907	7.61376
At1g19210	AP2EREBP	colamp-At1g19210-DAP-Seq	GSE60143	Homer	HCACCGACCAHN	80	1e-80	1.80545e-80	1593	0.4222	12278.5	0.2712	5.50109
AT2G15740	C2H2	col-AT2G15740-DAP-Seq	GSE60143	Homer	DHNDWATCGATD	80	1e-80	1.80545e-80	1375	0.3644	10026.8	0.2215	4.93232
PQM-1	?	cElegans-L3-ChIP-Seq	modEncode	Homer	ACTGATAAGA	80	1e-80	1.80545e-80	1049	0.278	6833.2	0.1509	7.35523
EBF	EBF	proBcell-EBF-ChIP-Seq	GSE21978	Homer	DGTCCCYRGGGA	79	1e-79	1.79566e-79	806	0.2136	4650.6	0.1027	8.59001
AtIDD11	C2H2	colamp-AtIDD11-DAP-Seq	GSE60143	Homer	TTTGTCGTTT	79	1e-79	1.79566e-79	1028	0.2725	6663.6	0.1472	6.29968
Pit1+1bp	Homeobox	GCrat-Pit1-ChIP-Seq	GSE58009	Homer	ATGCATAATTCA	79	1e-79	1.79566e-79	1053	0.2791	6903.1	0.1525	7.33824
AT3G09735	S1Falike	col-AT3G09735-DAP-Seq	GSE60143	Homer	TTCTAGAANMTTCTA	78	1e-78	1.77005e-78	1094	0.29	7299.9	0.1613	7.55124
ELT-3	Gata	cElegans-L1-ELT3-ChIP-Seq	modEncode	Homer	AWTGATAAGA	78	1e-78	1.77005e-78	1164	0.3085	7980.1	0.1763	7.54505
At1g72010	TCP	colamp-At1g72010-DAP-Seq	GSE60143	Homer	GGDCCCAC	78	1e-78	1.77005e-78	1221	0.3236	8546.9	0.1888	7.13415
CELF2	RRM	JSL1-CELF2-CLIP-Seq	GSE71264	Homer	RGTGTCAG	78	1e-78	1.77005e-78	902	0.2391	5531.4	0.1222	8.02875
ATHB20	Homeobox	colamp-ATHB20-DAP-Seq	GSE60143	Homer	CAATHATT	78	1e-78	1.77005e-78	1218	0.3228	8521.5	0.1882	7.62404
LBD13	LOBAS2	colamp-LBD13-DAP-Seq	GSE60143	Homer	KCCGTNWTTTBCGGC	78	1e-78	1.77005e-78	1467	0.3888	11048.5	0.2441	5.27475
At2g41835	C2H2	col-At2g41835-DAP-Seq	GSE60143	Homer	TTTGAAAA	78	1e-78	1.77005e-78	1327	0.3517	9620.9	0.2125	9.01804
c-Myc	bHLH	LNCAP-cMyc-ChIP-Seq	Unpublished	Homer	VCCACGTG	77	1e-77	1.76377e-77	971	0.2574	6185.9	0.1366	6.6135
Phox2a	Homeobox	Neuron-Phox2a-ChIP-Seq	GSE31456	Homer	YTAATYNRATTA	77	1e-77	1.76377e-77	1173	0.3109	8120.2	0.1794	7.17589
ZNF322	Zf	HEK293-ZNF322.GFP-ChIP-Seq	GSE58341	Homer	GAGCCTGGTACTGWGCCTGR	76	1e-76	1.75752e-76	921	0.2441	5751.1	0.127	8.91909
MYB40	MYB	col-MYB40-DAP-Seq	GSE60143	Homer	TGGTAGGTRARA	76	1e-76	1.75752e-76	958	0.2539	6111.4	0.135	7.53132
TCP7	TCP	col-TCP7-DAP-Seq	GSE60143	Homer	GTGGGSCCCACHHNN	75	1e-75	1.75442e-75	1233	0.3268	8772	0.1938	6.8764
Tlx?	NR	NPC-H3K4me1-ChIP-Seq	GSE16256	Homer	CTGGCAGSCTGCCA	74	1e-74	1.72997e-74	1072	0.2841	7220.2	0.1595	7.86509
Pho2	bHLH	Yeast-Pho2-ChIP-Seq	GSE29506	Homer	CCCACGTGCT	74	1e-74	1.72997e-74	895	0.2372	5571	0.1231	6.96767
GATA1	C2C2gata	colamp-GATA1-DAP-Seq	GSE60143	Homer	DDWWYYAGATCTRRW	74	1e-74	1.72997e-74	929	0.2462	5885.5	0.13	7.25503
AT1G76880	Trihelix	col-AT1G76880-DAP-Seq	GSE60143	Homer	ACGGTAAAAW	74	1e-74	1.72997e-74	1122	0.2974	7708.1	0.1703	8.16486
STZ	C2H2	colamp-STZ-DAP-Seq	GSE60143	Homer	HNBTCACT	74	1e-74	1.72997e-74	3669	0.9724	40321.6	0.8907	4.7279
AT2G28920	ND	col-AT2G28920-DAP-Seq	GSE60143	Homer	WAGATATTTWTW	74	1e-74	1.72997e-74	927	0.2457	5886.6	0.13	7.87814
MYB41	MYB	col-MYB41-DAP-Seq	GSE60143	Homer	BYTYACCTAA	74	1e-74	1.72997e-74	967	0.2563	6257.5	0.1382	7.87205
At3g60580	C2H2	col-At3g60580-DAP-Seq	GSE60143	Homer	WTTYTACT	74	1e-74	1.72997e-74	3629	0.9618	39531.4	0.8732	4.61862
CUC1	NAC	col-CUC1-DAP-Seq	GSE60143	Homer	TACTTGTNNNACAAG	73	1e-73	1.71503e-73	873	0.2314	5405.6	0.1194	6.47853
At1g14580	C2H2	colamp-At1g14580-DAP-Seq	GSE60143	Homer	CASAAAAMGACAAAA	73	1e-73	1.71503e-73	849	0.225	5197.7	0.1148	8.90358
ERF13	AP2EREBP	colamp-ERF13-DAP-Seq	GSE60143	Homer	TYAGCCGCCATT	73	1e-73	1.71503e-73	1553	0.4116	12150.7	0.2684	5.24898
ELF5	ETS	T47D-ELF5-ChIP-Seq	GSE30407	Homer	ACVAGGAAGT	73	1e-73	1.71503e-73	1601	0.4243	12676.8	0.28	6.8543
TCP3	TCP	colamp-TCP3-DAP-Seq	GSE60143	Homer	WGTGGTCCCAAHWWW	73	1e-73	1.71503e-73	813	0.2155	4887.7	0.108	7.0351
Cbf1	bHLH	Yeast-Cbf1-ChIP-Seq	GSE29506	Homer	TCACGTGAYH	72	1e-72	1.68878e-72	718	0.1903	4064.8	0.0898	7.09628
WRKY45	WRKY	col-WRKY45-DAP-Seq	GSE60143	Homer	HNNNKTTGACTWWNH	72	1e-72	1.68878e-72	952	0.2523	6154.8	0.136	8.30274
At5g04390	C2H2	col200-At5g04390-DAP-Seq	GSE60143	Homer	AGTGANDN	72	1e-72	1.68878e-72	3664	0.9711	40281.3	0.8898	4.62976
ANAC004	NAC	colamp-ANAC004-DAP-Seq	GSE60143	Homer	WNCTTVYNNNRBAAG	72	1e-72	1.68878e-72	865	0.2293	5368.7	0.1186	8.16827
EWS:FLI1-fusion	ETS	SK_N_MC-EWS:FLI1-ChIP-Seq	SRA014231	Homer	VACAGGAAAT	72	1e-72	1.68878e-72	1329	0.3522	9856	0.2177	4.87542
At1g78700	BZR	col-At1g78700-DAP-Seq	GSE60143	Homer	NNNNCACGTGNNNNN	72	1e-72	1.68878e-72	707	0.1874	3986.3	0.0881	7.24501
AT1G24250	Orphan	col-AT1G24250-DAP-Seq	GSE60143	Homer	KTDGTTGGTDGTTGG	72	1e-72	1.68878e-72	915	0.2425	5831.3	0.1288	7.78826
ANAC011	NAC	col-ANAC011-DAP-Seq	GSE60143	Homer	TDCTTGYRNNDCAAG	72	1e-72	1.68878e-72	819	0.2171	4965.3	0.1097	7.94103
2022-10-02	POU,Homeobox	Bcell-Oct2-ChIP-Seq	GSE21512	Homer	ATATGCAAAT	71	1e-71	1.67454e-71	839	0.2224	5156.6	0.1139	7.58112
STAT5	Stat	mCD4+-Stat5-ChIP-Seq	GSE12346	Homer	RTTTCTNAGAAA	71	1e-71	1.67454e-71	994	0.2635	6588.1	0.1455	6.28542
EMB1789	C3H	col-EMB1789-DAP-Seq	GSE60143	Homer	TWTTTACCGYND	71	1e-71	1.67454e-71	1123	0.2976	7828.1	0.1729	7.27342
Srebp1a	bHLH	HepG2-Srebp1a-ChIP-Seq	GSE31477	Homer	RTCACSCCAY	71	1e-71	1.67454e-71	811	0.2149	4914.5	0.1086	7.91168
AT2G31460	REMB3	col-AT2G31460-DAP-Seq	GSE60143	Homer	WNWARWDGAAATGAT	71	1e-71	1.67454e-71	1009	0.2674	6735.3	0.1488	7.16359
p63	p53	Keratinocyte-p63-ChIP-Seq	GSE17611	Homer	NNDRCATGYCYNRRCATGYH	70	1e-70	1.66054e-70	857	0.2271	5349.3	0.1182	6.98559
MafB	bZIP	BMM-Mafb-ChIP-Seq	GSE75722	Homer	WNTGCTGASTCAGCANWTTY	70	1e-70	1.66054e-70	1045	0.277	7103.5	0.1569	6.39362
Gli2	Zf	GM2-Gli2-ChIP-Chip	GSE112702	Homer	YSTGGGTGGTCT	70	1e-70	1.66054e-70	813	0.2155	4956.9	0.1095	8.36738
CArG	MADS	PUER-Srf-ChIP-Seq	Sullivan_et_al.	Homer	CCATATATGGNM	70	1e-70	1.66054e-70	900	0.2385	5744.4	0.1269	6.91146
ANAC062	NAC	colamp-ANAC062-DAP-Seq	GSE60143	Homer	TACTTANTNWNYAAG	70	1e-70	1.66054e-70	898	0.238	5738.7	0.1268	4.56162
STAT1	Stat	HelaS3-STAT1-ChIP-Seq	GSE12782	Homer	NATTTCCNGGAAAT	69	1e-69	1.65776e-69	922	0.2444	5974.1	0.132	7.98429
Atf4	bZIP	MEF-Atf4-ChIP-Seq	GSE35681	Homer	MTGATGCAAT	68	1e-68	1.6495e-68	811	0.2149	4989.8	0.1102	6.54
TCP1	TCP	col-TCP1-DAP-Seq	GSE60143	Homer	GGGGGCCCMMCN	68	1e-68	1.6495e-68	959	0.2542	6363.8	0.1406	7.63323
Brn1	POU,Homeobox	NPC-Brn1-ChIP-Seq	GSE35496	Homer	TATGCWAATBAV	68	1e-68	1.6495e-68	819	0.2171	5080.7	0.1122	8.42113
ELF3	ETS	PDAC-ELF3-ChIP-Seq	GSE64557	Homer	ANCAGGAAGT	67	1e-67	1.63861e-67	1554	0.4119	12394.9	0.2738	7.58608
At4g36780	BZR	col-At4g36780-DAP-Seq	GSE60143	Homer	NNNNNNCACGTGNNN	67	1e-67	1.63861e-67	686	0.1818	3922	0.0866	7.27739
E2F3	E2F	MEF-E2F3-ChIP-Seq	GSE71376	Homer	BTKGGCGGGAAA	67	1e-67	1.63861e-67	1352	0.3583	10272.2	0.2269	6.82745
ABI5	bZIP	col-ABI5-DAP-Seq	GSE60143	Homer	GCCACGTG	67	1e-67	1.63861e-67	816	0.2163	5070.1	0.112	5.98942
ANAC079	NAC	colamp-ANAC079-DAP-Seq	GSE60143	Homer	TACACGCAACCT	66	1e-66	1.63054e-66	887	0.2351	5748.8	0.127	6.39197
ANAC013	NAC	col-ANAC013-DAP-Seq	GSE60143	Homer	CTTGNNNNNCAAGNA	66	1e-66	1.63054e-66	850	0.2253	5408.2	0.1195	7.3325
Tcf7	HMG	GM12878-TCF7-ChIP-Seq	Encode	Homer	CTTTGATGTGSB	66	1e-66	1.63054e-66	845	0.224	5366.2	0.1185	8.21097
2022-10-11	POU,Homeobox	NCIH1048-POU2F3-ChIP-seq	GSE115123	Homer	GATTTGCATA	65	1e-65	1.61726e-65	829	0.2197	5242.2	0.1158	6.63361
TGA4	bZIP	colamp-TGA4-DAP-Seq	GSE60143	Homer	RTGACGTCAKCW	65	1e-65	1.61726e-65	704	0.1866	4131.4	0.0913	7.52422
GRHL2	CP2	HBE-GRHL2-ChIP-Seq	GSE46194	Homer	AAACYKGTTWDACMRGTTTB	65	1e-65	1.61726e-65	927	0.2457	6151.9	0.1359	6.95492
Jun-AP1	bZIP	K562-cJun-ChIP-Seq	GSE31477	Homer	GATGASTCATCN	65	1e-65	1.61726e-65	1015	0.269	6990.5	0.1544	8.48626
HOXA1	Homeobox	mES-Hoxa1-ChIP-Seq	SRP084292	Homer	TGATKGATGR	65	1e-65	1.61726e-65	731	0.1937	4383.2	0.0968	8.01907
ERF105	AP2EREBP	colamp-ERF105-DAP-Seq	GSE60143	Homer	TGGCGGCT	64	1e-64	1.6068e-64	1590	0.4214	12922.4	0.2855	4.18185
Tbx20	T-box	Heart-Tbx20-ChIP-Seq	GSE29636	Homer	GGTGYTGACAGS	64	1e-64	1.6068e-64	628	0.1664	3508.6	0.0775	8.53871
MafF	bZIP	HepG2-MafF-ChIP-Seq	GSE31477	Homer	HWWGTCAGCAWWTTT	64	1e-64	1.6068e-64	881	0.2335	5763.2	0.1273	8.35902
ATHB15	HB	col-ATHB15-DAP-Seq	GSE60143	Homer	GYAATSATTA	64	1e-64	1.6068e-64	938	0.2486	6307.5	0.1393	7.69448
Rfx5	HTH	GM12878-Rfx5-ChIP-Seq	GSE31477	Homer	SCCTAGCAACAG	63	1e-63	1.5939e-63	840	0.2226	5397.1	0.1192	8.12207
ANAC092	NAC	colamp-ANAC092-DAP-Seq	GSE60143	Homer	WRCKTGWNNNWCAMG	63	1e-63	1.5939e-63	790	0.2094	4945	0.1092	7.18445
PRDM14	Zf	H1-PRDM14-ChIP-Seq	GSE22767	Homer	RGGTCTCTAACY	63	1e-63	1.5939e-63	833	0.2208	5343.3	0.118	7.19447
Brachyury	T-box	Mesoendoderm-Brachyury-ChIP-exo	GSE54963	Homer	ANTTMRCASBNNNGTGYKAAN	63	1e-63	1.5939e-63	767	0.2033	4761.8	0.1052	7.37112
ERE	NR,IR3	MCF7-ERa-ChIP-Seq	Unpublished	Homer	VAGGTCACNSTGACC	62	1e-62	1.58626e-62	727	0.1927	4422.6	0.0977	7.66658
Foxa3	Forkhead	Liver-Foxa3-ChIP-Seq	GSE77670	Homer	BSNTGTTTACWYWGN	62	1e-62	1.58626e-62	950	0.2518	6474.2	0.143	8.40103
WRKY43	WRKY	colamp-WRKY43-DAP-Seq	GSE60143	Homer	NCGTTGACTTTT	60	1e-60	1.5712e-60	790	0.2094	5049.8	0.1115	7.99788
DEAR2	AP2EREBP	colamp-DEAR2-DAP-Seq	GSE60143	Homer	HCACCGACAWHD	60	1e-60	1.5712e-60	1266	0.3355	9690.3	0.2141	5.31871
GATA	Zf,IR3	iTreg-Gata3-ChIP-Seq	GSE20898	Homer	NNNNNBAGATAWYATCTVHN	60	1e-60	1.5712e-60	577	0.1529	3191.4	0.0705	8.21231
Chop	bZIP	MEF-Chop-ChIP-Seq	GSE35681	Homer	ATTGCATCAT	60	1e-60	1.5712e-60	686	0.1818	4124.9	0.0911	7.62649
bHLH34	bHLH	colamp-bHLH34-DAP-Seq	GSE60143	Homer	HGWGRHWGACACGTG	60	1e-60	1.5712e-60	634	0.168	3677.4	0.0812	6.77044
At5g66730	C2H2	colamp-At5g66730-DAP-Seq	GSE60143	Homer	TTTGTCKTTTTK	60	1e-60	1.5712e-60	793	0.2102	5088.8	0.1124	8.5193
bZIP48	bZIP	colamp-bZIP48-DAP-Seq	GSE60143	Homer	DDWWKVTSACGTGGC	59	1e-59	1.56378e-59	721	0.1911	4448.3	0.0983	6.20052
ANAC103	NAC	col-ANAC103-DAP-Seq	GSE60143	Homer	AACTTGNWNWNCAAG	59	1e-59	1.56378e-59	786	0.2083	5040.6	0.1113	7.46278
WRKY42	WRKY	colamp-WRKY42-DAP-Seq	GSE60143	Homer	NAAAGTCAACGN	59	1e-59	1.56378e-59	760	0.2014	4807.6	0.1062	4.91085
M1BP	Zf	S2R+-M1BP-ChIP-Seq	GSE49842	Homer	CAGTGTGACCGT	58	1e-58	1.54914e-58	652	0.1728	3866.9	0.0854	7.20727
At2g03500	G2like	col-At2g03500-DAP-Seq	GSE60143	Homer	WWAGAATATTCT	58	1e-58	1.54914e-58	704	0.1866	4328	0.0956	7.46225
TCP20	TCP	col-TCP20-DAP-Seq	GSE60143	Homer	GGDCCCAC	58	1e-58	1.54914e-58	949	0.2515	6599.8	0.1458	8.47318
AT3G10030	Trihelix	colamp-AT3G10030-DAP-Seq	GSE60143	Homer	GCCGTTAA	58	1e-58	1.54914e-58	1147	0.304	8555.6	0.189	5.04228
Srebp2	bHLH	HepG2-Srebp2-ChIP-Seq	GSE31477	Homer	CGGTCACSCCAC	58	1e-58	1.54914e-58	623	0.1651	3627.3	0.0801	8.76533
ZNF652	NA	HepG2-ZNF652.Flag-ChIP-Seq	Encode	Homer	TTAACCCTTTVNKKN	58	1e-58	1.54914e-58	816	0.2163	5354.5	0.1183	7.87742
ESE3	AP2EREBP	col-ESE3-DAP-Seq	GSE60143	Homer	GACGGTGG	57	1e-57	1.53005e-57	1459	0.3867	11821.5	0.2611	5.17853
DMRT1	DM	Testis-DMRT1-ChIP-Seq	GSE64892	Homer	TWGHWACAWTGTWDC	57	1e-57	1.53005e-57	710	0.1882	4403.6	0.0973	7.68035
bZIP68	bZIP	col-bZIP68-DAP-Seq	GSE60143	Homer	WGCCACGTGK	57	1e-57	1.53005e-57	687	0.1821	4202.3	0.0928	6.73787
LXRE	NR,DR4	RAW-LXRb.biotin-ChIP-Seq	GSE21512	Homer	RGGTTACTANAGGTCA	57	1e-57	1.53005e-57	635	0.1683	3749.2	0.0828	9.09992
HIF2a	bHLH	785_O-HIF2a-ChIP-Seq	GSE34871	Homer	GCACGTACCC	57	1e-57	1.53005e-57	819	0.2171	5418.6	0.1197	6.74272
AT1G28160	AP2EREBP	colamp-AT1G28160-DAP-Seq	GSE60143	Homer	GGCGGCGG	57	1e-57	1.53005e-57	1772	0.4697	15297.1	0.3379	4.53972
Pbx3	Homeobox	GM12878-PBX3-ChIP-Seq	GSE32465	Homer	SCTGTCAMTCAN	57	1e-57	1.53005e-57	614	0.1627	3585.5	0.0792	8.24848
IRF8	IRF	BMDM-IRF8-ChIP-Seq	GSE77884	Homer	GRAASTGAAAST	57	1e-57	1.53005e-57	972	0.2576	6879.4	0.152	8.61756
ZML2	C2C2gata	col-ZML2-DAP-Seq	GSE60143	Homer	CATCATCATC	56	1e-56	1.51835e-56	596	0.158	3436.2	0.0759	8.20882
bHLHE40	bHLH	HepG2-BHLHE40-ChIP-Seq	GSE31477	Homer	KCACGTGMCN	56	1e-56	1.51835e-56	691	0.1831	4269	0.0943	7.06883
MGP	C2H2	colamp-MGP-DAP-Seq	GSE60143	Homer	TTTTGTCGTTTW	56	1e-56	1.51835e-56	706	0.1871	4403.7	0.0973	8.18942
HIF-1a	bHLH	MCF7-HIF1a-ChIP-Seq	GSE28352	Homer	TACGTGCV	56	1e-56	1.51835e-56	664	0.176	4040.7	0.0893	7.05527
Zfp281	Zf	ES-Zfp281-ChIP-Seq	GSE81042	Homer	CCCCTCCCCCAC	56	1e-56	1.51835e-56	697	0.1847	4342.7	0.0959	9.77408
EKLF	Zf	Erythrocyte-Klf1-ChIP-Seq	GSE20478	Homer	NWGGGTGTGGCY	55	1e-55	1.51142e-55	717	0.19	4527.8	0.1	9.25088
AT3G42860	zfGRF	col-AT3G42860-DAP-Seq	GSE60143	Homer	CGTTGACTTN	55	1e-55	1.51142e-55	594	0.1574	3454.2	0.0763	7.98085
IRF3	IRF	BMDM-Irf3-ChIP-Seq	GSE67343	Homer	AGTTTCAKTTTC	55	1e-55	1.51142e-55	985	0.2611	7080.9	0.1564	8.90888
E2F6	E2F	Hela-E2F6-ChIP-Seq	GSE31477	Homer	GGCGGGAARN	54	1e-54	1.49548e-54	1181	0.313	9051.4	0.1999	7.14891
CEJ1	AP2EREBP	col-CEJ1-DAP-Seq	GSE60143	Homer	WWTGTCGGTG	54	1e-54	1.49548e-54	1169	0.3098	8950.9	0.1977	5.66744
GBF5	bZIP	colamp-GBF5-DAP-Seq	GSE60143	Homer	WKNWSACGTGGCAWN	54	1e-54	1.49548e-54	661	0.1752	4074	0.09	6.98493
AREB3	bZIP	col-AREB3-DAP-Seq	GSE60143	Homer	NKGMCACGTGDCMNN	54	1e-54	1.49548e-54	630	0.167	3802.8	0.084	7.2154
MYNN	Zf	HEK293-MYNN.eGFP-ChIP-Seq	Encode	Homer	TTCAAAWTAAAAGTC	54	1e-54	1.49548e-54	780	0.2067	5159.9	0.114	8.24115
HRE	HSF	Striatum-HSF1-ChIP-Seq	GSE38000	Homer	TTCTAGAABNTTCTA	54	1e-54	1.49548e-54	642	0.1702	3913.6	0.0864	8.2342
HSFC1	HSF	col-HSFC1-DAP-Seq	GSE60143	Homer	HTTCTAGAADCTTCT	53	1e-53	1.48209e-53	652	0.1728	4007.1	0.0885	8.59604
At5g29000	G2like	col-At5g29000-DAP-Seq	GSE60143	Homer	RGAATATTCYHH	53	1e-53	1.48209e-53	765	0.2028	5031	0.1111	6.98268
bZIP53	bZIP	colamp-bZIP53-DAP-Seq	GSE60143	Homer	NDNHSACGTGKMNNN	53	1e-53	1.48209e-53	648	0.1717	3980.3	0.0879	7.59995
ANAC075	NAC	col-ANAC075-DAP-Seq	GSE60143	Homer	CTTSWWNWWSAAGYT	53	1e-53	1.48209e-53	687	0.1821	4329.4	0.0956	5.83019
WRKY30	WRKY	colamp-WRKY30-DAP-Seq	GSE60143	Homer	CGTTGACTTN	53	1e-53	1.48209e-53	618	0.1638	3719.5	0.0822	7.52991
TRP2	MYBrelated	colamp-TRP2-DAP-Seq	GSE60143	Homer	TAAACCCT	53	1e-53	1.48209e-53	609	0.1614	3641.6	0.0804	9.6513
DEL2	E2FDP	col-DEL2-DAP-Seq	GSE60143	Homer	WTTTCSCGCC	52	1e-52	1.4646e-52	878	0.2327	6129.9	0.1354	6.88621
ERF10	AP2EREBP	col-ERF10-DAP-Seq	GSE60143	Homer	RTGGCGGCGG	52	1e-52	1.4646e-52	1189	0.3151	9223.5	0.2037	6.80914
CUC3	NAC	col-CUC3-DAP-Seq	GSE60143	Homer	TRCKTGWNNNACAMG	52	1e-52	1.4646e-52	668	0.177	4189.9	0.0926	7.26675
PAX3:FKHR-fusion	Paired,Homeobox	Rh4-PAX3:FKHR-ChIP-Seq	GSE19063	Homer	ACCRTGACTAATTNN	52	1e-52	1.4646e-52	615	0.163	3724.6	0.0823	7.41361
Phox2b	Homeobox	CLBGA-PHOX2B-ChIP-Seq	GSE90683	Homer	TTAATTNAATTA	52	1e-52	1.4646e-52	726	0.1924	4726.9	0.1044	4.10044
bZIP16	bZIP	colamp-bZIP16-DAP-Seq	GSE60143	Homer	TGCCACGTGD	52	1e-52	1.4646e-52	584	0.1548	3464.5	0.0765	7.35741
At1g69690	TCP	colamp-At1g69690-DAP-Seq	GSE60143	Homer	NHGTGGGGCCCACHW	52	1e-52	1.4646e-52	705	0.1869	4539.9	0.1003	8.27499
HSF7	HSF	colamp-HSF7-DAP-Seq	GSE60143	Homer	TTCTAGAAGCTTCTA	51	1e-51	1.45815e-51	604	0.1601	3653.9	0.0807	8.60468
Pknox1	Homeobox	ES-Prep1-ChIP-Seq	GSE63282	Homer	SCTGTCAVTCAV	51	1e-51	1.45815e-51	600	0.159	3635.9	0.0803	8.29962
Ets1-distal	ETS	CD4+-PolII-ChIP-Seq	Barski_et_al.	Homer	MACAGGAAGT	50	1e-50	1.44122e-50	805	0.2134	5503.5	0.1216	8.63796
HSF6	HSF	col-HSF6-DAP-Seq	GSE60143	Homer	TTYTAGAAGCTTCTA	50	1e-50	1.44122e-50	649	0.172	4071.5	0.0899	8.02249
bHLH74	bHLH	col-bHLH74-DAP-Seq	GSE60143	Homer	DRATCACGTGAB	50	1e-50	1.44122e-50	561	0.1487	3301.8	0.0729	6.08826
Pho4	bHLH	Yeast-Pho4-ChIP-Seq	GSE29506	Homer	AAGCACGTGBGD	50	1e-50	1.44122e-50	508	0.1346	2852.1	0.063	7.29367
VDR	NR,DR3	GM10855-VDR+vitD-ChIP-Seq	GSE22484	Homer	ARAGGTCANWGAGTTCANNN	50	1e-50	1.44122e-50	629	0.1667	3896.6	0.0861	8.33047
Hoxb4	Homeobox	ES-Hoxb4-ChIP-Seq	GSE34014	Homer	TGATTRATGGCY	50	1e-50	1.44122e-50	584	0.1548	3503.8	0.0774	7.99284
Six1	Homeobox	Myoblast-Six1-ChIP-Chip	GSE20150	Homer	GKVTCADRTTWC	50	1e-50	1.44122e-50	707	0.1874	4605.8	0.1017	8.09506
AGL15	MADS	col-AGL15-DAP-Seq	GSE60143	Homer	TTTCCHWATWDGGAA	50	1e-50	1.44122e-50	591	0.1566	3584	0.0792	9.04355
ERF115	AP2EREBP	colamp-ERF115-DAP-Seq	GSE60143	Homer	WTKRCGGCGB	49	1e-49	1.42878e-49	1506	0.3992	12719.2	0.281	5.77927
Mef2d	MADS	Retina-Mef2d-ChIP-Seq	GSE61391	Homer	GCTATTTTTAGC	49	1e-49	1.42878e-49	672	0.1781	4309.1	0.0952	8.64724
AT3G57600	AP2EREBP	col-AT3G57600-DAP-Seq	GSE60143	Homer	GGCGGTGG	49	1e-49	1.42878e-49	1261	0.3342	10107.2	0.2233	6.49359
bZIP28	bZIP	col-bZIP28-DAP-Seq	GSE60143	Homer	TGCCACGTSABH	49	1e-49	1.42878e-49	559	0.1482	3317	0.0733	7.30305
BORIS	Zf	K562-CTCFL-ChIP-Seq	GSE32465	Homer	CNNBRGCGCCCCCTGSTGGC	49	1e-49	1.42878e-49	578	0.1532	3487.5	0.077	9.03288
HDG7	HB	col-HDG7-DAP-Seq	GSE60143	Homer	WGCATTTAATGC	49	1e-49	1.42878e-49	614	0.1627	3809.1	0.0841	7.51851
Zfp809	Zf	ES-Zfp809-ChIP-Seq	GSE70799	Homer	GGGGCTYGKCTGGGA	48	1e-48	1.42468e-48	704	0.1866	4641.9	0.1025	9.01233
GT3a	Trihelix	col-GT3a-DAP-Seq	GSE60143	Homer	WNACACGTGTYWWAW	48	1e-48	1.42468e-48	494	0.1309	2804	0.0619	6.52932
SpiB	ETS	OCILY3-SPIB-ChIP-Seq	GSE56857	Homer	AAAGRGGAAGTG	47	1e-47	1.41857e-47	715	0.1895	4782	0.1056	8.85312
ARE	NR	LNCAP-AR-ChIP-Seq	GSE27824	Homer	RGRACASNSTGTYCYB	47	1e-47	1.41857e-47	608	0.1611	3812.2	0.0842	7.77899
DMRT6	DM	Testis-DMRT6-ChIP-Seq	GSE60440	Homer	YDGHTACAWTGTADC	47	1e-47	1.41857e-47	567	0.1503	3462.6	0.0765	7.81831
JKD	C2H2	col-JKD-DAP-Seq	GSE60143	Homer	TTTTGTCGTTTT	46	1e-46	1.40851e-46	600	0.159	3762.3	0.0831	8.59111
Reverb	NR,DR2	RAW-Reverba.biotin-ChIP-Seq	GSE45914	Homer	GTRGGTCASTGGGTCA	46	1e-46	1.40851e-46	534	0.1415	3186.4	0.0704	8.70919
NFAT:AP1	RHD,bZIP	Jurkat-NFATC1-ChIP-Seq	Jolma_et_al.	Homer	SARTGGAAAAWRTGAGTCAB	46	1e-46	1.40851e-46	606	0.1606	3821.7	0.0844	8.95086
AT1G04880	ARID	colamp-AT1G04880-DAP-Seq	GSE60143	Homer	AAACTATATADTATA	46	1e-46	1.40851e-46	540	0.1431	3242.1	0.0716	8.07653
CUC2	NAC	colamp-CUC2-DAP-Seq	GSE60143	Homer	TRCKTGTNNNWCAMG	46	1e-46	1.40851e-46	617	0.1635	3930.7	0.0868	7.09277
PIF7	bHLH	col-PIF7-DAP-Seq	GSE60143	Homer	CCACGTGGNH	45	1e-45	1.39466e-45	473	0.1254	2688.8	0.0594	7.63913
Tbox:Smad	T-box,MAD	ESCd5-Smad2_3-ChIP-Seq	GSE29422	Homer	AGGTGHCAGACA	45	1e-45	1.39466e-45	541	0.1434	3275.7	0.0724	8.77668
MYB119	MYB	colamp-MYB119-DAP-Seq	GSE60143	Homer	YRACCGTTACDD	45	1e-45	1.39466e-45	707	0.1874	4774.7	0.1055	6.87796
MYB118	MYB	colamp-MYB118-DAP-Seq	GSE60143	Homer	TAWCCGTTAC	45	1e-45	1.39466e-45	690	0.1829	4622.2	0.1021	6.84473
WRKY47	WRKY	colamp-WRKY47-DAP-Seq	GSE60143	Homer	WAAGTCAACGBT	45	1e-45	1.39466e-45	569	0.1508	3532.5	0.078	6.68305
OCT:OCT	POU,Homeobox	NPC-OCT6-ChIP-Seq	GSE43916	Homer	YATGCATATRCATRT	45	1e-45	1.39466e-45	417	0.1105	2243.3	0.0496	9.58608
At1g36060	AP2EREBP	colamp-At1g36060-DAP-Seq	GSE60143	Homer	NNWWKGTCGGTG	44	1e-44	1.38494e-44	883	0.234	6501.7	0.1436	6.60985
ABF2	bZIP	col-ABF2-DAP-Seq	GSE60143	Homer	KGMCACGTGDCMHHH	44	1e-44	1.38494e-44	467	0.1238	2675.2	0.0591	7.79848
Tcf3	HMG	mES-Tcf3-ChIP-Seq	GSE11724	Homer	ASWTCAAAGG	44	1e-44	1.38494e-44	658	0.1744	4363.5	0.0964	8.52904
At5g08750	C3H	col-At5g08750-DAP-Seq	GSE60143	Homer	NWDTTGCGGCTR	44	1e-44	1.38494e-44	817	0.2165	5867.3	0.1296	6.22657
AT1G77200	AP2EREBP	colamp-AT1G77200-DAP-Seq	GSE60143	Homer	ACCGACAHWD	44	1e-44	1.38494e-44	924	0.2449	6915.4	0.1528	5.50674
Pitx1:Ebox	Homeobox,bHLH	Hindlimb-Pitx1-ChIP-Seq	GSE41591	Homer	YTAATTRAWWCCAGATGT	43	1e-43	1.36966e-43	609	0.1614	3933.8	0.0869	8.90411
E2FA	E2FDP	colamp-E2FA-DAP-Seq	GSE60143	Homer	WWTGGCGCCAWWWNN	43	1e-43	1.36966e-43	903	0.2393	6724.4	0.1485	5.69985
ZNF519	Zf	HEK293-ZNF519.GFP-ChIP-Seq	GSE58341	Homer	GAGSCCGAGC	43	1e-43	1.36966e-43	658	0.1744	4391.9	0.097	7.96525
ERF8	AP2EREBP	colamp-ERF8-DAP-Seq	GSE60143	Homer	CGCCGYCATW	43	1e-43	1.36966e-43	1234	0.3271	10127.2	0.2237	5.83867
AGL6	MADS	col-AGL6-DAP-Seq	GSE60143	Homer	TTWCCWWAWWDGGWA	43	1e-43	1.36966e-43	492	0.1304	2914	0.0644	9.21066
HAT5	Homeobox	colamp-HAT5-DAP-Seq	GSE60143	Homer	DCAATWATTG	43	1e-43	1.36966e-43	525	0.1391	3208	0.0709	8.46811
OCT4-SOX2-TCF-NANOG	POU,Homeobox,HMG	mES-Oct4-ChIP-Seq	GSE11431	Homer	ATTTGCATAACAATG	43	1e-43	1.36966e-43	565	0.1497	3564.1	0.0787	8.75142
PGR	NR	EndoStromal-PGR-ChIP-Seq	GSE69539	Homer	AAGAACATWHTGTTC	42	1e-42	1.36027e-42	594	0.1574	3830.3	0.0846	7.11747
VIP1	bZIP	col-VIP1-DAP-Seq	GSE60143	Homer	NTTGACAGCTGTCAN	42	1e-42	1.36027e-42	501	0.1328	3011.6	0.0665	8.5234
CRF4	AP2EREBP	colamp-CRF4-DAP-Seq	GSE60143	Homer	CGCCGCCA	42	1e-42	1.36027e-42	1052	0.2788	8272.4	0.1827	6.56666
MYB27	MYB	colamp-MYB27-DAP-Seq	GSE60143	Homer	TACCTAACWT	42	1e-42	1.36027e-42	549	0.1455	3438	0.0759	7.99596
IDD2	C2H2	colamp-IDD2-DAP-Seq	GSE60143	Homer	HAVAAAAMGACAAAA	42	1e-42	1.36027e-42	486	0.1288	2894.3	0.0639	9.55106
At4g16750	AP2EREBP	col-At4g16750-DAP-Seq	GSE60143	Homer	HACCGACAHA	41	1e-41	1.35102e-41	879	0.233	6581.9	0.1454	5.61204
ATHB18	Homeobox	colamp-ATHB18-DAP-Seq	GSE60143	Homer	YCAATSATTG	41	1e-41	1.35102e-41	570	0.1511	3658	0.0808	7.98422
AT2G01818	PLATZ	col-AT2G01818-DAP-Seq	GSE60143	Homer	TCTAGAABSTTC	41	1e-41	1.35102e-41	494	0.1309	2988.3	0.066	8.69161
BAM8	BES1	col-BAM8-DAP-Seq	GSE60143	Homer	NNWSACACGTGTSWN	41	1e-41	1.35102e-41	381	0.101	2043.9	0.0451	7.52957
ZNF165	Zf	WHIM12-ZNF165-ChIP-Seq	GSE65937	Homer	AAGGKGRCGCAGGCA	41	1e-41	1.35102e-41	494	0.1309	2999.6	0.0663	9.83527
ABR1	AP2EREBP	colamp-ABR1-DAP-Seq	GSE60143	Homer	AAATGGCGGCGG	40	1e-40	1.32932e-40	1188	0.3149	9777.8	0.216	4.93259
MafK	bZIP	C2C12-MafK-ChIP-Seq	GSE36030	Homer	GCTGASTCAGCA	40	1e-40	1.32932e-40	658	0.1744	4485.1	0.0991	8.22154
TSO1	CPP	col-TSO1-DAP-Seq	GSE60143	Homer	RAATTTRAAW	40	1e-40	1.32932e-40	599	0.1588	3944.5	0.0871	7.72307
ZNF675	Zf	HEK293-ZNF675.GFP-ChIP-Seq	GSE58341	Homer	ARGAGGMCAAAATGW	40	1e-40	1.32932e-40	483	0.128	2915.7	0.0644	8.91287
RAP26	AP2EREBP	colamp-RAP26-DAP-Seq	GSE60143	Homer	HDATGGCGGCGG	40	1e-40	1.32932e-40	1287	0.3411	10847.2	0.2396	5.88854
TGA5	bZIP	col-TGA5-DAP-Seq	GSE60143	Homer	NNGATGACGTCATCN	40	1e-40	1.32932e-40	304	0.0806	1464.1	0.0323	8.76705
LCL1	MYBrelated	colamp-LCL1-DAP-Seq	GSE60143	Homer	NAAAATATCTWHWWN	40	1e-40	1.32932e-40	535	0.1418	3387.5	0.0748	6.94828
ERF4	AP2EREBP	colamp-ERF4-DAP-Seq	GSE60143	Homer	WDWTGGCGGCGG	40	1e-40	1.32932e-40	1221	0.3236	10162.5	0.2245	5.43928
MYB39	MYB	col-MYB39-DAP-Seq	GSE60143	Homer	WWAARKTAGGTGRAA	40	1e-40	1.32932e-40	523	0.1386	3281.6	0.0725	8.56591
PU.1:IRF8	ETS:IRF	pDC-Irf8-ChIP-Seq	GSE66899	Homer	GGAAGTGAAAST	40	1e-40	1.32932e-40	619	0.1641	4154.7	0.0918	8.98699
HAT1	Homeobox	col-HAT1-DAP-Seq	GSE60143	Homer	SCAATCATTGNN	40	1e-40	1.32932e-40	536	0.1421	3402.7	0.0752	7.98955
Elk1	ETS	Hela-Elk1-ChIP-Seq	GSE31477	Homer	HACTTCCGGY	40	1e-40	1.32932e-40	1143	0.3029	9354	0.2066	6.72183
CBF4	AP2EREBP	colamp-CBF4-DAP-Seq	GSE60143	Homer	NRCCGACDWNNNNNN	39	1e-39	1.31698e-39	833	0.2208	6204.6	0.1371	6.70217
Egr2	Zf	Thymocytes-Egr2-ChIP-Seq	GSE34254	Homer	NGCGTGGGCGGR	39	1e-39	1.31698e-39	529	0.1402	3345.7	0.0739	9.1687
E2F4	E2F	K562-E2F4-ChIP-Seq	GSE31477	Homer	GGCGGGAAAH	39	1e-39	1.31698e-39	933	0.2473	7213.2	0.1593	6.58096
CEBP:CEBP	bZIP	MEF-Chop-ChIP-Seq	GSE35681	Homer	NTNATGCAAYMNNHTGMAAY	39	1e-39	1.31698e-39	515	0.1365	3239.9	0.0716	9.05353
GBF6	bZIP	colamp-GBF6-DAP-Seq	GSE60143	Homer	WWTGMCACGTCABCW	39	1e-39	1.31698e-39	459	0.1217	2753.3	0.0608	6.40575
At4g18890	BZR	col-At4g18890-DAP-Seq	GSE60143	Homer	NDBRCACGTGYR	39	1e-39	1.31698e-39	411	0.1089	2349	0.0519	8.01436
MYB98	MYB	col-MYB98-DAP-Seq	GSE60143	Homer	NWDCCGTTAC	39	1e-39	1.31698e-39	630	0.167	4291.2	0.0948	7.34709
ANAC087	NAC	col-ANAC087-DAP-Seq	GSE60143	Homer	WVCKTGHNNNWCAMG	38	1e-38	1.30486e-38	536	0.1421	3442.5	0.076	7.39038
Tcfcp2l1	CP2	mES-Tcfcp2l1-ChIP-Seq	GSE11431	Homer	NRAACCRGTTYRAACCRGYT	38	1e-38	1.30486e-38	409	0.1084	2342.8	0.0518	8.04087
CBF1	AP2EREBP	colamp-CBF1-DAP-Seq	GSE60143	Homer	YRCCGACATN	38	1e-38	1.30486e-38	818	0.2168	6115.1	0.1351	6.05213
CTCF	Zf	CD4+-CTCF-ChIP-Seq	Barski_et_al.	Homer	AYAGTGCCMYCTRGTGGCCA	38	1e-38	1.30486e-38	347	0.092	1842.3	0.0407	8.70484
LBD2	LOBAS2	colamp-LBD2-DAP-Seq	GSE60143	Homer	TCCGAWTTTTTCGGN	38	1e-38	1.30486e-38	648	0.1717	4488.2	0.0991	6.42291
Bach2	bZIP	OCILy7-Bach2-ChIP-Seq	GSE44420	Homer	TGCTGAGTCA	38	1e-38	1.30486e-38	696	0.1845	4954.8	0.1094	8.69735
Rfx1	HTH	NPC-H3K4me1-ChIP-Seq	GSE16256	Homer	KGTTGCCATGGCAA	37	1e-37	1.29974e-37	528	0.1399	3399.4	0.0751	8.05843
RORa	NR	Liver-Rora-ChIP-Seq	GSE101115	Homer	AAWCTAGGTCARDNN	37	1e-37	1.29974e-37	450	0.1193	2740.7	0.0605	9.12099
RORgt	NR	EL4-RORgt.Flag-ChIP-Seq	GSE56019	Homer	AAYTAGGTCA	36	1e-36	1.28627e-36	405	0.1073	2356.2	0.052	8.64571
RORgt	NR	EL4-RORgt.Flag-ChIP-Seq	GSE56019	Homer	AAYTAGGTCA	36	1e-36	1.28627e-36	405	0.1073	2356.2	0.052	8.64571
RORgt	NR	EL4-RORgt.Flag-ChIP-Seq	GSE56019	Homer	AAYTAGGTCA	36	1e-36	1.28627e-36	405	0.1073	2356.2	0.052	8.64571
RORgt	NR	EL4-RORgt.Flag-ChIP-Seq	GSE56019	Homer	AAYTAGGTCA	36	1e-36	1.28627e-36	405	0.1073	2356.2	0.052	8.64571
Elk4	ETS	Hela-Elk4-ChIP-Seq	GSE31477	Homer	NRYTTCCGGY	36	1e-36	1.28627e-36	1129	0.2992	9372.9	0.207	6.6569
Rap210	AP2EREBP	col-Rap210-DAP-Seq	GSE60143	Homer	TGTCGGCA	36	1e-36	1.28627e-36	727	0.1927	5321.2	0.1175	4.9303
DREB2	AP2EREBP	col-DREB2-DAP-Seq	GSE60143	Homer	TMACCGACATWA	36	1e-36	1.28627e-36	662	0.1755	4701	0.1038	5.12702
ELF1	ETS	Jurkat-ELF1-ChIP-Seq	SRA014231	Homer	AVCCGGAAGT	36	1e-36	1.28627e-36	1052	0.2788	8605.3	0.1901	6.81931
Twist	bHLH	HMLE-TWIST1-ChIP-Seq	Chang_et_al	Homer	VCAKCTGGNNNCCAGMTGBN	35	1e-35	1.28129e-35	375	0.0994	2132.8	0.0471	9.10017
Oct4:Sox17	POU,Homeobox,HMG	F9-Sox17-ChIP-Seq	GSE44553	Homer	CCATTGTATGCAAAT	35	1e-35	1.28129e-35	440	0.1166	2691.7	0.0595	8.78869
GRE	NR,IR3	RAW264.7-GRE-ChIP-Seq	Unpublished	Homer	VAGRACAKWCTGTYC	35	1e-35	1.28129e-35	538	0.1426	3579.3	0.0791	7.80986
SPL5	SBP	colamp-SPL5-DAP-Seq	GSE60143	Homer	NNHGTACGGHNN	34	1e-34	1.26658e-34	654	0.1733	4678.4	0.1033	6.209
ESE1	AP2EREBP	col-ESE1-DAP-Seq	GSE60143	Homer	GGCGGCGG	34	1e-34	1.26658e-34	1106	0.2931	9236.1	0.204	6.4556
NUC	C2H2	col-NUC-DAP-Seq	GSE60143	Homer	HAVAAAACGACAAAA	34	1e-34	1.26658e-34	368	0.0975	2103.7	0.0465	9.30212
ANAC042	NAC	col-ANAC042-DAP-Seq	GSE60143	Homer	CGTNDHNDHNACGKY	34	1e-34	1.26658e-34	898	0.238	7087.9	0.1566	4.80211
AT2G20400	G2like	colamp-AT2G20400-DAP-Seq	GSE60143	Homer	DNVGAATATTCBNHN	34	1e-34	1.26658e-34	429	0.1137	2627.8	0.058	8.27169
AT1G12630	AP2EREBP	colamp-AT1G12630-DAP-Seq	GSE60143	Homer	TGTCGGCA	34	1e-34	1.26658e-34	652	0.1728	4672.5	0.1032	5.78596
ZNF136	Zf	HEK293-ZNF136.GFP-ChIP-Seq	GSE58341	Homer	YTKGATAHAGTATTCTWGGTNGGCA	34	1e-34	1.26658e-34	409	0.1084	2459.8	0.0543	9.0964
DREB19	AP2EREBP	colamp-DREB19-DAP-Seq	GSE60143	Homer	AATGTCGGTK	34	1e-34	1.26658e-34	730	0.1935	5444.2	0.1203	6.05083
AGL16	MADS	col-AGL16-DAP-Seq	GSE60143	Homer	TWCCHWATWDGGAAA	33	1e-33	1.26336e-33	362	0.0959	2088.5	0.0461	9.00268
ERF38	AP2EREBP	col-ERF38-DAP-Seq	GSE60143	Homer	CACCGACA	32	1e-32	1.24749e-32	609	0.1614	4328.6	0.0956	5.89456
GATA6	C2C2gata	col200-GATA6-DAP-Seq	GSE60143	Homer	TAGATCTARAHH	32	1e-32	1.24749e-32	367	0.0973	2149.7	0.0475	8.5321
HINFP	Zf	K562-HINFP.eGFP-ChIP-Seq	Encode	Homer	TWVGGTCCGC	32	1e-32	1.24749e-32	690	0.1829	5114.6	0.113	6.66582
CBF2	AP2EREBP	colamp-CBF2-DAP-Seq	GSE60143	Homer	YBRCCGACATNNNNN	32	1e-32	1.24749e-32	616	0.1633	4420.5	0.0976	6.84527
IRF:BATF	IRF:bZIP	pDC-Irf8-ChIP-Seq	GSE66899	Homer	CTTTCANTATGACTV	32	1e-32	1.24749e-32	416	0.1103	2590.5	0.0572	9.61967
EIN3	EIL	col-EIN3-DAP-Seq	GSE60143	Homer	ARATTCAATGWATYT	32	1e-32	1.24749e-32	423	0.1121	2655.4	0.0587	8.75259
ZNF692	Zf	HEK293-ZNF692.GFP-ChIP-Seq	GSE58341	Homer	GTGGGCCCCA	32	1e-32	1.24749e-32	486	0.1288	3219.1	0.0711	8.1892
HRE	HSF	HepG2-HSF1-ChIP-Seq	GSE31477	Homer	BSTTCTRGAABVTTCYAGAA	32	1e-32	1.24749e-32	412	0.1092	2561.5	0.0566	8.44025
GATA:SCL	Zf,bHLH	Ter119-SCL-ChIP-Seq	GSE18720	Homer	CRGCTGBNGNSNNSAGATAA	31	1e-31	1.24125e-31	352	0.0933	2054.5	0.0454	8.5623
Nur77	NR	K562-NR4A1-ChIP-Seq	GSE31363	Homer	TGACCTTTNCNT	31	1e-31	1.24125e-31	490	0.1299	3283.3	0.0725	8.73646
PTF1	TCP	colamp-PTF1-DAP-Seq	GSE60143	Homer	RDDGGGACCACA	31	1e-31	1.24125e-31	378	0.1002	2294.6	0.0507	9.35718
GATA3	Zf,DR8	iTreg-Gata3-ChIP-Seq	GSE20898	Homer	AGATSTNDNNDSAGATAASN	30	1e-30	1.23507e-30	262	0.0694	1351.4	0.0299	9.25002
CBF3	AP2EREBP	colamp-CBF3-DAP-Seq	GSE60143	Homer	YNRCCGACATNN	30	1e-30	1.23507e-30	610	0.1617	4442.7	0.0981	6.86099
IRF1	IRF	PBMC-IRF1-ChIP-Seq	GSE43036	Homer	GAAAGTGAAAGT	30	1e-30	1.23507e-30	512	0.1357	3519.4	0.0777	9.68899
ZSCAN22	Zf	HEK293-ZSCAN22.GFP-ChIP-Seq	GSE58341	Homer	SMCAGTCWGAKGGAGGAGGC	30	1e-30	1.23507e-30	322	0.0853	1842.1	0.0407	10.1568
AT1G44830	AP2EREBP	col-AT1G44830-DAP-Seq	GSE60143	Homer	NCCACCGACA	29	1e-29	1.22441e-29	526	0.1394	3671.8	0.0811	7.7456
DEAR3	AP2EREBP	colamp-DEAR3-DAP-Seq	GSE60143	Homer	BCACCGACAWNNNNN	29	1e-29	1.22441e-29	478	0.1267	3230.8	0.0714	7.2391
RAP212	AP2EREBP	col-RAP212-DAP-Seq	GSE60143	Homer	CGCCGCCATTTT	29	1e-29	1.22441e-29	953	0.2526	7933.2	0.1752	5.6607
CAMTA5	CAMTA	col-CAMTA5-DAP-Seq	GSE60143	Homer	ACGCGTTTTANACRC	29	1e-29	1.22441e-29	528	0.1399	3708.9	0.0819	6.41851
ERF11	AP2EREBP	col-ERF11-DAP-Seq	GSE60143	Homer	RTGGCGGCGG	29	1e-29	1.22441e-29	1019	0.2701	8633.8	0.1907	6.14944
DDF1	AP2EREBP	col-DDF1-DAP-Seq	GSE60143	Homer	GCCGACAT	29	1e-29	1.22441e-29	534	0.1415	3774	0.0834	5.51717
GATA3	Zf,DR4	iTreg-Gata3-ChIP-Seq	GSE20898	Homer	AGATGKDGAGATAAG	29	1e-29	1.22441e-29	298	0.079	1679.3	0.0371	8.17976
MYB3R1	MYB	col-MYB3R1-DAP-Seq	GSE60143	Homer	WWDTDACCGTTR	28	1e-28	1.21098e-28	562	0.149	4050.6	0.0895	6.79654
FHY3	FAR1	Arabidopsis-FHY3-ChIP-Seq	GSE30711	Homer	HHCACGCGCBTN	28	1e-28	1.21098e-28	570	0.1511	4131.8	0.0913	6.92764
E2F1	E2F	Hela-E2F1-ChIP-Seq	GSE22478	Homer	CWGGCGGGAA	28	1e-28	1.21098e-28	614	0.1627	4556.6	0.1007	7.5313
HOXA2	Homeobox	mES-Hoxa2-ChIP-Seq	Donaldson_et_al.	Homer	GYCATCMATCAT	28	1e-28	1.21098e-28	302	0.08	1722.4	0.038	9.38885
HSF21	HSF	col-HSF21-DAP-Seq	GSE60143	Homer	CTTCTAGAAGMTTYW	28	1e-28	1.21098e-28	340	0.0901	2052.2	0.0453	9.4068
Brn2	POU,Homeobox	NPC-Brn2-ChIP-Seq	GSE35496	Homer	ATGAATATTC	28	1e-28	1.21098e-28	331	0.0877	1977	0.0437	9.45437
ERF104	AP2EREBP	col-ERF104-DAP-Seq	GSE60143	Homer	GGCGGCGG	28	1e-28	1.21098e-28	1112	0.2947	9688.3	0.214	4.49348
CAMTA1	CAMTA	col-CAMTA1-DAP-Seq	GSE60143	Homer	WWAACGCGTT	28	1e-28	1.21098e-28	694	0.1839	5370.8	0.1186	5.41611
HNF1b	Homeobox	PDAC-HNF1B-ChIP-Seq	GSE64557	Homer	GTTAATNATTAA	28	1e-28	1.21098e-28	551	0.146	3979	0.0879	8.55189
ERF3	AP2EREBP	colamp-ERF3-DAP-Seq	GSE60143	Homer	ATGGCGGCGG	27	1e-27	1.19495e-27	901	0.2388	7480	0.1652	6.72598
Zfp57	Zf	H1-ZFP57.HA-ChIP-Seq	GSE115387	Homer	NANTGCSGCA	27	1e-27	1.19495e-27	699	0.1853	5425.1	0.1198	6.37386
BIM3	bHLH	col-BIM3-DAP-Seq	GSE60143	Homer	TWVTCACGTGAB	27	1e-27	1.19495e-27	310	0.0822	1811.7	0.04	7.66407
DPL-1	E2F	cElegans-Adult-ChIP-Seq	modEncode	Homer	TAGCGCGC	27	1e-27	1.19495e-27	943	0.2499	7934.3	0.1753	6.05265
bHLH157	bHLH	col-bHLH157-DAP-Seq	GSE60143	Homer	KACACGTCTCTY	27	1e-27	1.19495e-27	442	0.1171	2984.6	0.0659	7.48517
bZIP69	bZIP	col-bZIP69-DAP-Seq	GSE60143	Homer	GACAGCTGKCAW	27	1e-27	1.19495e-27	312	0.0827	1841.1	0.0407	9.08529
WRKY8	WRKY	colamp-WRKY8-DAP-Seq	GSE60143	Homer	CGTTGACTTT	27	1e-27	1.19495e-27	313	0.083	1850.5	0.0409	8.68959
DREB26	AP2EREBP	col-DREB26-DAP-Seq	GSE60143	Homer	CCACCGACAH	27	1e-27	1.19495e-27	424	0.1124	2827.8	0.0625	7.67719
Pax7	Paired,Homeobox	Myoblast-Pax7-ChIP-Seq	GSE25064	Homer	TAATCAATTA	27	1e-27	1.19495e-27	341	0.0904	2092.9	0.0462	8.51472
GLI3	Zf	Limb-GLI3-ChIP-Chip	GSE11077	Homer	CGTGGGTGGTCC	27	1e-27	1.19495e-27	368	0.0975	2331	0.0515	8.5549
PAX5	Paired,Homeobox,condensed	GM12878-PAX5-ChIP-Seq	GSE32465	Homer	GTCACGCTCSCTGM	27	1e-27	1.19495e-27	314	0.0832	1867.6	0.0413	8.4801
WRKY21	WRKY	colamp-WRKY21-DAP-Seq	GSE60143	Homer	DCGTTGACTTTT	26	1e-26	1.19065e-26	300	0.0795	1751.7	0.0387	9.00728
At4g28140	AP2EREBP	colamp-At4g28140-DAP-Seq	GSE60143	Homer	DCCACCGACCAW	26	1e-26	1.19065e-26	491	0.1301	3474.9	0.0768	7.36969
At1g22810	AP2EREBP	colamp-At1g22810-DAP-Seq	GSE60143	Homer	BCACCGACANNN	26	1e-26	1.19065e-26	558	0.1479	4120.6	0.091	6.79314
AGL95	ND	col-AGL95-DAP-Seq	GSE60143	Homer	TTCTAGAAGCTTCTA	25	1e-25	1.18074e-25	327	0.0867	2011.7	0.0444	9.27687
TGA3	bZIP	colamp-TGA3-DAP-Seq	GSE60143	Homer	WTGATGACGTCATCW	25	1e-25	1.18074e-25	194	0.0514	930.2	0.0205	8.47529
X-box	HTH	NPC-H3K4me1-ChIP-Seq	GSE16256	Homer	GGTTGCCATGGCAA	25	1e-25	1.18074e-25	307	0.0814	1844.2	0.0407	9.02111
EIL4	EIL	Tomato-EIL4-ChIP-Seq	GSE116581	Homer	GATTCAWTGAAT	25	1e-25	1.18074e-25	303	0.0803	1817.4	0.0401	8.61887
O2	bZIP	Corn-O2-ChIP-Seq	GSE63991	Homer	GCTGACGTGGCA	25	1e-25	1.18074e-25	343	0.0909	2170.7	0.048	7.76409
bHLH28	bHLH	col-bHLH28-DAP-Seq	GSE60143	Homer	NHHTGTACGGAH	25	1e-25	1.18074e-25	416	0.1103	2836.6	0.0627	5.92328
WRKY11	WRKY	col-WRKY11-DAP-Seq	GSE60143	Homer	SCGTTGACTTTN	24	1e-24	1.17654e-24	298	0.079	1801.5	0.0398	8.80501
GRE	NR,IR3	A549-GR-ChIP-Seq	GSE32465	Homer	NRGVACABNVTGTYCY	24	1e-24	1.17654e-24	316	0.0838	1960.6	0.0433	7.9144
BPC6	BBRBPC	col-BPC6-DAP-Seq	GSE60143	Homer	YTYTCTCTCTCTCTA	24	1e-24	1.17654e-24	255	0.0676	1452.8	0.0321	12.326
TFE3	bHLH	MEF-TFE3-ChIP-Seq	GSE75757	Homer	GTCACGTGACYV	23	1e-23	1.16005e-23	233	0.0618	1279.6	0.0283	8.32268
MYB44	MYB	colamp-MYB44-DAP-Seq	GSE60143	Homer	CVGTTWWKTCNGTTA	23	1e-23	1.16005e-23	262	0.0694	1518.4	0.0335	8.83179
AT3G16280	AP2EREBP	colamp-AT3G16280-DAP-Seq	GSE60143	Homer	HCACCGACAHHDHHN	23	1e-23	1.16005e-23	458	0.1214	3277.2	0.0724	6.64262
At4g31060	AP2EREBP	colamp-At4g31060-DAP-Seq	GSE60143	Homer	CACCGACAAW	23	1e-23	1.16005e-23	497	0.1317	3651.9	0.0807	6.17412
HSFB3	HSF	colamp-HSFB3-DAP-Seq	GSE60143	Homer	TTCTAGAAGMTTHTW	23	1e-23	1.16005e-23	245	0.0649	1384.6	0.0306	10.1006
CRF10	AP2EREBP	col100-CRF10-DAP-Seq	GSE60143	Homer	DCCGCCGYHA	23	1e-23	1.16005e-23	1123	0.2976	10120.3	0.2236	5.65115
TR4	NR,DR1	Hela-TR4-ChIP-Seq	GSE24685	Homer	GAGGTCAAAGGTCA	23	1e-23	1.16005e-23	317	0.084	2002.3	0.0442	9.35237
FOXA1:AR	Forkhead,NR	LNCAP-AR-ChIP-Seq	GSE27824	Homer	AGTAAACAAAAAAGAACAND	23	1e-23	1.16005e-23	282	0.0747	1701.3	0.0376	10.6039
Duxbl	Homeobox	NIH3T3-Duxbl.HA-ChIP-Seq	GSE119782	Homer	TAAYCYAATCAA	23	1e-23	1.16005e-23	246	0.0652	1400.2	0.0309	8.8731
ANAC094	NAC	col-ANAC094-DAP-Seq	GSE60143	Homer	DVCGTRNNNNNYACG	23	1e-23	1.16005e-23	548	0.1452	4163.5	0.092	4.81491
BIM1	bHLH	colamp-BIM1-DAP-Seq	GSE60143	Homer	NNNNNNVTCACGTGM	22	1e-22	1.15331e-22	263	0.0697	1554.4	0.0343	8.69722
Hnf1	Homeobox	Liver-Foxa2-Chip-Seq	GSE25694	Homer	GGTTAAWCATTAA	22	1e-22	1.15331e-22	478	0.1267	3504.4	0.0774	8.86614
IRF2	IRF	Erythroblas-IRF2-ChIP-Seq	GSE36985	Homer	GAAASYGAAASY	22	1e-22	1.15331e-22	385	0.102	2642.3	0.0584	8.04207
AT4G18450	AP2EREBP	col-AT4G18450-DAP-Seq	GSE60143	Homer	ATGGCGGCKG	22	1e-22	1.15331e-22	708	0.1876	5812.8	0.1284	7.61347
ANAC017	NAC	colamp-ANAC017-DAP-Seq	GSE60143	Homer	TMCTTGNNNNNCAAG	22	1e-22	1.15331e-22	232	0.0615	1314.4	0.029	8.59069
ERF1	AP2EREBP	colamp-ERF1-DAP-Seq	GSE60143	Homer	GGCGGCTR	21	1e-21	1.14533e-21	860	0.2279	7423.4	0.164	6.84751
RORg	NR	Liver-Rorc-ChIP-Seq	GSE101115	Homer	WAABTAGGTCAV	21	1e-21	1.14533e-21	281	0.0745	1745.3	0.0386	9.09674
PAX6	Paired,Homeobox	Forebrain-Pax6-ChIP-Seq	GSE66961	Homer	NGTGTTCAVTSAAGCGKAAA	21	1e-21	1.14533e-21	248	0.0657	1471.7	0.0325	8.86092
ETS:E-box	ETS,bHLH	HPC7-Scl-ChIP-Seq	GSE22178	Homer	AGGAARCAGCTG	21	1e-21	1.14533e-21	274	0.0726	1700.6	0.0376	10.0153
ERF5	AP2EREBP	colamp-ERF5-DAP-Seq	GSE60143	Homer	DCMGCCGCCA	21	1e-21	1.14533e-21	717	0.19	5976.7	0.132	7.54133
ZNF317	Zf	HEK293-ZNF317.GFP-ChIP-Seq	GSE58341	Homer	GTCWGCTGTYYCTCT	21	1e-21	1.14533e-21	241	0.0639	1425.9	0.0315	9.52519
AT3G60490	AP2EREBP	colamp-AT3G60490-DAP-Seq	GSE60143	Homer	NNRCCGACANNNNNN	20	1e-20	1.13486e-20	381	0.101	2674.7	0.0591	7.63714
ERF2	AP2EREBP	colamp-ERF2-DAP-Seq	GSE60143	Homer	GGCGGCTG	20	1e-20	1.13486e-20	897	0.2377	7874.2	0.1739	6.80181
ERF73	AP2EREBP	col-ERF73-DAP-Seq	GSE60143	Homer	CCGCCGCC	20	1e-20	1.13486e-20	893	0.2367	7869	0.1738	4.01053
AGL25	MADS	colamp-AGL25-DAP-Seq	GSE60143	Homer	TTTCCATWTWTGGAA	20	1e-20	1.13486e-20	246	0.0652	1489	0.0329	10.1783
GATA	Zf,IR4	iTreg-Gata3-ChIP-Seq	GSE20898	Homer	NAGATWNBNATCTNN	20	1e-20	1.13486e-20	249	0.066	1520.8	0.0336	9.53762
HSFA1E	HSF	col-HSFA1E-DAP-Seq	GSE60143	Homer	TTCTAGAAGCTTCTA	20	1e-20	1.13486e-20	261	0.0692	1624.7	0.0359	9.71447
At1g77640	AP2EREBP	col-At1g77640-DAP-Seq	GSE60143	Homer	TGTCGGTGGA	20	1e-20	1.13486e-20	320	0.0848	2150.7	0.0475	6.68964
bHLH10	bHLH	colamp-bHLH10-DAP-Seq	GSE60143	Homer	YACCGACA	19	1e-19	1.12585e-19	372	0.0986	2634.5	0.0582	5.21975
AT1G19040	NAC	col-AT1G19040-DAP-Seq	GSE60143	Homer	CTTGNDNHNCAAGYW	19	1e-19	1.12585e-19	225	0.0596	1336.5	0.0295	8.66734
DEAR5	AP2EREBP	col-DEAR5-DAP-Seq	GSE60143	Homer	NDWTGTCGGTGRWDN	19	1e-19	1.12585e-19	259	0.0686	1631.6	0.036	7.36923
At2g44940	AP2EREBP	colamp-At2g44940-DAP-Seq	GSE60143	Homer	NYACCGACAHNNNNN	19	1e-19	1.12585e-19	302	0.08	2013.9	0.0445	7.69584
TINY	AP2EREBP	col-TINY-DAP-Seq	GSE60143	Homer	NNCACCGACA	18	1e-18	1.12077e-18	344	0.0912	2415.1	0.0533	7.20305
Pax7	Paired,Homeobox,longest	Myoblast-Pax7-ChIP-Seq	GSE25064	Homer	NTAATTDGCYAATTANNWWD	18	1e-18	1.12077e-18	158	0.0419	812	0.0179	10.9116
At2g45680	TCP	colamp-At2g45680-DAP-Seq	GSE60143	Homer	GTGGGNCCCACNDND	18	1e-18	1.12077e-18	219	0.058	1309.1	0.0289	9.07723
TCP17	TCP	col-TCP17-DAP-Seq	GSE60143	Homer	GTGGTCCCCA	18	1e-18	1.12077e-18	184	0.0488	1031.5	0.0228	10.1093
GATA19	C2C2gata	colamp-GATA19-DAP-Seq	GSE60143	Homer	ATCSGATCVG	17	1e-17	1.11573e-17	178	0.0472	999	0.0221	7.94258
AT3G58630	Trihelix	col-AT3G58630-DAP-Seq	GSE60143	Homer	TCTCCGGCGA	17	1e-17	1.11573e-17	334	0.0885	2375.1	0.0525	7.67792
At5g65130	AP2EREBP	colamp-At5g65130-DAP-Seq	GSE60143	Homer	CCRCCGACAWTN	17	1e-17	1.11573e-17	404	0.1071	3051.5	0.0674	7.86437
LEP	AP2EREBP	col-LEP-DAP-Seq	GSE60143	Homer	CDCCGCCGTC	17	1e-17	1.11573e-17	551	0.146	4519.3	0.0998	8.1948
ARF16	ARF	col-ARF16-DAP-Seq	GSE60143	Homer	ATTTTACGAT	16	1e-16	1.10702e-16	321	0.0851	2287.2	0.0505	6.76251
ZNF669	Zf	HEK293-ZNF669.GFP-ChIP-Seq	GSE58341	Homer	GARTGGTCATCGCCC	16	1e-16	1.10702e-16	206	0.0546	1257.7	0.0278	8.24108
Mouse_Recombination_Hotspot	Zf	Testis-DMC1-ChIP-Seq	GSE24438	Homer	ACTYKNATTCGTGNTACTTC	16	1e-16	1.10702e-16	208	0.0551	1280.2	0.0283	9.68214
ERF9	AP2EREBP	colamp-ERF9-DAP-Seq	GSE60143	Homer	AWATGGCGGCGG	16	1e-16	1.10702e-16	520	0.1378	4241.6	0.0937	7.53032
BZR1	BZR	col-BZR1-DAP-Seq	GSE60143	Homer	NNCRCACGTGCG	16	1e-16	1.10702e-16	193	0.0512	1157.7	0.0256	8.45936
ZNF768	Zf	Rajj-ZNF768-ChIP-Seq	GSE111879	Homer	RHHCAGAGAGGB	16	1e-16	1.10702e-16	191	0.0506	1151.2	0.0254	9.65865
LOB	LOBAS2	col-LOB-DAP-Seq	GSE60143	Homer	CGCCGKAWWTTHCGS	15	1e-15	1.10211e-15	429	0.1137	3365.8	0.0743	7.19741
PBX1	Homeobox	MCF7-PBX1-ChIP-Seq	GSE28007	Homer	GSCTGTCACTCA	15	1e-15	1.10211e-15	198	0.0525	1220.5	0.027	8.65539
TCFL2	HMG	K562-TCF7L2-ChIP-Seq	GSE29196	Homer	ACWTCAAAGG	15	1e-15	1.10211e-15	210	0.0557	1339.8	0.0296	7.7909
Six4	Homeobox	MCF7-SIX4-ChIP-Seq	Encode	Homer	TGWAAYCTGABACCB	15	1e-15	1.10211e-15	176	0.0466	1047.3	0.0231	9.91365
RAP21	AP2EREBP	colamp-RAP21-DAP-Seq	GSE60143	Homer	BCACCGACAHNN	14	1e-14	1.09361e-14	249	0.066	1696.1	0.0375	7.72622
AGL13	MADS	col-AGL13-DAP-Seq	GSE60143	Homer	TWCCAWWTWTGGWAA	14	1e-14	1.09361e-14	190	0.0504	1180.1	0.0261	10.2847
MYB3R4	MYB	col-MYB3R4-DAP-Seq	GSE60143	Homer	AWWTAACCGTTR	14	1e-14	1.09361e-14	288	0.0763	2065.2	0.0456	7.09392
ETS:RUNX	ETS,Runt	Jurkat-RUNX1-ChIP-Seq	GSE17954	Homer	RCAGGATGTGGT	14	1e-14	1.09361e-14	262	0.0694	1827.1	0.0404	8.58104
SPL14	SBP	col-SPL14-DAP-Seq	GSE60143	Homer	NNWHTGTACGGAHNH	14	1e-14	1.09361e-14	255	0.0676	1771.2	0.0391	4.3093
SHN3	AP2EREBP	col-SHN3-DAP-Seq	GSE60143	Homer	CCGCCGCC	14	1e-14	1.09361e-14	600	0.159	5197.1	0.1148	8.91707
RFX	HTH	K562-RFX3-ChIP-Seq	SRA012198	Homer	CGGTTGCCATGGCAAC	14	1e-14	1.09361e-14	194	0.0514	1239.4	0.0274	8.57081
NF1:FOXA1	CTF,Forkhead	LNCAP-FOXA1-ChIP-Seq	GSE27824	Homer	WNTGTTTRYTTTGGCA	13	1e-13	1.08406e-13	172	0.0456	1051.8	0.0232	10.2737
AT1G23810	Orphan	col-AT1G23810-DAP-Seq	GSE60143	Homer	TTCTAGAAGSTTCTA	13	1e-13	1.08406e-13	149	0.0395	860.4	0.019	10.6286
FAR1	FAR1	col-FAR1-DAP-Seq	GSE60143	Homer	TKNNNYYCACGCGCY	13	1e-13	1.08406e-13	230	0.061	1570.9	0.0347	7.92735
Rfx2	HTH	LoVo-RFX2-ChIP-Seq	GSE49402	Homer	GTTGCCATGGCAACM	13	1e-13	1.08406e-13	209	0.0554	1384.7	0.0306	8.14702
ZKSCAN1	Zf	HepG2-ZKSCAN1-ChIP-Seq	Encode	Homer	GCACAYAGTAGGKCY	13	1e-13	1.08406e-13	144	0.0382	827.1	0.0183	10.0667
E2F7	E2F	Hela-E2F7-ChIP-Seq	GSE32673	Homer	VDTTTCCCGCCA	13	1e-13	1.08406e-13	300	0.0795	2242.9	0.0495	8.69074
PLT1	AP2EREBP	colamp-PLT1-DAP-Seq	GSE60143	Homer	GCACGAWTYCCGAGG	13	1e-13	1.08406e-13	184	0.0488	1179.2	0.026	8.5954
ISRE	IRF	ThioMac-LPS-Expression	GSE23622	Homer	AGTTTCASTTTC	12	1e-12	1.07468e-12	245	0.0649	1740.8	0.0385	10.5125
GEI-11	Myb?	cElegans-L4-GEI11-ChIP-Seq	modEncode	Homer	CCGACAYYTYACGGG	12	1e-12	1.07468e-12	153	0.0406	923.7	0.0204	7.8268
PUCHI	AP2EREBP	colamp-PUCHI-DAP-Seq	GSE60143	Homer	GCGCCGTY	12	1e-12	1.07468e-12	781	0.207	7231.6	0.1597	6.29123
WRKY46	WRKY	colamp-WRKY46-DAP-Seq	GSE60143	Homer	AAAGTCAACGSN	12	1e-12	1.07468e-12	136	0.036	782.5	0.0173	8.97766
RRTF1	AP2EREBP	colamp-RRTF1-DAP-Seq	GSE60143	Homer	CCGCCGCHATTT	12	1e-12	1.07468e-12	374	0.0991	2990	0.066	7.37549
RAR:RXR	NR,DR5	ES-RAR-ChIP-Seq	GSE56893	Homer	RGGTCADNNAGAGGTCAV	12	1e-12	1.07468e-12	115	0.0305	615.1	0.0136	9.38952
RAR:RXR	NR,DR5	ES-RAR-ChIP-Seq	GSE56893	Homer	RGGTCADNNAGAGGTCAV	12	1e-12	1.07468e-12	115	0.0305	615.1	0.0136	11.1934
CDM1	C3H	colamp-CDM1-DAP-Seq	GSE60143	Homer	CCGAWAWTWTCGGAN	12	1e-12	1.07468e-12	214	0.0567	1485.5	0.0328	6.76998
HSFA6A	HSF	col-HSFA6A-DAP-Seq	GSE60143	Homer	RGAAGNTTCTAGAAN	11	1e-11	1.0712e-11	135	0.0358	800	0.0177	10.8258
At4g32800	AP2EREBP	colamp-At4g32800-DAP-Seq	GSE60143	Homer	DYCACCGACAHWWWH	11	1e-11	1.0712e-11	158	0.0419	1022.2	0.0226	7.82657
ZNF41	Zf	HEK293-ZNF41.GFP-ChIP-Seq	GSE58341	Homer	CCTCATGGTGYCYTWYTCCCTTGTG	11	1e-11	1.0712e-11	91	0.0241	467.9	0.0103	10.7364
RARg	NR	ES-RARg-ChIP-Seq	GSE30538	Homer	AGGTCAAGGTCA	10	1e-10	1.06317e-10	110	0.0292	621.5	0.0137	11.1266
AT1G01250	AP2EREBP	col-AT1G01250-DAP-Seq	GSE60143	Homer	YCACCGACAHTW	10	1e-10	1.06317e-10	134	0.0355	825.2	0.0182	7.05769
DUX4	Homeobox	Myoblasts-DUX4.V5-ChIP-Seq	GSE75791	Homer	NWTAAYCYAATCAWN	10	1e-10	1.06317e-10	146	0.0387	935.8	0.0207	10.3594
At5g22890	C2H2	col-At5g22890-DAP-Seq	GSE60143	Homer	NSAGGTKWTATCTGD	10	1e-10	1.06317e-10	122	0.0323	736.7	0.0163	10.1205
HSFB4	HSF	col-HSFB4-DAP-Seq	GSE60143	Homer	TTCTAGAAGCTTCTA	10	1e-10	1.06317e-10	120	0.0318	724.3	0.016	10.6968
p53	p53	Saos-p53-ChIP-Seq	GSE15780	Homer	RRCATGYCYRGRCATGYYYN	10	1e-10	1.06317e-10	188	0.0498	1338.8	0.0296	8.59219
AT1G10720	BSD	col-AT1G10720-DAP-Seq	GSE60143	Homer	TTCTAGAAKCTTCTA	9	1e-09	1.06203e-09	97	0.0257	563.7	0.0125	11.2018
dHNF4	NR	Fly-HNF4-ChIP-Seq	GSE73675	Homer	GGTCCAAAGTCCAMT	8	1e-08	1.05977e-08	130	0.0345	863.9	0.0191	9.77918
PLT3	AP2EREBP	col-PLT3-DAP-Seq	GSE60143	Homer	GCACGNWTHYCGAGG	8	1e-08	1.05977e-08	120	0.0318	789.3	0.0174	8.54556
bHLH18	bHLH	col-bHLH18-DAP-Seq	GSE60143	Homer	CACGTGTTYCACGTG	7	1e-07	1.05302e-07	55	0.0146	267.1	0.0059	9.87839
ZNF382	Zf	HEK293-ZNF382.GFP-ChIP-Seq	GSE58341	Homer	GNCTGTASTRNTGBCTCHTT	7	1e-07	1.05302e-07	78	0.0207	456.5	0.0101	10.5743
MYB3R5	MYB	col-MYB3R5-DAP-Seq	GSE60143	Homer	THYAACGGTHAWAWT	7	1e-07	1.05302e-07	143	0.0379	1047	0.0231	6.5016
SPL13	SBP	col-SPL13-DAP-Seq	GSE60143	Homer	WAHTGTACGGAH	7	1e-07	1.05302e-07	129	0.0342	916.5	0.0202	7.19852
Pax7	Paired,Homeobox,long	Myoblast-Pax7-ChIP-Seq	GSE25064	Homer	TAATCHGATTAC	7	1e-07	1.05302e-07	89	0.0236	560.1	0.0124	9.80349
CTCF-SatelliteElement	Zf?	CD4+-CTCF-ChIP-Seq	Barski_et_al.	Homer	TGCAGTTCCMVNWRTGGCCA	6	1e-06	1.04857e-06	43	0.0114	194.7	0.0043	11.1597
AS2	LOBAS2	col-AS2-DAP-Seq	GSE60143	Homer	CCGDAAWWHMCGSCG	6	1e-06	1.04857e-06	160	0.0424	1227.9	0.0271	8.62724
DDF2	AP2EREBP	col-DDF2-DAP-Seq	GSE60143	Homer	GATGTCGRCR	6	1e-06	1.04857e-06	66	0.0175	380	0.0084	8.96235
bZIP44	bZIP	colamp-bZIP44-DAP-Seq	GSE60143	Homer	NDTGCCACGTCAGCH	6	1e-06	1.04857e-06	55	0.0146	294.4	0.0065	10.4469
OCT:OCT	POU,Homeobox	NPC-Brn1-ChIP-Seq	GSE35496	Homer	ATGAATATTCATGAG	5	1e-05	1.04197e-05	32	0.0085	134.3	0.003	12.3184
WRKY17	WRKY	colamp-WRKY17-DAP-Seq	GSE60143	Homer	GCGTTGACTTTT	5	1e-05	1.04197e-05	36	0.0095	166.2	0.0037	9.49435
AT5G22990	C2H2	col-AT5G22990-DAP-Seq	GSE60143	Homer	WCGAHDTCGWHN	5	1e-05	1.04197e-05	125	0.0331	948.3	0.0209	6.75655
ZNF16	Zf	HEK293-ZNF16.GFP-ChIP-Seq	GSE58341	Homer	MACCTTCYATGGCTCCCTAKTGCCY	5	1e-05	1.04197e-05	44	0.0117	230.6	0.0051	9.5569
p73	p53	Trachea-p73-ChIP-Seq	PRJNA310161	Homer	NRRRCAWGTCCDGRCATGYY	5	1e-05	1.04197e-05	99	0.0262	724.9	0.016	9.65302
OCT:OCT	POU,Homeobox,IR1	NPC-Brn2-ChIP-Seq	GSE35496	Homer	ATGAATWATTCATGA	4	0.0001	0.000103762	54	0.0143	348.8	0.0077	10.7838
ZML1	C2C2gata	colamp-ZML1-DAP-Seq	GSE60143	Homer	ATCWYRACCGTTSRW	4	0.0001	0.000103762	24	0.0064	109	0.0024	9.80987
AT5G59990	C2C2COlike	colamp-AT5G59990-DAP-Seq	GSE60143	Homer	TCTCAACCGTTCATT	4	0.0001	0.000103762	46	0.0122	289.2	0.0064	9.50288
p53	p53	mES-cMyc-ChIP-Seq	GSE11431	Homer	ACATGCCCGGGCAT	3	0.001	0.00103115	56	0.0148	383.8	0.0085	11.0481
NF-E2	bZIP	K562-NFE2-ChIP-Seq	GSE31477	Homer	GATGACTCAGCA	3	0.001	0.00103115	183	0.0485	1643.7	0.0363	9.74838
SPL3	SBP	colamp-SPL3-DAP-Seq	GSE60143	Homer	WDTTGTACGGAH	3	0.001	0.00103115	58	0.0154	429	0.0095	5.7814
ZBTB33	Zf	GM12878-ZBTB33-ChIP-Seq	GSE32465	Homer	GGVTCTCGCGAGAAC	3	0.001	0.00103115	87	0.0231	716.8	0.0158	7.64806
GT1	Trihelix	col-GT1-DAP-Seq	GSE60143	Homer	TTAACCATGGTTAAD	3	0.001	0.00103115	35	0.0093	224.4	0.005	10.1675
ZFP3	Zf	HEK293-ZFP3.GFP-ChIP-Seq	GSE58341	Homer	GGGTTTTGAAGGATGARTAGGAGTT	3	0.001	0.00103115	22	0.0058	116.9	0.0026	6.71656
EBNA1	EBV-virus	Raji-EBNA1-ChIP-Seq	GSE30709	Homer	GGYAGCAYDTGCTDCCCNNN	2	0.01	0.0102055	35	0.0093	234.2	0.0052	11.187
At1g13300	G2like	col-At1g13300-DAP-Seq	GSE60143	Homer	GAATCTWAGATTCYN	2	0.01	0.0102055	31	0.0082	202.6	0.0045	10.5636
ZIM	C2C2gata	col-ZIM-DAP-Seq	GSE60143	Homer	ATCSRACGGTYRAGA	2	0.01	0.0102055	16	0.0042	88.9	0.002	9.76578
ZNF528	Zf	HEK293-ZNF528.GFP-ChIP-Seq	GSE58341	Homer	AGAAATGACTTCCCT	2	0.01	0.0102055	20	0.0053	124.7	0.0028	12.8603
Nrf2	bZIP	Lymphoblast-Nrf2-ChIP-Seq	GSE37589	Homer	HTGCTGAGTCAT	2	0.01	0.0102055	143	0.0379	1378.1	0.0304	9.792
