# Supplementary material for: SARS-CoV-2 infection perturbs enhancer mediated transcriptional regulation of key pathways
Source: PLoS Comput Biol. 2023 Aug 10;19(8):e1011397. doi: 10.1371/journal.pcbi.1011397 (PMC10443870; doi:10.1371/journal.pcbi.1011397)
Supplement: S3 Table — (XLSX) [file pcbi.1011397.s003.xlsx]

## Sheet: S3
TermID	Term	Enrichment	logP	Genes in Term	#Genes	Fraction of Targets in Term	Total Target Genes	Total Genes	Gene Symbols	fdr	enrichment fold change
GO:1903522	regulation of blood circulation	2.29501e-07	-15.2874	65	16	0.0714286	224	4085	EPAS1,SLC1A1,CACNB4,KCNK1,RNLS,CACNA2D2,CHRM3,CACNA1D,CAV1,ATP2B1,CD38,TMEM65,PER2,PDE4D,ITPR1,THRB	5.97515e-12	4.48901
GO:0003013	circulatory system process	3.13632e-07	-14.975	83	18	0.0803571	224	4085	CACNA1D,NAMPT,CHRM3,WWTR1,PCSK5,RNLS,AKAP13,COL4A3,EMP2,PDE4D,PER2,PRKG1,RCAN1,ATP2B1,CD38,ERAP1,HEG1,CAV1	6.13244e-12	3.95493
GO:0048856	anatomical structure development	2.35478e-06	-12.9591	1407	110	0.491071	224	4085	ERAP1,CDHR3,ZSWIM5,PER2,NNMT,CAMK1D,ANK3,SYBU,ZSWIM4,WWTR1,NAMPT,PRKCQ,CIT,SPAG9,DIAPH2,ANXA1,SCTR,PTPRS,LAMA3,ACO2,BZW2,SMURF1,SYNE1,IGFBP7,ARHGAP24,HNF1B,CDON,PDLIM5,ALPL,TGFBR2,RFX2,COL4A3,TOX,BTD,SYT1,NR4A1,ADGRV1,BMP1,HECW2,ACSL4,PCSK5,SFRP4,CRIM1,TNS3,CD38,UNC13B,COL18A1,RHOBTB1,LRRK2,THRB,HIVEP3,PRKG1,RCAN1,VCL,LARGE1,ANTXR1,RPS6KA5,CACNA2D2,TMEM65,HEG1,THSD7A,PDE4D,CHST11,PARVA,DNM3,MFHAS…	4.24154e-10	1.42575
GO:0008016	regulation of heart contraction	2.69369e-06	-12.8246	52	13	0.0580357	224	4085	CACNA1D,CACNA2D2,KCNK1,RNLS,SLC1A1,CACNB4,EPAS1,THRB,ITPR1,PDE4D,ATP2B1,TMEM65,CAV1	4.3356e-10	4.55915
GO:0044057	regulation of system process	3.35977e-06	-12.6036	147	23	0.102679	224	4085	PRKG1,THRB,ITPR1,LRRK2,EMP2,CAV1,UNC13B,ATP2B1,CD38,CACNA2D2,AKAP6,SLC1A1,LMNA,RNLS,PDE4D,PER2,TMEM65,CHRM3,CACNA1D,EPAS1,CACNB4,KCNK1,PLCE1	5.769e-10	2.85335
GO:0032502	developmental process	4.0447e-06	-12.4181	1507	115	0.513393	224	4085	CD38,UNC13B,CRIM1,TNS3,COL18A1,PRKG1,HIVEP3,THRB,RHOBTB1,LRRK2,RCAN1,LARGE1,VCL,CACNA2D2,ANTXR1,RPS6KA5,RFX2,TGFBR2,PDLIM5,ALPL,BTD,TOX,COL4A3,SYT1,ADGRV1,NR4A1,GRK5,HECW2,BMP1,PCSK5,SFRP4,ACSL4,SPAG9,SLC12A2,ANXA1,DIAPH2,PTPRS,SCTR,BZW2,ACO2,SMURF1,LAMA3,ARHGAP24,IGFBP7,STEAP4,SYNE1,CDON,HNF1B,ERAP1,ZSWIM5,CDHR3,PER2,NNMT,ANK3,CAMK1D,NAMPT,WWTR1,ZSWIM4,SYBU,CIT,PRKCQ,ERCC1,ETV5,PACSIN2,CAV1,EMP2…	7.36975e-10	1.39165
GO:0048869	cellular developmental process	6.04853e-06	-12.0157	986	83	0.370536	224	4085	CAV1,PACSIN2,COL18A1,ETV5,CD38,ERCC1,MAP3K20,MCL1,LRRK2,RHOBTB1,THRB,PRKG1,HIVEP3,RPS6KA5,ANTXR1,EZR,CACNA2D2,VCL,ITGA6,CREM,PDLIM5,ALPL,TGFBR2,RFX2,SYT1,TOX,SEMA4A,AUTS2,KAZN,ULK2,KANK1,RORA,KIDINS220,MREG,EPAS1,NR4A1,AKAP13,ADGRV1,ACSL4,SFRP4,CTNNB1,HECW2,BMP1,FERMT2,GRK5,DUSP6,SH3RF1,SPAG9,PTPRS,AREG,DIAPH2,ANXA1,LMNA,LAMA3,KLF6,SMURF1,HERC1,BZW2,STXBP1,HNF1B,HHIP,CDON,CATSPERB,SYNE1,STEAP4,AR…	1.59556e-09	1.53513
GO:0030154	cell differentiation	1.07504e-05	-11.4406	952	80	0.357143	224	4085	ERAP1,ZSWIM5,HEG1,THSD7A,PER2,PDE4D,CHST11,PARVA,DNM3,MFHAS1,ANK3,CAMK1D,ZSWIM4,WWTR1,PRKCQ,CIT,SH3RF1,SPAG9,DUSP6,DIAPH2,ANXA1,AREG,PTPRS,LMNA,LAMA3,KLF6,BZW2,HERC1,SMURF1,SYNE1,STEAP4,ARHGAP24,STXBP1,HHIP,HNF1B,CDON,CATSPERB,CREM,ALPL,PDLIM5,TGFBR2,RFX2,TOX,SEMA4A,SYT1,NR4A1,ADGRV1,AKAP13,AUTS2,KAZN,KIDINS220,KANK1,ULK2,RORA,EPAS1,MREG,FERMT2,BMP1,HECW2,GRK5,ACSL4,SFRP4,CTNNB1,CD38,ERCC1,CAV1,E…	5.24869e-09	1.53249
GO:0007275	multicellular organism development	1.70037e-05	-10.9821	1307	101	0.450893	224	4085	SH3RF1,ATP2B1,ITPR1,RPS6KA3,AREG,EYA4,PAPSS2,LMNA,HERC1,KLF6,STXBP1,CATSPERB,HHIP,TMEM65,HEG1,THSD7A,CHST11,PARVA,DNM3,MFHAS1,TACC1,ERCC1,CAV1,ETV5,EMP2,MCL1,MAP3K20,NINJ2,MYO16,ITGA6,EZR,CREM,AFF3,SEMA4A,PLCE1,PDLIM1,AKAP13,KAZN,AUTS2,EPAS1,RORA,ULK2,KANK1,KIDINS220,CHRM3,AMOTL1,FMN1,CTNNB1,SPAG9,DIAPH2,ANXA1,SCTR,PTPRS,LAMA3,ACO2,SMURF1,BZW2,IGFBP7,ARHGAP24,CDON,HNF1B,ERAP1,ZSWIM5,PER2,NNMT,ANK…	1.33133e-08	1.40926
GO:0008015	blood circulation	1.77447e-05	-10.9394	79	15	0.0669643	224	4085	CAV1,ERAP1,ATP2B1,CD38,RCAN1,PDE4D,PER2,PRKG1,EMP2,COL4A3,RNLS,PCSK5,NAMPT,CHRM3,CACNA1D	1.33133e-08	3.46265
GO:0043269	regulation of ion transport	2.24915e-05	-10.7024	142	21	0.09375	224	4085	CAV1,DLG2,RIPK1,ATP2B1,SYT1,CHP1,KCNS3,PER2,PDE4D,ANK3,CACNB4,KCNJ15,CNKSR3,STXBP1,GRAMD2A,CACNA2D2,CTNNB1,SFRP4,CACNA1D,AKAP6,HECW2	2.08902e-08	2.69696
GO:0014070	response to organic cyclic compound	2.37317e-05	-10.6487	248	30	0.133929	224	4085	LRRK2,THRB,CD36,ANXA1,AREG,CD38,ATP2B1,DUSP6,DUSP1,CAV1,IGFBP7,AKAP6,ITGA6,EZR,STXBP1,PELI1,HNF1B,CATSPERB,NFKB1,RNLS,ZFP36,PDE4D,ALPL,TGFBR2,ABCA3,NAMPT,CTNNB1,ABCC4,NR4A1,RORA	2.16684e-08	2.20604
GO:0048545	response to steroid hormone	2.94466e-05	-10.4329	92	16	0.0714286	224	4085	AREG,ANXA1,THRB,DUSP1,CAV1,CD38,ATP2B1,TGFBR2,ABCA3,ALPL,CATSPERB,CTNNB1,IGFBP7,ZFP36,RORA,NR4A1	3.28724e-08	3.17158
GO:0032501	multicellular organismal process	3.17803e-05	-10.3567	1618	118	0.526786	224	4085	SEMA4A,AFF3,CREM,CTNNB1,FMN1,CHRM3,AMOTL1,CACNA1D,EPAS1,ULK2,KIDINS220,RORA,KANK1,KAZN,AUTS2,PDLIM1,AKAP13,PLCE1,MAP3K20,EMP2,MCL1,ETV5,CAV1,ERCC1,EZR,ITGA6,MYO16,NINJ2,CHST11,PDE4D,THSD7A,HEG1,TMEM65,MYO5B,TACC1,SFTPC,CACNB4,MFHAS1,DNM3,PARVA,AREG,RPS6KA3,ITPR1,ATP2B1,SH3RF1,CATSPERB,HHIP,STXBP1,HERC1,KLF6,LMNA,EYA4,PAPSS2,SYT1,BTD,TOX,COL4A3,TGFBR2,RFX2,PDLIM5,ALPL,DLG2,PCSK5,PGC,SFRP4,ACSL4,HE…	3.63846e-08	1.32999
GO:0048731	system development	3.37028e-05	-10.2979	1159	91	0.40625	224	4085	PER2,ZSWIM5,ERAP1,PRKCQ,CIT,SYBU,ZSWIM4,NAMPT,WWTR1,ANK3,CAMK1D,NNMT,SCTR,PTPRS,ANXA1,SPAG9,HNF1B,CDON,ARHGAP24,LAMA3,SMURF1,BZW2,ACO2,SYT1,COL4A3,BTD,TOX,PDLIM5,ALPL,TGFBR2,ACSL4,SFRP4,PCSK5,BMP1,HECW2,NR4A1,ADGRV1,RCAN1,LRRK2,THRB,HIVEP3,PRKG1,COL18A1,TNS3,CRIM1,UNC13B,CD38,ANTXR1,RPS6KA5,VCL,LARGE1,CHST11,THSD7A,HEG1,TMEM65,TACC1,MFHAS1,PARVA,DNM3,RPS6KA3,AREG,SH3RF1,ATP2B1,STXBP1,HHIP,LMNA,KL…	3.88765e-08	1.43186
GO:0051239	regulation of multicellular organismal process	4.52696e-05	-10.0029	845	71	0.316964	224	4085	CACNA1D,BMP1,HECW2,AMOTL1,CHRM3,CTNNB1,SFRP4,PLCE1,ADGRV1,KANK1,RORA,KIDINS220,ULK2,EPAS1,COL4A3,TOX,SEMA4A,SYT1,PDLIM5,TGFBR2,ITGA6,RPS6KA5,EZR,SERPINB1,PELI1,CACNA2D2,NFKB1,RNLS,SLC1A1,LRRK2,EMP2,CD36,THRB,PRKG1,CD38,UNC13B,CAV1,ETV5,ZSWIM4,WWTR1,PRKCQ,DNM3,KCNK1,CACNB4,CAMK1D,PLEKHA4,PER2,PDE4D,TMEM65,ERAP1,HEG1,ZSWIM5,AKAP6,HNF1B,CDON,LMNA,LAMA3,ZFP36,SMURF1,ITPR1,ANXA1,TRIB1,AREG,PTPRS,SH3RF…	7.18976e-08	1.53231
GO:0046717	acid secretion	8.38178e-05	-9.38687	15	6	0.0267857	224	4085	ANXA1,ABCC4,SYT1,STXBP1,UNC13B,SLC1A1	2.69288e-07	7.29464
GO:0003008	system process	8.45456e-05	-9.37822	304	33	0.147321	224	4085	RNLS,EYA4,HERC1,VCL,EZR,CD38,ATP2B1,CAV1,COL18A1,EMP2,LRRK2,CD36,THRB,PRKG1,RCAN1,AKAP13,ADGRV1,ANK3,EPAS1,CACNA1D,CHRM3,WWTR1,NAMPT,PCSK5,CBR3,MYO5B,DLG2,PDLIM5,ERAP1,HEG1,COL4A3,PER2,PDE4D	2.69288e-07	1.97963
GO:0007155	cell adhesion	0.000133136	-8.92414	233	27	0.120536	224	4085	COL18A1,PTPRS,EMP2,ANXA1,CD36,LAMA3,PPFIBP1,NINJ2,ANTXR1,EZR,STXBP1,CDON,IGFBP7,VCL,ITGA6,CDHR3,DLG2,PDLIM5,TGFBR2,COL4A3,NEDD9,PARVA,PDLIM1,ADGRV1,CTNNAL1,CTNNB1,FERMT2	7.08093e-07	2.11325
GO:0048589	developmental growth	0.0001403	-8.87172	126	18	0.0803571	224	4085	AUTS2,ULK2,AKAP13,NINJ2,FMN1,HNF1B,CTNNB1,VCL,LARGE1,WWTR1,HEG1,PDLIM5,TGFBR2,ERCC1,CHST11,AREG,ANXA1,PDE4D	7.08093e-07	2.60523
GO:0040007	growth	0.0001403	-8.87172	126	18	0.0803571	224	4085	AUTS2,ULK2,NINJ2,AKAP13,FMN1,CTNNB1,HNF1B,LARGE1,WWTR1,VCL,HEG1,ERCC1,TGFBR2,PDLIM5,AREG,CHST11,PDE4D,ANXA1	7.08093e-07	2.60523
GO:0023052	signaling	0.000140375	-8.8712	1267	95	0.424107	224	4085	MAP3K8,CTNNAL1,PILRB,RAB31,CACNB4,PDE4D,MOK,DAPK2,STXBP1,PELI2,HHIP,LMNA,ZFP36,KLF6,ITPR1,RPS6KA3,AREG,RIPK1,DUSP6,SOCS6,CACNA1D,CHRM3,AMOTL1,FERMT2,CTNNB1,PLCE1,AKAP13,EPAS1,ULK2,RORA,KIDINS220,SEMA4A,CHP1,MAP3K14,CREM,ITGA6,EZR,NFKB1,SLC1A1,PPP4R1,MCL1,MAP3K20,PPP1R1C,CAV1,ETV5,WWTR1,NAMPT,CIT,PRKCQ,GPRC5D,KCNK1,ANK3,ARHGAP24,AKAP6,CDON,HNF1B,LAMA3,SMURF1,TRIB1,SLC12A2,ANXA1,MCU,SCTR,SPAG9,TNRC…	7.08093e-07	1.36739
GO:0022610	biological adhesion	0.000154047	-8.77826	235	27	0.120536	224	4085	COL18A1,PTPRS,CD36,ANXA1,EMP2,LAMA3,PPFIBP1,NINJ2,CDON,EZR,ANTXR1,STXBP1,VCL,ITGA6,IGFBP7,CDHR3,PDLIM5,TGFBR2,DLG2,COL4A3,ADGRV1,PDLIM1,NEDD9,PARVA,CTNNB1,CTNNAL1,FERMT2	8.38929e-07	2.09527
GO:0086103	G protein-coupled receptor signaling pathway involved in heart process	0.000162798	-8.723	3	3	0.0133929	224	4085	AKAP13,PDE4D,CAV1	9.13053e-07	18.2366
GO:0007186	G protein-coupled receptor signaling pathway	0.000172644	-8.66428	106	16	0.0714286	224	4085	PLCE1,AKAP13,GPRC5D,ADGRV1,CACNA1D,GRK5,CHRM3,EZR,CXCL2,PDE8A,CAV1,PDE4D,SLC12A2,ANXA1,AREG,SCTR	1.00344e-06	2.7527
GO:0098916	anterograde trans-synaptic signaling	0.00022442	-8.40199	67	12	0.0535714	224	4085	STXBP1,CTNNB1,CACNA1D,CHRM3,DLGAP1,SLC1A1,CACNB4,SYT1,LRRK2,ETV5,DLG2,UNC13B	1.69962e-06	3.26626
GO:0007268	chemical synaptic transmission	0.00022442	-8.40199	67	12	0.0535714	224	4085	SLC1A1,CACNB4,STXBP1,CTNNB1,CACNA1D,CHRM3,DLGAP1,ETV5,DLG2,UNC13B,SYT1,LRRK2	1.69962e-06	3.26626
GO:0010738	regulation of protein kinase A signaling	0.000270332	-8.21586	7	4	0.0178571	224	4085	TCIM,AKAP6,ADGRV1,LRRK2	2.43084e-06	10.4209
GO:0007528	neuromuscular junction development	0.000270414	-8.21555	18	6	0.0267857	224	4085	LRRK2,CACNA2D2,UNC13B,CACNB4,ANK3,ETV5	2.43084e-06	6.07887
GO:0098655	cation transmembrane transport	0.000298472	-8.11683	111	16	0.0714286	224	4085	MCU,KCNS3,SLC12A2,ITPR1,KCNT2,ATP2B1,CACNA2D2,CACNA1D,SLC7A2,STEAP4,SLC1A1,CACNB4,TMEM163,PLCE1,KCNJ15,KCNK1	2.94954e-06	2.6287
GO:0099537	trans-synaptic signaling	0.000394101	-7.8389	71	12	0.0535714	224	4085	SYT1,LRRK2,ETV5,DLG2,UNC13B,STXBP1,CTNNB1,CACNA1D,CHRM3,DLGAP1,SLC1A1,CACNB4	5.41306e-06	3.08224
GO:0006811	ion transport	0.000416066	-7.78467	276	29	0.129464	224	4085	MCU,KCNS3,ITPR1,ANXA1,CD36,SLC12A2,CAV1,UNC13B,ATP2B1,STXBP1,CACNA2D2,STEAP4,SLC7A2,SLC4A4,SLC1A1,CHP1,SYT1,KCNT2,ABCA3,SLC22A23,ACSL4,ABCC4,CACNA1D,ABCA8,CACNB4,PLCE1,TMEM163,KCNK1,KCNJ15	5.94146e-06	1.91617
GO:0050865	regulation of cell activation	0.000432728	-7.7454	126	17	0.0758929	224	4085	LRRK2,ANXA1,TOX,PRKG1,CAV1,SOCS6,SH3RF1,CD38,TGFBR2,MAP3K8,PRKCQ,STXBP1,CTNNB1,PELI1,SLC7A2,MFHAS1,RORA	6.30657e-06	2.46049
GO:0033993	response to lipid	0.000456669	-7.69155	212	24	0.107143	224	4085	RPS6KA3,AREG,THRB,CD36,TRIB1,ANXA1,CAV1,DUSP1,CD38,ATP2B1,STXBP1,CATSPERB,PELI1,IGFBP7,ZFP36,NFKB1,PDE4D,ABCA3,TGFBR2,ALPL,CXCL2,CTNNB1,RORA,NR4A1	6.92911e-06	2.06452
GO:0007566	embryo implantation	0.000517466	-7.56657	8	4	0.0178571	224	4085	TGFBR2,IGFBP7,EMP2,PCSK5	8.43492e-06	9.1183
GO:0001956	positive regulation of neurotransmitter secretion	0.000517466	-7.56657	8	4	0.0178571	224	4085	UNC13B,CACNA1D,STXBP1,SYT1	8.43492e-06	9.1183
GO:0017156	calcium-ion regulated exocytosis	0.000517466	-7.56657	8	4	0.0178571	224	4085	SYT1,STXBP1,CHP1,UNC13B	8.43492e-06	9.1183
GO:0030001	metal ion transport	0.000521999	-7.55784	128	17	0.0758929	224	4085	CACNB4,KCNJ15,KCNK1,TMEM163,PLCE1,CACNA2D2,SLC4A4,CACNA1D,STEAP4,CAV1,KCNT2,ATP2B1,KCNS3,MCU,CHP1,ITPR1,SLC12A2	8.43492e-06	2.42205
GO:0007154	cell communication	0.000532385	-7.53814	1293	94	0.419643	224	4085	NR4A1,ADGRV1,NEDD9,BMP1,GRK5,PCSK5,SFRP4,CXCL2,TGFBR2,DLG2,COL4A3,RGL1,SYT1,DIAPH2-AS1,CGN,DLGAP1,PELI1,RPS6KA5,CRIM1,UNC13B,CD38,DUSP1,PDE8A,THRB,CD36,PRKG1,LRRK2,RHOBTB1,RCAN1,GPRC5D,ANK3,NAMPT,WWTR1,PRKCQ,CIT,SMURF1,LAMA3,AKAP6,ARHGAP24,HNF1B,CDON,TNRC6C,SPAG9,TRIB1,ANXA1,SLC12A2,SCTR,MCU,AKAP13,PLCE1,KIDINS220,ULK2,RORA,EPAS1,AMOTL1,FERMT2,CHRM3,CACNA1D,CTNNB1,CREM,SEMA4A,CHP1,MAP3K14,NFKB1,S…	8.60004e-06	1.32579
GO:0034765	regulation of ion transmembrane transport	0.000564643	-7.47932	106	15	0.0669643	224	4085	CACNA1D,AKAP6,HECW2,CACNA2D2,CNKSR3,KCNJ15,CACNB4,ANK3,PDE4D,PER2,CHP1,KCNS3,DLG2,RIPK1,CAV1	9.60135e-06	2.58065
GO:0051384	response to glucocorticoid	0.000573386	-7.46395	36	8	0.0357143	224	4085	ANXA1,IGFBP7,AREG,ABCA3,ATP2B1,ALPL,ZFP36,DUSP1	9.7045e-06	4.05258
GO:0090066	regulation of anatomical structure size	0.00058427	-7.44515	153	19	0.0848214	224	4085	CHRM3,HNF1B,CIT,EZR,FMN1,KANK1,ULK2,DSTN,PRKG1,SEMA4A,PER2,SLC12A2,RHOBTB1,LRRK2,PTPRS,SCTR,CD38,ATP2B1,CAV1	9.89263e-06	2.26468
GO:0008217	regulation of blood pressure	0.000596667	-7.42415	28	7	0.03125	224	4085	EMP2,NAMPT,PDE4D,PCSK5,RNLS,ERAP1,ATP2B1	1.01412e-05	4.55915
GO:0048791	calcium ion-regulated exocytosis of neurotransmitter	0.00062475	-7.37816	4	3	0.0133929	224	4085	UNC13B,STXBP1,SYT1	1.05388e-05	13.6775
GO:0070836	caveola assembly	0.00062475	-7.37816	4	3	0.0133929	224	4085	EMP2,PACSIN2,CAV1	1.05388e-05	13.6775
GO:0005078	MAP-kinase scaffold activity	0.00062475	-7.37816	4	3	0.0133929	224	4085	SPAG9,AKAP13,SH3RF1	1.05388e-05	13.6775
GO:0006940	regulation of smooth muscle contraction	0.000631353	-7.36764	14	5	0.0223214	224	4085	CAV1,PLCE1,CHRM3,PRKG1,ATP2B1	1.05673e-05	6.51307
GO:0002694	regulation of leukocyte activation	0.000663833	-7.31748	119	16	0.0714286	224	4085	CAV1,SOCS6,SH3RF1,CD38,TGFBR2,LRRK2,ANXA1,TOX,MFHAS1,RORA,STXBP1,PRKCQ,MAP3K8,PELI1,CTNNB1,SLC7A2	1.16141e-05	2.45198
GO:0002027	regulation of heart rate	0.000687805	-7.282	21	6	0.0267857	224	4085	SLC1A1,EPAS1,CAV1,PDE4D,CACNA1D,RNLS	1.22527e-05	5.21046
GO:0031532	actin cytoskeleton reorganization	0.000697572	-7.26791	37	8	0.0357143	224	4085	ANXA1,THSD7A,RHOBTB1,EZR,ANTXR1,NEDD9,PARVA,AUTS2	1.22527e-05	3.94305
GO:0031960	response to corticosteroid	0.000697572	-7.26791	37	8	0.0357143	224	4085	DUSP1,ZFP36,ATP2B1,ABCA3,ALPL,AREG,IGFBP7,ANXA1	1.22527e-05	3.94305
GO:0099536	synaptic signaling	0.000748274	-7.19774	76	12	0.0535714	224	4085	CACNA1D,LRRK2,DLGAP1,CHRM3,SYT1,STXBP1,CTNNB1,DLG2,UNC13B,SLC1A1,CACNB4,ETV5	1.41242e-05	2.87946
GO:0048585	negative regulation of response to stimulus	0.000765456	-7.17504	486	43	0.191964	224	4085	TGFBR2,CHP1,SEMA4A,RORA,KANK1,CNKSR3,CTNNB1,SFRP4,PPP1R10,CAV1,PDE8A,DUSP1,ERCC1,RCAN1,PRKG1,LRRK2,MCL1,NFKB1,EZR,RFFL,ITGA6,HEG1,NCOA7,CHST11,PDE4D,MFHAS1,PRKCQ,WWTR1,NAMPT,SOCS6,DUSP6,RIPK1,TCIM,SH3RF1,AREG,PTPRS,ANXA1,ITPR1,TRIB1,SMURF1,LMNA,EYA4,HHIP	1.46014e-05	1.61353
GO:0006812	cation transport	0.000873732	-7.04274	158	19	0.0848214	224	4085	CHP1,MCU,KCNS3,SLC12A2,ITPR1,KCNT2,CAV1,ATP2B1,CACNA2D2,SLC7A2,STEAP4,CACNA1D,SLC4A4,SLC1A1,CACNB4,PLCE1,TMEM163,KCNK1,KCNJ15	1.94347e-05	2.19301
GO:0014047	glutamate secretion	0.000891544	-7.02256	9	4	0.0178571	224	4085	UNC13B,SLC1A1,SYT1,STXBP1	1.96263e-05	8.10516
GO:0043086	negative regulation of catalytic activity	0.000896522	-7.01699	222	24	0.107143	224	4085	RPS6KA3,LRRK2,ANXA1,TRIB1,CAV1,DUSP1,DUSP6,PPP1R10,SH3RF1,PPP1R1C,CRIM1,RFFL,ARFGEF3,SERPINB1,ZFP36,NFKB1,CHP1,MTRR,COL4A3,HEG1,DLG2,CNST,WWTR1,ADGRV1	1.96263e-05	1.97153
GO:1903524	positive regulation of blood circulation	0.000905121	-7.00744	15	5	0.0223214	224	4085	CD38,CHRM3,PDE4D,SLC1A1,CAV1	1.96263e-05	6.07887
GO:0019229	regulation of vasoconstriction	0.000905121	-7.00744	15	5	0.0223214	224	4085	ATP2B1,CHRM3,CD38,PER2,CAV1	1.96263e-05	6.07887
GO:0098609	cell-cell adhesion	0.000959078	-6.94954	123	16	0.0714286	224	4085	ITGA6,VCL,STXBP1,EZR,CTNNB1,PARVA,ADGRV1,PDLIM1,NINJ2,LAMA3,ANXA1,PTPRS,DLG2,TGFBR2,PDLIM5,CDHR3	2.20454e-05	2.37224
GO:0098662	inorganic cation transmembrane transport	0.00106137	-6.84819	101	14	0.0625	224	4085	KCNS3,MCU,SLC12A2,ITPR1,KCNT2,ATP2B1,CACNA2D2,STEAP4,CACNA1D,CACNB4,KCNJ15,KCNK1,TMEM163,PLCE1	2.73756e-05	2.52785
GO:1900407	regulation of cellular response to oxidative stress	0.00115087	-6.76724	31	7	0.03125	224	4085	CTNNB1,NCOA7,PDE8A,CD36,RIPK1,MCL1,LRRK2	3.24038e-05	4.11794
GO:0035637	multicellular organismal signaling	0.00116647	-6.75377	23	6	0.0267857	224	4085	CACNA1D,KCNK1,CAV1,ANK3,CACNA2D2,CACNB4	3.24038e-05	4.75738
GO:0006813	potassium ion transport	0.00116647	-6.75377	23	6	0.0267857	224	4085	SLC12A2,KCNK1,KCNJ15,KCNS3,KCNT2,CHP1	3.24038e-05	4.75738
GO:0032663	regulation of interleukin-2 production	0.00125835	-6.67795	16	5	0.0223214	224	4085	ANXA1,PDE4D,ZFP36,EZR,PRKCQ	3.79819e-05	5.69894
GO:0032412	regulation of ion transmembrane transporter activity	0.00129063	-6.65262	70	11	0.0491071	224	4085	CAV1,ANK3,CACNB4,DLG2,RIPK1,CNKSR3,CHP1,CACNA1D,PDE4D,HECW2,AKAP6	3.96434e-05	2.86575
GO:0001525	angiogenesis	0.00133224	-6.62089	92	13	0.0580357	224	4085	SEMA4A,ARHGAP24,THSD7A,AMOTL1,CTNNB1,TGFBR2,ERAP1,NR4A1,PARVA,COL18A1,EPAS1,RORA,CAV1	4.20022e-05	2.57691
GO:0098660	inorganic ion transmembrane transport	0.00134134	-6.61409	115	15	0.0669643	224	4085	KCNK1,KCNJ15,PLCE1,TMEM163,CACNB4,SLC1A1,STEAP4,CACNA1D,CACNA2D2,ATP2B1,KCNT2,SLC12A2,ITPR1,KCNS3,MCU	4.20288e-05	2.37869
GO:0034356	NAD biosynthesis via nicotinamide riboside salvage pathway	0.00149862	-6.50321	5	3	0.0133929	224	4085	NAMPT,RNLS,NNMT	5.04854e-05	10.942
GO:0044857	plasma membrane raft organization	0.00149862	-6.50321	5	3	0.0133929	224	4085	EMP2,CAV1,PACSIN2	5.04854e-05	10.942
GO:0051354	negative regulation of oxidoreductase activity	0.00149862	-6.50321	5	3	0.0133929	224	4085	CAV1,LRRK2,NFKB1	5.04854e-05	10.942
GO:2000302	positive regulation of synaptic vesicle exocytosis	0.00149862	-6.50321	5	3	0.0133929	224	4085	SYT1,UNC13B,CACNA1D	5.04854e-05	10.942
GO:0044854	plasma membrane raft assembly	0.00149862	-6.50321	5	3	0.0133929	224	4085	EMP2,CAV1,PACSIN2	5.04854e-05	10.942
GO:0043408	regulation of MAPK cascade	0.00152223	-6.48758	204	22	0.0982143	224	4085	DUSP6,PDE8A,DUSP1,CAV1,SH3RF1,SPAG9,RIPK1,MAP3K14,MAP3K20,LRRK2,CD36,TRIB1,MFHAS1,KIDINS220,PLCE1,CNKSR3,AKAP13,EZR,MAP3K8,CTNNB1,CDON,PELI2	5.16189e-05	1.96669
GO:0022898	regulation of transmembrane transporter activity	0.00163615	-6.41541	72	11	0.0491071	224	4085	CACNB4,ANK3,CAV1,CNKSR3,RIPK1,DLG2,CHP1,AKAP6,HECW2,PDE4D,CACNA1D	6.01268e-05	2.78615
GO:0060326	cell chemotaxis	0.00170231	-6.37577	33	7	0.03125	224	4085	PARVA,NR4A1,PDE4D,ANXA1,SLC12A2,PRKCQ,CXCL2	6.34987e-05	3.86837
GO:0019220	regulation of phosphate metabolic process	0.0017184	-6.36636	551	46	0.205357	224	4085	WWTR1,MAP3K8,PILRB,GPRC5D,MFHAS1,PDE4D,HEG1,PTPN13,CDON,PELI2,TRIB1,AREG,RIPK1,SPAG9,TCIM,SH3RF1,SOCS6,DUSP6,CTNNB1,AKAP13,CNKSR3,NEDD9,PLCE1,KIDINS220,CCNYL1,CHP1,MAP3K14,TGFBR2,DLG2,CNST,ITGA6,ARFGEF3,EZR,RPS6KA5,NUP98,CD36,PPP4R1,EMP2,LRRK2,MAP3K20,RCAN1,PPP1R1C,PPP1R10,DUSP1,CAV1,PDE8A	6.34987e-05	1.52248
GO:0051174	regulation of phosphorus metabolic process	0.0017184	-6.36636	551	46	0.205357	224	4085	PPP1R1C,PDE8A,DUSP1,CAV1,PPP1R10,PPP4R1,LRRK2,EMP2,CD36,RCAN1,MAP3K20,NUP98,ITGA6,EZR,RPS6KA5,ARFGEF3,CNST,DLG2,TGFBR2,MAP3K14,CHP1,PLCE1,NEDD9,CNKSR3,AKAP13,CCNYL1,KIDINS220,CTNNB1,SH3RF1,TCIM,SPAG9,RIPK1,DUSP6,SOCS6,TRIB1,AREG,PTPN13,PELI2,CDON,HEG1,PDE4D,GPRC5D,MFHAS1,WWTR1,PILRB,MAP3K8	6.34987e-05	1.52248
GO:0050793	regulation of developmental process	0.00172013	-6.36535	754	59	0.263393	224	4085	NFKB1,ITGA6,CACNA2D2,EZR,CD38,ETV5,CAV1,THRB,CD36,LRRK2,EMP2,AKAP13,ADGRV1,NEDD9,RORA,KANK1,KIDINS220,ULK2,FERMT2,BMP1,HECW2,SFRP4,CTNNB1,PDLIM5,TGFBR2,TOX,SEMA4A,COL4A3,SYT1,SMURF1,ZFP36,LMNA,LAMA3,AKAP6,HNF1B,CDON,TCIM,TNRC6C,ATP2B1,RIPK1,SPAG9,SH3RF1,DUSP6,ANXA1,TRIB1,PTPRS,AREG,RPS6KA3,DNM3,PARVA,CAMK1D,ZSWIM4,WWTR1,NAMPT,PRKCQ,ERAP1,ZSWIM5,PER2,PLEKHA4	6.34987e-05	1.427
GO:0007399	nervous system development	0.00172364	-6.36332	675	54	0.241071	224	4085	STXBP1,CDON,HHIP,HNF1B,HERC1,SMURF1,BZW2,ANXA1,RPS6KA3,PTPRS,AREG,SCTR,SH3RF1,ATP2B1,SPAG9,SYBU,ZSWIM4,CIT,PRKCQ,TACC1,DNM3,ANK3,CAMK1D,PER2,ZSWIM5,ITGA6,VCL,RPS6KA5,EZR,NINJ2,MYO16,LRRK2,PRKG1,THRB,RCAN1,UNC13B,CD38,CRIM1,ETV5,CHRM3,HECW2,ACSL4,CTNNB1,ADGRV1,AUTS2,KANK1,RORA,KIDINS220,ULK2,SEMA4A,BTD,SYT1,TGFBR2,PDLIM5	6.34987e-05	1.45893
GO:0007187	G protein-coupled receptor signaling pathway, coupled to cyclic nucleotide second messenger	0.00186598	-6.28397	25	6	0.0267857	224	4085	AKAP13,CACNA1D,ANXA1,GRK5,PDE4D,CHRM3	7.52746e-05	4.37679
GO:1902882	regulation of response to oxidative stress	0.00204554	-6.19209	34	7	0.03125	224	4085	MCL1,LRRK2,CD36,RIPK1,NCOA7,PDE8A,CTNNB1	9.18612e-05	3.7546
GO:0065009	regulation of molecular function	0.00207969	-6.17554	889	67	0.299107	224	4085	DUSP1,CAV1,PPP1R10,PPP1R1C,CRIM1,RCAN1,MAP3K20,EMP2,LRRK2,PPP4R1,PRKG1,CD36,NFKB1,RPS6KA5,ANTXR1,RFFL,ARFGEF3,SERPINB1,PELI1,ITGA6,TBC1D1,DLG2,CNST,TGFBR2,MAP3K14,CHP1,COL4A3,CCNYL1,KIDINS220,NEDD9,PLCE1,AKAP13,ADGRV1,CNKSR3,PCSK5,CTNNB1,SFRP4,CACNA1D,HECW2,DUSP6,SOCS6,SH3RF1,SPAG9,RIPK1,TCIM,RPS6KA3,ANXA1,TRIB1,MTMR12,ZFP36,CDON,ARHGAP24,AKAP6,HEG1,TBC1D4,MTRR,PDE4D,PER2,ANK3,CAMK1D,CACNB4,GPRC5…	9.37918e-05	1.37441
GO:0034220	ion transmembrane transport	0.00212157	-6.1556	183	20	0.0892857	224	4085	KCNJ15,KCNK1,TMEM163,PLCE1,SLC1A1,CACNB4,ABCA8,SLC4A4,STEAP4,SLC7A2,CACNA1D,CACNA2D2,ABCC4,ABCA3,ATP2B1,KCNT2,SLC12A2,ITPR1,KCNS3,MCU	9.37918e-05	1.99307
GO:0097530	granulocyte migration	0.00213976	-6.14706	11	4	0.0178571	224	4085	ANXA1,DAPK2,PDE4D,CXCL2	9.37918e-05	6.63149
GO:0031338	regulation of vesicle fusion	0.00213976	-6.14706	11	4	0.0178571	224	4085	TBC1D4,ANXA1,STXBP1,SYT1	9.37918e-05	6.63149
GO:0051590	positive regulation of neurotransmitter transport	0.00213976	-6.14706	11	4	0.0178571	224	4085	UNC13B,CACNA1D,STXBP1,SYT1	9.37918e-05	6.63149
GO:0034394	protein localization to cell surface	0.00213976	-6.14706	11	4	0.0178571	224	4085	VCL,EMP2,SMURF1,CTNNB1	9.37918e-05	6.63149
GO:1901031	regulation of response to reactive oxygen species	0.00213976	-6.14706	11	4	0.0178571	224	4085	PDE8A,LRRK2,CD36,RIPK1	9.37918e-05	6.63149
GO:0019932	second-messenger-mediated signaling	0.0022285	-6.10643	64	10	0.0446429	224	4085	LRRK2,CD36,AKAP6,ITPR1,PDE4D,PRKG1,MCU,RCAN1,PLCE1,AKAP13	0.000100926	2.84947
GO:0007165	signal transduction	0.00223065	-6.10546	1208	86	0.383929	224	4085	ITGA6,PELI1,RPS6KA5,EZR,CGN,DIAPH2-AS1,NFKB1,THRB,CD36,PRKG1,MCL1,PPP4R1,RHOBTB1,LRRK2,MAP3K20,RCAN1,CRIM1,PPP1R1C,CD38,UNC13B,PDE8A,DUSP1,CAV1,BMP1,AMOTL1,FERMT2,CHRM3,GRK5,CACNA1D,SFRP4,CTNNB1,CXCL2,NR4A1,AKAP13,ADGRV1,PLCE1,NEDD9,RORA,ULK2,KIDINS220,EPAS1,SEMA4A,COL4A3,RGL1,MAP3K14,CHP1,CREM,TGFBR2,DLG2,DAPK2,AKAP6,ARHGAP24,HHIP,HNF1B,CDON,PELI2,KLF6,SMURF1,ZFP36,LMNA,LAMA3,ITPR1,ANXA1,SLC12A2…	0.000100926	1.2983
GO:0061337	cardiac conduction	0.00225535	-6.09445	18	5	0.0223214	224	4085	KCNK1,CACNA1D,CACNA2D2,CACNB4,CAV1	0.000102381	5.06572
GO:0032879	regulation of localization	0.00229517	-6.07695	795	61	0.272321	224	4085	DUSP1,CAV1,COL18A1,PACSIN2,UNC13B,CD38,KCNS3,LRRK2,EMP2,PRKG1,CD36,NFKB1,RFFL,GRAMD2A,EZR,CACNA2D2,SERPINB1,ITGA6,TBC1D1,VCL,CNST,DLG2,TGFBR2,SYT1,CHP1,SEMA4A,KANK1,NEDD9,PLCE1,CNKSR3,CTNNB1,SFRP4,CACNA1D,AMOTL1,HECW2,RIPK1,ATP2B1,SPAG9,MCU,ITPR1,TRIB1,ANXA1,LAMA3,LMNA,ZFP36,STXBP1,AKAP6,DAPK2,ZSWIM5,TBC1D4,PER2,PDE4D,MFHAS1,CAMK1D,ANK3,CACNB4,RAB31,KCNJ15,DNM3,SYBU,ZSWIM4	0.000104497	1.39929
GO:0060560	developmental growth involved in morphogenesis	0.00229707	-6.07612	44	8	0.0357143	224	4085	TGFBR2,AUTS2,ULK2,VCL,FMN1,AREG,HNF1B,CTNNB1	0.000104497	3.31575
GO:0001885	endothelial cell development	0.00231651	-6.06769	26	6	0.0267857	224	4085	CTNNB1,PTPRS,EZR,PDE4D,COL18A1,HEG1	0.000105411	4.20845
GO:2001237	negative regulation of extrinsic apoptotic signaling pathway	0.00244	-6.01576	35	7	0.03125	224	4085	MCL1,ITGA6,RFFL,SH3RF1,RIPK1,EYA4,LMNA	0.000117552	3.64732
GO:0045595	regulation of cell differentiation	0.00265505	-5.93129	532	44	0.196429	224	4085	PTPRS,AREG,RPS6KA3,ANXA1,TRIB1,TNRC6C,RIPK1,SPAG9,SH3RF1,CDON,AKAP6,SMURF1,ZFP36,PER2,ZSWIM5,PRKCQ,ZSWIM4,WWTR1,CAMK1D,DNM3,CD36,THRB,LRRK2,EMP2,ETV5,CAV1,CD38,ITGA6,NFKB1,SYT1,TOX,SEMA4A,PDLIM5,TGFBR2,SFRP4,CTNNB1,HECW2,KIDINS220,RORA,KANK1,ULK2,AKAP13,ADGRV1,NEDD9	0.000141301	1.50829
GO:0043410	positive regulation of MAPK cascade	0.00268775	-5.91905	148	17	0.0758929	224	4085	PLCE1,AKAP13,MFHAS1,KIDINS220,MAP3K8,CTNNB1,PELI2,CDON,SH3RF1,RIPK1,SPAG9,DUSP6,PDE8A,LRRK2,CD36,MAP3K14,MAP3K20	0.000143842	2.09475
GO:1901700	response to oxygen-containing compound	0.00282862	-5.86797	413	36	0.160714	224	4085	PDE4D,COL4A3,ALPL,TBC1D4,TGFBR2,CTNNB1,CXCL2,CHRM3,NAMPT,RAB31,RORA,NR4A1,AREG,RPS6KA3,CD36,ANXA1,TRIB1,LRRK2,COL18A1,DUSP1,CAV1,ATP2B1,ERCC1,UNC13B,RIPK1,CD38,PELI1,HNF1B,CATSPERB,EZR,STXBP1,AKAP6,IGFBP7,ZFP36,NFKB1,RNLS	0.000152908	1.58963
GO:0032409	regulation of transporter activity	0.00283977	-5.86403	77	11	0.0491071	224	4085	CACNB4,ANK3,CAV1,CNKSR3,RIPK1,DLG2,CHP1,HECW2,AKAP6,PDE4D,CACNA1D	0.000152908	2.60523
GO:0097746	regulation of blood vessel diameter	0.00284435	-5.86242	27	6	0.0267857	224	4085	CHRM3,PRKG1,PER2,ATP2B1,CD38,CAV1	0.000152908	4.05258
GO:0035150	regulation of tube size	0.00284435	-5.86242	27	6	0.0267857	224	4085	PRKG1,CHRM3,PER2,CAV1,CD38,ATP2B1	0.000152908	4.05258
GO:0035296	regulation of tube diameter	0.00284435	-5.86242	27	6	0.0267857	224	4085	PRKG1,ATP2B1,CHRM3,PER2,CD38,CAV1	0.000152908	4.05258
GO:0009435	NAD biosynthetic process	0.00287618	-5.85129	6	3	0.0133929	224	4085	RNLS,NNMT,NAMPT	0.000152908	9.1183
GO:0010649	regulation of cell communication by electrical coupling	0.00287618	-5.85129	6	3	0.0133929	224	4085	PDE4D,ANK3,CAV1	0.000152908	9.1183
GO:0009653	anatomical structure morphogenesis	0.00291877	-5.83659	612	49	0.21875	224	4085	AREG,LAMA3,HERC1,EYA4,STXBP1,CDON,HNF1B,HHIP,ARHGAP24,HEG1,CDHR3,ERAP1,CHST11,THSD7A,ANK3,PARVA,PRKCQ,WWTR1,CAV1,COL18A1,PACSIN2,ERCC1,MAP3K20,RHOBTB1,LRRK2,THRB,ANTXR1,RPS6KA5,EZR,ITGA6,VCL,TGFBR2,RFX2,ALPL,AFF3,SEMA4A,AUTS2,EPAS1,KIDINS220,ULK2,RORA,NR4A1,FMN1,CTNNB1,PCSK5,SFRP4,AMOTL1,FERMT2,BMP1	0.000152908	1.46012
GO:2001023	regulation of response to drug	0.00292609	-5.83409	19	5	0.0223214	224	4085	LRRK2,PER2,RIPK1,SYT1,PDE8A	0.000152908	4.79911
GO:0043030	regulation of macrophage activation	0.0030729	-5.78513	12	4	0.0178571	224	4085	MFHAS1,RORA,SLC7A2,LRRK2	0.000160027	6.07887
GO:0051480	regulation of cytosolic calcium ion concentration	0.00307648	-5.78397	46	8	0.0357143	224	4085	CACNA1D,CD36,ITPR1,AKAP6,PLCE1,CD38,ATP2B1,CAV1	0.000160027	3.17158
GO:0098771	inorganic ion homeostasis	0.00310092	-5.77606	150	17	0.0758929	224	4085	PLCE1,ANK3,EPAS1,AKAP6,SLC4A4,STEAP4,CACNA1D,SFRP4,CD38,ATP2B1,CAV1,ITPR1,CD36,SLC12A2,LRRK2,CHP1,MCU	0.000161611	2.06682
GO:0001505	regulation of neurotransmitter levels	0.00314999	-5.76036	78	11	0.0491071	224	4085	SYT1,LRRK2,PER2,CD36,CAV1,UNC13B,STXBP1,SLC7A2,CACNA1D,SLC1A1,RORA	0.000166175	2.57183
GO:1903201	regulation of oxidative stress-induced cell death	0.00345735	-5.66725	28	6	0.0267857	224	4085	LRRK2,MCL1,RIPK1,PDE8A,NCOA7,CTNNB1	0.000204219	3.90784
GO:0010648	negative regulation of cell communication	0.00361662	-5.62222	419	36	0.160714	224	4085	CHP1,CHST11,PDE4D,HEG1,TGFBR2,PRKCQ,CTNNB1,SFRP4,WWTR1,MFHAS1,KANK1,RORA,CNKSR3,RCAN1,AREG,PTPRS,MCL1,LRRK2,ITPR1,TRIB1,DUSP6,DUSP1,CAV1,SOCS6,SH3RF1,TCIM,CD38,RIPK1,RFFL,EZR,STXBP1,HHIP,ITGA6,LMNA,SMURF1,EYA4	0.000224692	1.56687
GO:0044092	negative regulation of molecular function	0.00372229	-5.59342	317	29	0.129464	224	4085	NFKB1,ZFP36,RFFL,SERPINB1,PELI1,ARFGEF3,SH3RF1,CRIM1,PPP1R1C,DUSP6,DUSP1,CAV1,PPP1R10,LRRK2,TRIB1,ANXA1,RPS6KA3,ADGRV1,ANK3,HECW2,WWTR1,SFRP4,DLG2,CNST,HEG1,COL4A3,PER2,CHP1,MTRR	0.000233634	1.66833
GO:0031623	receptor internalization	0.00372992	-5.59137	20	5	0.0223214	224	4085	CAV1,EZR,RAB31,DNM3,CD36	0.000233634	4.55915
GO:0060993	kidney morphogenesis	0.00372992	-5.59137	20	5	0.0223214	224	4085	LRRK2,WWTR1,FMN1,HNF1B,CTNNB1	0.000233634	4.55915
GO:0071805	potassium ion transmembrane transport	0.00372992	-5.59137	20	5	0.0223214	224	4085	KCNK1,SLC12A2,KCNJ15,KCNT2,KCNS3	0.000233634	4.55915
GO:0023057	negative regulation of signaling	0.00376479	-5.58206	420	36	0.160714	224	4085	CNKSR3,MFHAS1,KANK1,RORA,WWTR1,PRKCQ,CTNNB1,SFRP4,TGFBR2,HEG1,PDE4D,CHP1,CHST11,EYA4,LMNA,SMURF1,ITGA6,STXBP1,RFFL,EZR,HHIP,SH3RF1,CD38,RIPK1,TCIM,CAV1,DUSP1,DUSP6,SOCS6,LRRK2,MCL1,TRIB1,ITPR1,RCAN1,AREG,PTPRS	0.000236829	1.56314
GO:0001934	positive regulation of protein phosphorylation	0.00382691	-5.5657	289	27	0.120536	224	4085	CDON,PELI2,RPS6KA5,CD36,EMP2,LRRK2,MAP3K20,AREG,TCIM,SPAG9,RIPK1,SH3RF1,DUSP6,CAV1,PDE8A,CTNNB1,MAP3K8,PILRB,AKAP13,GPRC5D,PLCE1,NEDD9,KIDINS220,CCNYL1,MFHAS1,MAP3K14,TGFBR2	0.000244017	1.70377
GO:0065008	regulation of biological quality	0.00399837	-5.52187	1078	77	0.34375	224	4085	ERAP1,RBM23,KCNT2,HEG1,PDE4D,PER2,KCNK1,DNM3,PARVA,CACNB4,ANK3,MFHAS1,NAMPT,WWTR1,SYBU,MYO5B,PRKCQ,CIT,ATP2B1,JMJD1C,SLC12A2,ANXA1,ITPR1,SCTR,PTPRS,MCU,PAPSS2,ZFP36,LMNA,AKAP6,SLC7A2,SYNE1,STEAP4,SLC4A4,HNF1B,STXBP1,PDLIM5,DLG2,SEMA4A,CHP1,SYT1,ADGRV1,PLCE1,ACOXL,RORA,ULK2,KANK1,EPAS1,FERMT2,CHRM3,CACNA1D,CTNNB1,SFRP4,PCSK5,FMN1,ERCC1,UNC13B,CD38,PPP1R10,ETV5,CAV1,THRB,CD36,PRKG1,MCL1,LRRK2,EMP2,…	0.000267853	1.30261
GO:0051240	positive regulation of multicellular organismal process	0.00403868	-5.51184	467	39	0.174107	224	4085	SYT1,SEMA4A,PDE4D,PER2,TOX,HEG1,TGFBR2,ERAP1,CTNNB1,PRKCQ,WWTR1,CHRM3,BMP1,AMOTL1,CAMK1D,EPAS1,RORA,KIDINS220,ADGRV1,ANXA1,TRIB1,CD36,LRRK2,ETV5,CAV1,CD38,RIPK1,UNC13B,SPAG9,ATP2B1,CDON,CACNA2D2,PELI1,EZR,ITGA6,AKAP6,SMURF1,SLC1A1,NFKB1	0.00027202	1.52297
GO:0015800	acidic amino acid transport	0.00424989	-5.46086	13	4	0.0178571	224	4085	UNC13B,STXBP1,SYT1,SLC1A1	0.000301297	5.61126
GO:1903307	positive regulation of regulated secretory pathway	0.00424989	-5.46086	13	4	0.0178571	224	4085	UNC13B,CACNA1D,STXBP1,SYT1	0.000301297	5.61126
GO:0009968	negative regulation of signal transduction	0.00439168	-5.42804	394	34	0.151786	224	4085	EZR,RFFL,HHIP,ITGA6,LMNA,SMURF1,EYA4,RCAN1,PTPRS,AREG,LRRK2,MCL1,TRIB1,ITPR1,DUSP1,CAV1,DUSP6,SOCS6,SH3RF1,RIPK1,TCIM,PRKCQ,SFRP4,CTNNB1,WWTR1,MFHAS1,RORA,KANK1,CNKSR3,CHP1,CHST11,PDE4D,HEG1,TGFBR2	0.000320886	1.57372
GO:0010959	regulation of metal ion transport	0.00439616	-5.42702	93	12	0.0535714	224	4085	CHP1,GRAMD2A,CTNNB1,CACNA1D,PDE4D,HECW2,AKAP6,CAV1,ANK3,CACNB4,ATP2B1,CNKSR3	0.000320886	2.35311
GO:0061061	muscle structure development	0.00453399	-5.39615	130	15	0.0669643	224	4085	HIVEP3,CAV1,HEG1,SPAG9,PDLIM5,CDON,CACNA2D2,CTNNB1,LARGE1,SYNE1,EPAS1,RORA,LMNA,PDLIM1,AKAP13	0.000341993	2.10422
GO:1903034	regulation of response to wounding	0.00461453	-5.37855	49	8	0.0357143	224	4085	PTPRS,PRKCQ,CD36,ANXA1,PRKG1,KANK1,CAV1,TGFBR2	0.000351122	2.97741
GO:0048588	developmental cell growth	0.00462983	-5.37524	39	7	0.03125	224	4085	CTNNB1,VCL,ULK2,AUTS2,AKAP13,TGFBR2,PDLIM5	0.000351122	3.27324
GO:0007204	positive regulation of cytosolic calcium ion concentration	0.00462983	-5.37524	39	7	0.03125	224	4085	AKAP6,ITPR1,CD36,CACNA1D,CAV1,CD38,PLCE1	0.000351122	3.27324
GO:2000300	regulation of synaptic vesicle exocytosis	0.00468058	-5.36433	21	5	0.0223214	224	4085	SYT1,STXBP1,UNC13B,CACNA1D,LRRK2	0.000354941	4.34205
GO:1903779	regulation of cardiac conduction	0.00468058	-5.36433	21	5	0.0223214	224	4085	TMEM65,ITPR1,PDE4D,ATP2B1,CAV1	0.000354941	4.34205
GO:0042327	positive regulation of phosphorylation	0.00476935	-5.34554	308	28	0.125	224	4085	MAP3K8,PILRB,CTNNB1,PLCE1,NEDD9,AKAP13,GPRC5D,CCNYL1,MFHAS1,KIDINS220,MAP3K14,TGFBR2,ITGA6,RPS6KA5,CDON,PELI2,LRRK2,EMP2,CD36,MAP3K20,AREG,SH3RF1,TCIM,SPAG9,RIPK1,DUSP6,CAV1,PDE8A	0.000358778	1.65787
GO:0048583	regulation of response to stimulus	0.00481279	-5.33648	1221	85	0.379464	224	4085	GRK5,CTNNB1,PGC,SFRP4,CNKSR3,AKAP13,ADGRV1,PLCE1,KIDINS220,RORA,KANK1,AUTS2,SEMA4A,MAP3K14,CHP1,SYT1,TGFBR2,DLG2,ITGA6,PELI1,ARFGEF3,RPS6KA5,EZR,RFFL,NFKB1,NUP98,CD36,PRKG1,MCL1,RHOBTB1,EMP2,LRRK2,MAP3K20,RCAN1,CD38,ERCC1,UNC13B,PPP1R10,CAV1,PDE8A,DUSP1,ZSWIM4,NAMPT,WWTR1,SYBU,PILRB,MAP3K8,PRKCQ,CAMK1D,MFHAS1,PDE4D,PER2,PLEKHA4,CHST11,ERAP1,NCOA7,ZSWIM5,HEG1,AKAP6,DAPK2,ARHGAP24,SLC7A2,PTPN13,HHI…	0.000358778	1.26954
GO:0051339	regulation of lyase activity	0.00483057	-5.33279	7	3	0.0133929	224	4085	MTRR,ADGRV1,CACNA1D	0.000358778	7.81569
GO:0072215	regulation of metanephros development	0.00483057	-5.33279	7	3	0.0133929	224	4085	CTNNB1,HNF1B,WWTR1	0.000358778	7.81569
GO:0019362	pyridine nucleotide metabolic process	0.00483057	-5.33279	7	3	0.0133929	224	4085	NAMPT,RNLS,NNMT	0.000358778	7.81569
GO:0019363	pyridine nucleotide biosynthetic process	0.00483057	-5.33279	7	3	0.0133929	224	4085	NAMPT,NNMT,RNLS	0.000358778	7.81569
GO:0046496	nicotinamide nucleotide metabolic process	0.00483057	-5.33279	7	3	0.0133929	224	4085	RNLS,NNMT,NAMPT	0.000358778	7.81569
GO:0019359	nicotinamide nucleotide biosynthetic process	0.00483057	-5.33279	7	3	0.0133929	224	4085	NNMT,RNLS,NAMPT	0.000358778	7.81569
GO:0007398	ectoderm development	0.00483057	-5.33279	7	3	0.0133929	224	4085	ITGA6,CTNNB1,SMURF1	0.000358778	7.81569
GO:0048699	generation of neurons	0.00490526	-5.31745	457	38	0.169643	224	4085	PTPRS,AREG,PRKG1,THRB,LRRK2,ETV5,SPAG9,CD38,SH3RF1,CDON,HHIP,STXBP1,EZR,RPS6KA5,ITGA6,VCL,HERC1,SMURF1,SYT1,PER2,SEMA4A,ZSWIM5,PDLIM5,CTNNB1,CIT,PRKCQ,ACSL4,ZSWIM4,HECW2,CAMK1D,ANK3,RORA,KIDINS220,KANK1,ULK2,AUTS2,ADGRV1,DNM3	0.000369219	1.51639
GO:0000186	activation of MAPKK activity	0.00497094	-5.30415	30	6	0.0267857	224	4085	KIDINS220,RIPK1,MAP3K8,MAP3K14,MAP3K20,LRRK2	0.000375726	3.64732
GO:0050848	regulation of calcium-mediated signaling	0.00497094	-5.30415	30	6	0.0267857	224	4085	CHP1,RCAN1,AKAP6,ITPR1,PDE4D,LRRK2	0.000375726	3.64732
GO:2000026	regulation of multicellular organismal development	0.00499379	-5.29956	581	46	0.205357	224	4085	PTPRS,TRIB1,ANXA1,DUSP6,SH3RF1,TNRC6C,TCIM,RIPK1,ATP2B1,SPAG9,HNF1B,CDON,AKAP6,LAMA3,ZFP36,SMURF1,PLEKHA4,PER2,ZSWIM5,ERAP1,PRKCQ,ZSWIM4,WWTR1,CAMK1D,DNM3,EMP2,LRRK2,THRB,CAV1,ETV5,CD38,ITGA6,SYT1,COL4A3,TOX,SEMA4A,PDLIM5,TGFBR2,SFRP4,CTNNB1,HECW2,BMP1,ULK2,KIDINS220,KANK1,ADGRV1	0.000377248	1.44386
GO:0040008	regulation of growth	0.00502435	-5.29346	197	20	0.0892857	224	4085	SOCS6,DUSP6,TGFBR2,CD38,RIPK1,PTPRS,RPS6KA3,SYT1,CD36,SEMA4A,ULK2,SMURF1,PLCE1,NEDD9,HNF1B,CACNA2D2,EZR,PRKCQ,AKAP6,IGFBP7	0.000380118	1.85143
GO:0051346	negative regulation of hydrolase activity	0.00507168	-5.28408	119	14	0.0625	224	4085	RPS6KA3,CHP1,ANXA1,LRRK2,COL4A3,PPP1R10,PPP1R1C,CRIM1,DLG2,CNST,SH3RF1,ARFGEF3,SERPINB1,RFFL	0.000385923	2.14548
GO:0001932	regulation of protein phosphorylation	0.00514901	-5.26895	428	36	0.160714	224	4085	MAP3K20,AREG,CD36,TRIB1,EMP2,LRRK2,DUSP6,CAV1,PDE8A,DUSP1,TCIM,SPAG9,RIPK1,SH3RF1,PELI2,CDON,EZR,RPS6KA5,PTPN13,MAP3K14,CHP1,PDE4D,HEG1,TGFBR2,CTNNB1,MAP3K8,PILRB,WWTR1,KIDINS220,CCNYL1,MFHAS1,CNKSR3,AKAP13,GPRC5D,PLCE1,NEDD9	0.000397062	1.53392
GO:0007267	cell-cell signaling	0.00524018	-5.2514	253	24	0.107143	224	4085	SYT1,DLG2,PCSK5,CTNNB1,SFRP4,CACNA1D,GRK5,NAMPT,CHRM3,FERMT2,AMOTL1,CACNB4,AREG,LRRK2,ANXA1,CAV1,ETV5,UNC13B,TNRC6C,STXBP1,HNF1B,DLGAP1,SMURF1,SLC1A1	0.00041082	1.72995
GO:0016049	cell growth	0.00535633	-5.22948	40	7	0.03125	224	4085	VCL,CTNNB1,TGFBR2,AKAP13,PDLIM5,ULK2,AUTS2	0.000429373	3.19141
GO:0002696	positive regulation of leukocyte activation	0.0053718	-5.22659	72	10	0.0446429	224	4085	MAP3K8,PRKCQ,STXBP1,PELI1,LRRK2,TOX,ANXA1,CAV1,TGFBR2,CD38	0.000429532	2.53286
GO:0060548	negative regulation of cell death	0.00546045	-5.21022	311	28	0.125	224	4085	NFKB1,EYA4,LMNA,ITGA6,STXBP1,RFFL,PELI1,HNF1B,AGR3,HHIP,SH3RF1,RIPK1,CD38,TCIM,DUSP1,PDE8A,CAV1,PPP1R10,LRRK2,MCL1,ANXA1,RPS6KA3,CAMK1D,GRK5,PRKCQ,CTNNB1,NCOA7,CHST11	0.000443261	1.64188
GO:0050808	synapse organization	0.00563006	-5.17963	84	11	0.0491071	224	4085	DNM3,ANK3,CACNB4,SYBU,CACNA2D2,CTNNB1,DLG2,UNC13B,ETV5,LRRK2,PTPRS	0.000472671	2.38813
GO:0055080	cation homeostasis	0.00568253	-5.17036	146	16	0.0714286	224	4085	AKAP6,SLC4A4,STEAP4,CACNA1D,PLCE1,EPAS1,ANK3,CD36,SLC12A2,ITPR1,LRRK2,CHP1,MCU,ATP2B1,CD38,CAV1	0.000479913	1.99853
GO:0034121	regulation of toll-like receptor signaling pathway	0.00579164	-5.15134	22	5	0.0223214	224	4085	CD36,PELI1,PTPRS,CAV1,MFHAS1	0.000492336	4.14468
GO:0050671	positive regulation of lymphocyte proliferation	0.00579164	-5.15134	22	5	0.0223214	224	4085	TGFBR2,CD38,ANXA1,PRKCQ,PELI1	0.000492336	4.14468
GO:0032946	positive regulation of mononuclear cell proliferation	0.00579164	-5.15134	22	5	0.0223214	224	4085	ANXA1,CD38,TGFBR2,PELI1,PRKCQ	0.000492336	4.14468
GO:0042325	regulation of phosphorylation	0.00583021	-5.1447	477	39	0.174107	224	4085	WWTR1,CTNNB1,MAP3K8,PILRB,CNKSR3,AKAP13,GPRC5D,PLCE1,NEDD9,KIDINS220,CCNYL1,MFHAS1,PDE4D,CHP1,MAP3K14,TGFBR2,HEG1,ITGA6,PTPN13,CDON,PELI2,RPS6KA5,EZR,NUP98,CD36,TRIB1,EMP2,LRRK2,MAP3K20,AREG,TCIM,RIPK1,SPAG9,SH3RF1,SOCS6,DUSP6,CAV1,PDE8A,DUSP1	0.000496924	1.49104
GO:0072006	nephron development	0.00588776	-5.13488	31	6	0.0267857	224	4085	WWTR1,PLCE1,COL4A3,HNF1B,CTNNB1,FMN1	0.000505265	3.52967
GO:0060284	regulation of cell development	0.0059352	-5.12685	284	26	0.116071	224	4085	CAMK1D,ULK2,KANK1,KIDINS220,NEDD9,AKAP13,DNM3,CTNNB1,HECW2,ZSWIM4,ZSWIM5,PDLIM5,SYT1,PER2,SEMA4A,SMURF1,CDON,ITGA6,AKAP6,ETV5,CD38,SPAG9,PTPRS,LRRK2,TRIB1,THRB	0.000511644	1.66955
GO:0045664	regulation of neuron differentiation	0.00595346	-5.12378	200	20	0.0892857	224	4085	DNM3,KANK1,ULK2,KIDINS220,SMURF1,CAMK1D,ZSWIM4,HECW2,ITGA6,CDON,PDLIM5,SPAG9,CD38,ZSWIM5,ETV5,LRRK2,THRB,SEMA4A,SYT1,PTPRS	0.000512244	1.82366
GO:0034762	regulation of transmembrane transport	0.00602795	-5.11135	134	15	0.0669643	224	4085	CACNB4,ANK3,CNKSR3,KCNJ15,CACNA2D2,AKAP6,HECW2,CACNA1D,CAV1,RIPK1,DLG2,KCNS3,CHP1,PDE4D,PER2	0.00052404	2.04141
GO:0046942	carboxylic acid transport	0.0060696	-5.10446	62	9	0.0401786	224	4085	SLC7A2,CD36,ANXA1,ACSL4,SYT1,STXBP1,ABCC4,UNC13B,SLC1A1	0.000526259	2.64725
GO:0015849	organic acid transport	0.0060696	-5.10446	62	9	0.0401786	224	4085	UNC13B,SLC1A1,ANXA1,CD36,SLC7A2,ABCC4,SYT1,STXBP1,ACSL4	0.000526259	2.64725
GO:0007565	female pregnancy	0.00616518	-5.08884	41	7	0.03125	224	4085	TGFBR2,CD38,ACSL4,PCSK5,EMP2,IGFBP7,NAMPT	0.000542402	3.11357
GO:0048514	blood vessel morphogenesis	0.00633544	-5.0616	122	14	0.0625	224	4085	RORA,EPAS1,PARVA,NR4A1,CTNNB1,AMOTL1,ARHGAP24,HEG1,CAV1,COL18A1,ERAP1,TGFBR2,SEMA4A,THSD7A	0.000574215	2.09273
GO:0050867	positive regulation of cell activation	0.00653926	-5.02993	74	10	0.0446429	224	4085	ANXA1,TOX,LRRK2,PELI1,MAP3K8,PRKCQ,STXBP1,TGFBR2,CD38,CAV1	0.000614136	2.46441
GO:0043405	regulation of MAP kinase activity	0.00658002	-5.02372	110	13	0.0580357	224	4085	MAP3K8,PLCE1,AKAP13,KIDINS220,LRRK2,TRIB1,MAP3K14,MAP3K20,RIPK1,SPAG9,DUSP1,CAV1,DUSP6	0.000619467	2.15524
GO:0030036	actin cytoskeleton organization	0.00664814	-5.01342	202	20	0.0892857	224	4085	PACSIN2,PDLIM5,FRMD3,ANXA1,THSD7A,PRKG1,RHOBTB1,EMP2,DIAPH2,KANK1,AUTS2,DSTN,PDLIM1,NEDD9,PARVA,FMN1,EZR,ANTXR1,CIT,AMOTL1	0.000630769	1.8056
GO:0050801	ion homeostasis	0.00683652	-4.98548	162	17	0.0758929	224	4085	AKAP6,SLC4A4,CACNA1D,STEAP4,SFRP4,PLCE1,ANK3,EPAS1,ITPR1,CD36,SLC12A2,LRRK2,CHP1,MCU,ATP2B1,CD38,CAV1	0.000668927	1.91372
GO:0032355	response to estradiol	0.0069221	-4.97304	32	6	0.0267857	224	4085	CD38,ANXA1,AREG,CTNNB1,DUSP1,STXBP1	0.000684542	3.41936
GO:0050670	regulation of lymphocyte proliferation	0.00706185	-4.95305	42	7	0.03125	224	4085	PRKCQ,CTNNB1,PELI1,ANXA1,SH3RF1,CD38,TGFBR2	0.000704535	3.03943
GO:0032944	regulation of mononuclear cell proliferation	0.00706185	-4.95305	42	7	0.03125	224	4085	CD38,TGFBR2,SH3RF1,ANXA1,CTNNB1,PELI1,PRKCQ	0.000704535	3.03943
GO:0061041	regulation of wound healing	0.00706185	-4.95305	42	7	0.03125	224	4085	ANXA1,CD36,PRKG1,PRKCQ,TGFBR2,KANK1,CAV1	0.000704535	3.03943
GO:0007188	adenylate cyclase-modulating G protein-coupled receptor signaling pathway	0.00707641	-4.95099	23	5	0.0223214	224	4085	CHRM3,GRK5,AKAP13,PDE4D,CACNA1D	0.000704535	3.96448
GO:0023051	regulation of signaling	0.00711159	-4.94603	1067	75	0.334821	224	4085	SFRP4,CTNNB1,GRK5,CACNA1D,RORA,KANK1,KIDINS220,AUTS2,AKAP13,ADGRV1,CNKSR3,PLCE1,SYT1,CHP1,MAP3K14,TGFBR2,DLG2,ARFGEF3,CACNA2D2,PELI1,EZR,RFFL,ITGA6,NFKB1,KCNS3,MAP3K20,RCAN1,CD36,EMP2,LRRK2,RHOBTB1,MCL1,PACSIN2,PDE8A,DUSP1,CAV1,CD38,UNC13B,PRKCQ,MAP3K8,WWTR1,SYBU,MFHAS1,CHST11,PER2,PDE4D,PLEKHA4,HEG1,TMEM65,CDON,PELI2,HNF1B,HHIP,STXBP1,ARHGAP24,DAPK2,AKAP6,PTPN13,SMURF1,LMNA,EYA4,PTPRS,SCTR,AREG,…	0.000708773	1.28186
GO:0045907	positive regulation of vasoconstriction	0.00741843	-4.90379	8	3	0.0133929	224	4085	CHRM3,CD38,CAV1	0.000748796	6.83873
GO:0051899	membrane depolarization	0.00741843	-4.90379	8	3	0.0133929	224	4085	CACNA1D,CACNB4,CAV1	0.000748796	6.83873
GO:0000188	inactivation of MAPK activity	0.00741843	-4.90379	8	3	0.0133929	224	4085	CAV1,DUSP1,DUSP6	0.000748796	6.83873
GO:0046847	filopodium assembly	0.00741843	-4.90379	8	3	0.0133929	224	4085	DNM3,ITGA6,EZR	0.000748796	6.83873
GO:0001765	membrane raft assembly	0.00741843	-4.90379	8	3	0.0133929	224	4085	EMP2,CAV1,PACSIN2	0.000748796	6.83873
GO:0035137	hindlimb morphogenesis	0.00741843	-4.90379	8	3	0.0133929	224	4085	CTNNB1,FMN1,AFF3	0.000748796	6.83873
GO:1903205	regulation of hydrogen peroxide-induced cell death	0.00741843	-4.90379	8	3	0.0133929	224	4085	PDE8A,RIPK1,LRRK2	0.000748796	6.83873
GO:0072525	pyridine-containing compound biosynthetic process	0.00741843	-4.90379	8	3	0.0133929	224	4085	RNLS,NNMT,NAMPT	0.000748796	6.83873
GO:2001236	regulation of extrinsic apoptotic signaling pathway	0.0075109	-4.8914	53	8	0.0357143	224	4085	MCL1,ITGA6,RFFL,SH3RF1,EYA4,RIPK1,CAV1,LMNA	0.00076256	2.7527
GO:0043270	positive regulation of ion transport	0.0075109	-4.8914	53	8	0.0357143	224	4085	ANK3,CAV1,CNKSR3,ATP2B1,CHP1,STXBP1,AKAP6,CACNA1D	0.00076256	2.7527
GO:0022008	neurogenesis	0.00771313	-4.86483	485	39	0.174107	224	4085	ZSWIM5,PDLIM5,SYT1,PER2,SEMA4A,AUTS2,ULK2,KIDINS220,KANK1,RORA,CAMK1D,ANK3,DNM3,ADGRV1,ACSL4,PRKCQ,CIT,CTNNB1,HECW2,ZSWIM4,ETV5,SH3RF1,SPAG9,CD38,AREG,PTPRS,LRRK2,ANXA1,THRB,PRKG1,SMURF1,HERC1,EZR,RPS6KA5,STXBP1,HHIP,CDON,VCL,ITGA6	0.000806531	1.46645
GO:0010646	regulation of cell communication	0.0078205	-4.85101	1054	74	0.330357	224	4085	SFRP4,CTNNB1,CACNA1D,GRK5,AUTS2,RORA,KIDINS220,KANK1,PLCE1,ADGRV1,AKAP13,CNKSR3,SYT1,CHP1,MAP3K14,DLG2,TGFBR2,EZR,RFFL,ARFGEF3,CACNA2D2,PELI1,ITGA6,NFKB1,RCAN1,KCNS3,MAP3K20,LRRK2,RHOBTB1,EMP2,MCL1,CD36,PDE8A,DUSP1,CAV1,PACSIN2,UNC13B,CD38,PRKCQ,MAP3K8,SYBU,WWTR1,MFHAS1,ANK3,CHST11,PLEKHA4,PDE4D,PER2,HEG1,STXBP1,PELI2,CDON,HNF1B,HHIP,PTPN13,ARHGAP24,DAPK2,AKAP6,LMNA,SMURF1,EYA4,MCU,SCTR,AREG,PTPR…	0.000828391	1.28037
GO:0070663	regulation of leukocyte proliferation	0.00805182	-4.82186	43	7	0.03125	224	4085	SH3RF1,TGFBR2,CD38,PRKCQ,CTNNB1,PELI1,ANXA1	0.000880176	2.96875
GO:0042129	regulation of T cell proliferation	0.00808206	-4.81811	33	6	0.0267857	224	4085	CTNNB1,PELI1,PRKCQ,TGFBR2,ANXA1,SH3RF1	0.000880176	3.31575
GO:0098693	regulation of synaptic vesicle cycle	0.00808206	-4.81811	33	6	0.0267857	224	4085	STXBP1,SYT1,CACNA1D,LRRK2,DNM3,UNC13B	0.000880176	3.31575
GO:0050790	regulation of catalytic activity	0.00830045	-4.79145	709	53	0.236607	224	4085	PCSK5,CTNNB1,CACNA1D,KIDINS220,CCNYL1,ADGRV1,AKAP13,PLCE1,NEDD9,MAP3K14,CHP1,COL4A3,TGFBR2,CNST,DLG2,SERPINB1,ARFGEF3,RFFL,ANTXR1,TBC1D1,ITGA6,NFKB1,MAP3K20,RCAN1,PRKG1,PPP4R1,EMP2,LRRK2,PPP1R10,DUSP1,CAV1,CRIM1,PPP1R1C,PILRB,MAP3K8,PRKCQ,WWTR1,GPRC5D,MTRR,HEG1,TBC1D4,ARHGAP24,ZFP36,MTMR12,RPS6KA3,TRIB1,ANXA1,SOCS6,DUSP6,TCIM,RIPK1,SPAG9,SH3RF1	0.000892681	1.36324
GO:0001568	blood vessel development	0.00835197	-4.78526	152	16	0.0714286	224	4085	ERAP1,TGFBR2,HEG1,CAV1,COL18A1,THSD7A,SEMA4A,PARVA,NR4A1,EPAS1,RORA,ARHGAP24,AMOTL1,ANTXR1,CTNNB1,PCSK5	0.000892681	1.91964
GO:0050896	response to stimulus	0.00840525	-4.7789	1990	127	0.566964	224	4085	PER2,ERAP1,TBC1D4,ABCA3,PRKCQ,CIT,ABCC4,CBR3,NAMPT,WWTR1,ANK3,CAMK1D,NNMT,GPRC5D,KCNK1,MCU,SCTR,TRIB1,SLC12A2,ANXA1,JMJD1C,SPAG9,TNRC6C,TCIM,CDON,HNF1B,IGFBP7,SLC7A2,ARHGAP24,AKAP6,LAMA3,ACO2,SMURF1,SYT1,RGL1,COL4A3,DLG2,RFX2,TGFBR2,ALPL,ACSL4,CXCL2,SFRP4,GRK5,BMP1,NEDD9,ADGRV1,NR4A1,RCAN1,RHOBTB1,LRRK2,PRKG1,THRB,CD36,PDE8A,DUSP1,COL18A1,UNC13B,CD38,SRSF7,CRIM1,RPS6KA5,PELI1,LARGE1,VCL,RNLS,CGN,…	0.000892681	1.16384
GO:0030323	respiratory tube development	0.00841195	-4.7781	54	8	0.0357143	224	4085	THRB,PCSK5,CTNNB1,HHIP,TNS3,TGFBR2,HEG1,EPAS1	0.000892681	2.70172
GO:0050796	regulation of insulin secretion	0.00841195	-4.7781	54	8	0.0357143	224	4085	CD38,PER2,ITPR1,SYBU,CACNA1D,CACNA2D2,KCNS3,MCU	0.000892681	2.70172
GO:0048638	regulation of developmental growth	0.00853883	-4.76313	101	12	0.0535714	224	4085	ULK2,SMURF1,HNF1B,CACNA2D2,EZR,AKAP6,DUSP6,TGFBR2,RIPK1,PTPRS,SYT1,SEMA4A	0.000892681	2.16673
GO:0019935	cyclic-nucleotide-mediated signaling	0.00854781	-4.76208	24	5	0.0223214	224	4085	AKAP6,CD36,PRKG1,PDE4D,AKAP13	0.000892681	3.79929
GO:0070665	positive regulation of leukocyte proliferation	0.00854781	-4.76208	24	5	0.0223214	224	4085	ANXA1,TGFBR2,CD38,PELI1,PRKCQ	0.000892681	3.79929
GO:0051241	negative regulation of multicellular organismal process	0.00864669	-4.75058	307	27	0.120536	224	4085	TGFBR2,SEMA4A,PDE4D,COL4A3,KANK1,ULK2,DNM3,CTNNB1,CD38,ATP2B1,RIPK1,PTPRS,AREG,THRB,TRIB1,ANXA1,PRKG1,LRRK2,ZFP36,SMURF1,LMNA,NFKB1,RNLS,SERPINB1,HNF1B,EZR,RPS6KA5	0.000892681	1.60387
GO:0032101	regulation of response to external stimulus	0.00887756	-4.72423	293	26	0.116071	224	4085	RORA,CAMK1D,MFHAS1,ZSWIM4,PGC,PRKCQ,ERAP1,TGFBR2,ZSWIM5,SEMA4A,NFKB1,DAPK2,SLC7A2,PELI1,RPS6KA5,UNC13B,RIPK1,CAV1,DUSP1,ANXA1,CD36,TRIB1,PRKG1,LRRK2,PTPRS,RPS6KA3	0.000941873	1.61827
GO:0010033	response to organic substance	0.00896463	-4.71447	826	60	0.267857	224	4085	THRB,CD36,LRRK2,MCL1,ERCC1,CD38,UNC13B,SRSF7,PDE8A,CAV1,DUSP1,ITGA6,PELI1,RPS6KA5,EZR,CGN,NFKB1,RNLS,AFF3,COL4A3,MAP3K14,RFX2,TGFBR2,ALPL,CHRM3,FERMT2,CXCL2,SFRP4,CTNNB1,ACSL4,NR4A1,RORA,KIDINS220,ANXA1,SLC12A2,TRIB1,AREG,RPS6KA3,RIPK1,ATP2B1,DUSP6,AKAP6,IGFBP7,PTPN13,CATSPERB,PELI2,HNF1B,STXBP1,SMURF1,ZFP36,KLF6,LMNA,PDE4D,ABCA3,TBC1D4,NAMPT,ABCC4,MAP3K8,NNMT,RAB31	0.000959146	1.32469
GO:0010977	negative regulation of neuron projection development	0.00914055	-4.69503	44	7	0.03125	224	4085	LRRK2,SEMA4A,PTPRS,DNM3,CD38,ULK2,KANK1	0.000991343	2.90128
GO:0044706	multi-multicellular organism process	0.00914055	-4.69503	44	7	0.03125	224	4085	CD38,TGFBR2,PCSK5,ACSL4,NAMPT,IGFBP7,EMP2	0.000991343	2.90128
GO:0030029	actin filament-based process	0.00914477	-4.69457	222	21	0.09375	224	4085	CACNA1D,AMOTL1,FMN1,EZR,ANTXR1,CIT,NEDD9,PARVA,PDLIM1,AUTS2,DSTN,KANK1,RHOBTB1,EMP2,DIAPH2,ANXA1,THSD7A,PRKG1,FRMD3,PDLIM5,PACSIN2	0.000991343	1.72508
GO:0051588	regulation of neurotransmitter transport	0.0093756	-4.66965	34	6	0.0267857	224	4085	LRRK2,CACNA1D,UNC13B,PER2,SYT1,STXBP1	0.00104084	3.21822
GO:0051924	regulation of calcium ion transport	0.00939173	-4.66793	55	8	0.0357143	224	4085	AKAP6,ATP2B1,PDE4D,CACNA1D,CACNB4,CTNNB1,GRAMD2A,CAV1	0.00104084	2.6526
GO:0006816	calcium ion transport	0.00939173	-4.66793	55	8	0.0357143	224	4085	ATP2B1,ITPR1,PLCE1,CACNA1D,CACNA2D2,CACNB4,CAV1,MCU	0.00104084	2.6526
GO:0060688	regulation of morphogenesis of a branching structure	0.00950043	-4.65642	16	4	0.0178571	224	4085	LRRK2,ETV5,CTNNB1,HNF1B	0.00105992	4.55915
GO:0090303	positive regulation of wound healing	0.00950043	-4.65642	16	4	0.0178571	224	4085	KANK1,TGFBR2,ANXA1,CD36	0.00105992	4.55915
GO:0032496	response to lipopolysaccharide	0.0100887	-4.59634	67	9	0.0401786	224	4085	TRIB1,CD36,PDE4D,PELI1,CXCL2,RPS6KA3,ALPL,NFKB1,ZFP36	0.00121214	2.44969
GO:0006865	amino acid transport	0.0102183	-4.58358	25	5	0.0223214	224	4085	SYT1,STXBP1,SLC1A1,SLC7A2,UNC13B	0.00123806	3.64732
GO:0003015	heart process	0.0102183	-4.58358	25	5	0.0223214	224	4085	AKAP13,PDE4D,WWTR1,CACNA1D,CAV1	0.00123806	3.64732
GO:0035305	negative regulation of dephosphorylation	0.0103335	-4.57236	45	7	0.03125	224	4085	CHP1,ARFGEF3,MFHAS1,PPP1R10,DLG2,CNST,PPP1R1C	0.00126526	2.83681
GO:0043069	negative regulation of programmed cell death	0.0103598	-4.56982	282	25	0.111607	224	4085	PELI1,HNF1B,HHIP,STXBP1,RFFL,ITGA6,LMNA,EYA4,NFKB1,RPS6KA3,ANXA1,LRRK2,MCL1,PPP1R10,DUSP1,CAV1,CD38,RIPK1,TCIM,SH3RF1,CTNNB1,PRKCQ,GRK5,CAMK1D,CHST11	0.00126751	1.61672
GO:0048705	skeletal system morphogenesis	0.0104542	-4.56075	56	8	0.0357143	224	4085	TGFBR2,ALPL,FMN1,SFRP4,HHIP,CTNNB1,CHST11,BMP1	0.00128903	2.60523
GO:0051952	regulation of amine transport	0.0106819	-4.53921	9	3	0.0133929	224	4085	SYT1,STXBP1,PER2	0.00130696	6.07887
GO:0110111	negative regulation of animal organ morphogenesis	0.0106819	-4.53921	9	3	0.0133929	224	4085	THRB,CTNNB1,HNF1B	0.00130696	6.07887
GO:0006733	oxidoreduction coenzyme metabolic process	0.0106819	-4.53921	9	3	0.0133929	224	4085	NNMT,RNLS,NAMPT	0.00130696	6.07887
GO:0006939	smooth muscle contraction	0.0106819	-4.53921	9	3	0.0133929	224	4085	PDE4D,CD38,CHRM3	0.00130696	6.07887
GO:0034123	positive regulation of toll-like receptor signaling pathway	0.0106819	-4.53921	9	3	0.0133929	224	4085	MFHAS1,CAV1,PELI1	0.00130696	6.07887
GO:2000516	positive regulation of CD4-positive, alpha-beta T cell activation	0.0106819	-4.53921	9	3	0.0133929	224	4085	PRKCQ,ANXA1,TGFBR2	0.00130696	6.07887
GO:0034110	regulation of homotypic cell-cell adhesion	0.0106819	-4.53921	9	3	0.0133929	224	4085	PRKCQ,ANK3,PRKG1	0.00130696	6.07887
GO:1990266	neutrophil migration	0.0106819	-4.53921	9	3	0.0133929	224	4085	CXCL2,DAPK2,PDE4D	0.00130696	6.07887
GO:0072524	pyridine-containing compound metabolic process	0.0106819	-4.53921	9	3	0.0133929	224	4085	RNLS,NNMT,NAMPT	0.00130696	6.07887
GO:0003018	vascular process in circulatory system	0.0108105	-4.52723	35	6	0.0267857	224	4085	ATP2B1,CD38,CAV1,CHRM3,PER2,PRKG1	0.00132959	3.12628
GO:0045444	fat cell differentiation	0.0108105	-4.52723	35	6	0.0267857	224	4085	ITGA6,GRK5,PER2,STEAP4,ERAP1,NR4A1	0.00132959	3.12628
GO:0016477	cell migration	0.0108164	-4.52669	254	23	0.102679	224	4085	PRKCQ,CTNNB1,CXCL2,AMOTL1,AUTS2,KANK1,NEDD9,PARVA,NR4A1,SEMA4A,PDE4D,DAPK2,ITGA6,LAMA3,EMP2,RHOBTB1,LRRK2,ANXA1,SLC12A2,PRKG1,CAV1,SH3RF1,TNS3	0.00132959	1.65135
GO:0002237	response to molecule of bacterial origin	0.0110893	-4.50178	68	9	0.0401786	224	4085	ALPL,NFKB1,ZFP36,PDE4D,TRIB1,CD36,CXCL2,PELI1,RPS6KA3	0.00140268	2.41367
GO:0031399	regulation of protein modification process	0.011224	-4.4897	591	45	0.200893	224	4085	MFHAS1,GPRC5D,MAP3K8,PILRB,WWTR1,HEG1,NCOA7,PER2,PDE4D,LMNA,PELI2,CDON,PTPN13,DUSP6,RIPK1,SPAG9,TCIM,SH3RF1,AREG,TRIB1,KIDINS220,CCNYL1,AUTS2,AKAP13,CNKSR3,NEDD9,PLCE1,CTNNB1,TGFBR2,CHP1,MAP3K14,PELI1,EZR,RPS6KA5,PPP1R10,DUSP1,CAV1,PDE8A,PPP1R1C,MAP3K20,RCAN1,CD36,LRRK2,EMP2,PPP4R1	0.0014367	1.38857
GO:0002682	regulation of immune system process	0.0112718	-4.48545	419	34	0.151786	224	4085	TGFBR2,ERAP1,TOX,PDE4D,RORA,CAMK1D,MFHAS1,CTNNB1,PGC,MAP3K8,PILRB,PRKCQ,TNRC6C,TCIM,CD38,RIPK1,SH3RF1,SOCS6,CAV1,DUSP1,CD36,TRIB1,ANXA1,LRRK2,PTPRS,RPS6KA3,NFKB1,ZFP36,DAPK2,SLC7A2,PELI1,EZR,RPS6KA5,STXBP1	0.0014453	1.47982
GO:0070555	response to interleukin-1	0.0116034	-4.45646	57	8	0.0357143	224	4085	CD38,NFKB1,RORA,ANXA1,PELI2,PELI1,RPS6KA5,MAP3K8	0.0015392	2.55952
GO:0070588	calcium ion transmembrane transport	0.011636	-4.45365	46	7	0.03125	224	4085	CACNA1D,PLCE1,ITPR1,ATP2B1,MCU,CACNB4,CACNA2D2	0.00154332	2.77514
GO:1900046	regulation of hemostasis	0.0118993	-4.43127	17	4	0.0178571	224	4085	CD36,PRKG1,CAV1,PRKCQ	0.00159472	4.29097
GO:1903036	positive regulation of response to wounding	0.0118993	-4.43127	17	4	0.0178571	224	4085	KANK1,TGFBR2,ANXA1,CD36	0.00159472	4.29097
GO:0071709	membrane assembly	0.0118993	-4.43127	17	4	0.0178571	224	4085	EMP2,CAV1,PACSIN2,ANK3	0.00159472	4.29097
GO:0030193	regulation of blood coagulation	0.0118993	-4.43127	17	4	0.0178571	224	4085	PRKG1,CD36,PRKCQ,CAV1	0.00159472	4.29097
GO:0097529	myeloid leukocyte migration	0.0118993	-4.43127	17	4	0.0178571	224	4085	CXCL2,ANXA1,DAPK2,PDE4D	0.00159472	4.29097
GO:0001944	vasculature development	0.0119443	-4.42751	158	16	0.0714286	224	4085	EPAS1,RORA,NR4A1,PARVA,PCSK5,CTNNB1,ANTXR1,ARHGAP24,AMOTL1,COL18A1,HEG1,CAV1,ERAP1,TGFBR2,THSD7A,SEMA4A	0.00160265	1.84675
GO:0042221	response to chemical	0.0119748	-4.42495	1072	74	0.330357	224	4085	ITGA6,RPS6KA5,EZR,PELI1,RNLS,NFKB1,CGN,SLC1A1,LRRK2,MCL1,CD36,THRB,ERCC1,CD38,UNC13B,SRSF7,DUSP1,CAV1,PDE8A,ETV5,COL18A1,CHRM3,FERMT2,ACSL4,CXCL2,CTNNB1,SFRP4,ADGRV1,NR4A1,EPAS1,RORA,KIDINS220,AFF3,COL4A3,SEMA4A,SYT1,MAP3K14,DLG2,RFX2,TGFBR2,ALPL,IGFBP7,SLC7A2,PTPN13,AKAP6,STXBP1,PELI2,CATSPERB,HNF1B,LMNA,ZFP36,SMURF1,KLF6,SLC12A2,ANXA1,TRIB1,RPS6KA3,AREG,RIPK1,ATP2B1,DUSP6,NAMPT,PRKCQ,MAP3K8,ABC…	0.00160617	1.25887
GO:0010562	positive regulation of phosphorus metabolic process	0.0120653	-4.41742	330	28	0.125	224	4085	CDON,PELI2,RPS6KA5,ITGA6,MAP3K20,AREG,CD36,EMP2,LRRK2,DUSP6,PDE8A,CAV1,TCIM,RIPK1,SPAG9,SH3RF1,CTNNB1,MAP3K8,PILRB,KIDINS220,CCNYL1,MFHAS1,GPRC5D,AKAP13,PLCE1,NEDD9,MAP3K14,TGFBR2	0.00162227	1.54735
GO:0045937	positive regulation of phosphate metabolic process	0.0120653	-4.41742	330	28	0.125	224	4085	NEDD9,PLCE1,AKAP13,GPRC5D,MFHAS1,CCNYL1,KIDINS220,PILRB,MAP3K8,CTNNB1,TGFBR2,MAP3K14,ITGA6,RPS6KA5,CDON,PELI2,SH3RF1,SPAG9,RIPK1,TCIM,CAV1,PDE8A,DUSP6,LRRK2,EMP2,CD36,AREG,MAP3K20	0.00162227	1.54735
GO:2001234	negative regulation of apoptotic signaling pathway	0.0121626	-4.40939	69	9	0.0401786	224	4085	RFFL,CTNNB1,LRRK2,MCL1,ITGA6,LMNA,SH3RF1,RIPK1,EYA4	0.00164653	2.37869
GO:0044703	multi-organism reproductive process	0.0123414	-4.39479	214	20	0.0892857	224	4085	IGFBP7,SYNE1,NAMPT,ACSL4,CATSPERB,CTNNB1,PCSK5,CCNYL1,EMP2,DIAPH2,LRRK2,THRB,SPAG1,RFX2,ERCC1,UNC13B,CD38,TGFBR2,CREM,ETV5	0.00169661	1.70436
GO:0045446	endothelial cell differentiation	0.0123945	-4.3905	36	6	0.0267857	224	4085	HEG1,COL18A1,EZR,CTNNB1,PTPRS,PDE4D	0.00170726	3.03943
GO:0090276	regulation of peptide hormone secretion	0.0128432	-4.35494	58	8	0.0357143	224	4085	CACNA2D2,KCNS3,MCU,PER2,ITPR1,SYBU,CACNA1D,CD38	0.00184624	2.51539
GO:1902533	positive regulation of intracellular signal transduction	0.0129273	-4.34841	302	26	0.116071	224	4085	MAP3K14,ADGRV1,AKAP13,PLCE1,KIDINS220,MFHAS1,AUTS2,CTNNB1,MAP3K8,RIPK1,SPAG9,TCIM,SH3RF1,PDE8A,CAV1,DUSP6,CD36,LRRK2,MCL1,AREG,SCTR,MAP3K20,AKAP6,PELI2,CDON,PELI1	0.00186746	1.57004
GO:0046883	regulation of hormone secretion	0.0133117	-4.31911	70	9	0.0401786	224	4085	CD38,CACNA1D,SYBU,ITPR1,ANXA1,PER2,MCU,KCNS3,CACNA2D2	0.00198353	2.34471
GO:0042692	muscle cell differentiation	0.0133117	-4.31911	70	9	0.0401786	224	4085	CTNNB1,CDON,CACNA2D2,SYNE1,RORA,LMNA,PDLIM5,AKAP13,SPAG9	0.00198353	2.34471
GO:0009725	response to hormone	0.0134992	-4.30513	259	23	0.102679	224	4085	NFKB1,ZFP36,IGFBP7,STXBP1,CATSPERB,ATP2B1,CD38,CAV1,DUSP1,THRB,ANXA1,AREG,NR4A1,RAB31,RORA,NAMPT,CHRM3,SFRP4,CTNNB1,ALPL,ABCA3,TBC1D4,TGFBR2	0.00204115	1.61947
GO:0043066	negative regulation of apoptotic process	0.0137307	-4.28812	274	24	0.107143	224	4085	ANXA1,LRRK2,MCL1,RPS6KA3,CD38,RIPK1,TCIM,SH3RF1,PPP1R10,CAV1,DUSP1,ITGA6,HHIP,HNF1B,STXBP1,RFFL,EYA4,NFKB1,LMNA,CHST11,GRK5,CTNNB1,PRKCQ,CAMK1D	0.00211513	1.59737
GO:0031401	positive regulation of protein modification process	0.0138594	-4.27879	379	31	0.138393	224	4085	MAP3K8,PILRB,CTNNB1,PLCE1,NEDD9,GPRC5D,AKAP13,AUTS2,CCNYL1,MFHAS1,KIDINS220,CHP1,MAP3K14,TGFBR2,RPS6KA5,PELI1,CDON,PELI2,LMNA,LRRK2,EMP2,CD36,MAP3K20,AREG,SH3RF1,TCIM,RIPK1,SPAG9,DUSP6,PDE8A,CAV1	0.00215343	1.49165
GO:0045859	regulation of protein kinase activity	0.0140949	-4.26194	260	23	0.102679	224	4085	DUSP6,DUSP1,HEG1,CAV1,TCIM,RIPK1,SPAG9,TGFBR2,CHP1,MAP3K14,MAP3K20,LRRK2,EMP2,TRIB1,CCNYL1,KIDINS220,PLCE1,NEDD9,AKAP13,GPRC5D,MAP3K8,PILRB,WWTR1	0.00222967	1.61324
GO:0043112	receptor metabolic process	0.014135	-4.2591	37	6	0.0267857	224	4085	EZR,CD36,RAB31,SMURF1,CAV1,DNM3	0.00222967	2.95729
GO:0006937	regulation of muscle contraction	0.014135	-4.2591	37	6	0.0267857	224	4085	ATP2B1,PLCE1,CAV1,CHRM3,PRKG1,PDE4D	0.00222967	2.95729
GO:0032147	activation of protein kinase activity	0.0142786	-4.24899	121	13	0.0580357	224	4085	MAP3K8,PILRB,KIDINS220,PLCE1,GPRC5D,MAP3K14,MAP3K20,EMP2,LRRK2,DUSP6,RIPK1,TGFBR2,SPAG9	0.00225726	1.9593
GO:0010941	regulation of cell death	0.0143095	-4.24683	504	39	0.174107	224	4085	NCOA7,COL4A3,CHP1,CHST11,AKAP13,CAMK1D,GRK5,PRKCQ,SFRP4,CTNNB1,SH3RF1,TCIM,CD38,RIPK1,UNC13B,DUSP6,DUSP1,CAV1,PDE8A,PPP1R10,COL18A1,MCL1,LRRK2,CD36,ANXA1,RPS6KA3,MAP3K20,NFKB1,EYA4,LMNA,ZFP36,DAPK2,ITGA6,RFFL,STXBP1,PELI1,HHIP,HNF1B,AGR3	0.00225726	1.41117
GO:0022604	regulation of cell morphogenesis	0.0143434	-4.24446	175	17	0.0758929	224	4085	EZR,ZSWIM4,HECW2,FERMT2,KANK1,ULK2,SMURF1,NEDD9,PARVA,DNM3,SYT1,PTPRS,LRRK2,ANXA1,SEMA4A,ZSWIM5,PDLIM5	0.00225726	1.77156
GO:0042391	regulation of membrane potential	0.0144011	-4.24045	83	10	0.0446429	224	4085	LRRK2,CACNA1D,AKAP6,CD36,UNC13B,KCNK1,CAV1,KCNT2,ANK3,CACNB4	0.00225726	2.19718
GO:0001655	urogenital system development	0.0144011	-4.24045	83	10	0.0446429	224	4085	PLCE1,FMN1,PCSK5,HNF1B,CTNNB1,COL4A3,LRRK2,ANXA1,ITGA6,WWTR1	0.00225726	2.19718
GO:0050767	regulation of neurogenesis	0.0144236	-4.23889	246	22	0.0982143	224	4085	CDON,ITGA6,SMURF1,PTPRS,LRRK2,THRB,ETV5,SPAG9,CD38,CTNNB1,HECW2,ZSWIM4,CAMK1D,KIDINS220,ULK2,KANK1,DNM3,SYT1,SEMA4A,PER2,ZSWIM5,PDLIM5	0.00225726	1.63092
GO:0051403	stress-activated MAPK cascade	0.014591	-4.22735	48	7	0.03125	224	4085	TRIB1,MAP3K20,MAP3K8,RIPK1,SPAG9,NFKB1,ZFP36	0.00225726	2.65951
GO:0022603	regulation of anatomical structure morphogenesis	0.0146085	-4.22615	335	28	0.125	224	4085	LRRK2,EMP2,ANXA1,CD36,THRB,PTPRS,ETV5,EZR,HNF1B,SMURF1,COL4A3,PLEKHA4,SEMA4A,SYT1,PDLIM5,TGFBR2,ERAP1,ZSWIM5,FERMT2,HECW2,ZSWIM4,CTNNB1,NEDD9,PARVA,DNM3,AKAP13,ULK2,KANK1	0.00225726	1.52425
GO:2001038	regulation of cellular response to drug	0.0146502	-4.2233	10	3	0.0133929	224	4085	RIPK1,LRRK2,PDE8A	0.00225726	5.47098
GO:0071621	granulocyte chemotaxis	0.0146502	-4.2233	10	3	0.0133929	224	4085	CXCL2,PDE4D,ANXA1	0.00225726	5.47098
GO:0055017	cardiac muscle tissue growth	0.0146502	-4.2233	10	3	0.0133929	224	4085	AKAP13,PDLIM5,HEG1	0.00225726	5.47098
GO:0060419	heart growth	0.0146502	-4.2233	10	3	0.0133929	224	4085	PDLIM5,AKAP13,HEG1	0.00225726	5.47098
GO:2001240	negative regulation of extrinsic apoptotic signaling pathway in absence of ligand	0.0146502	-4.2233	10	3	0.0133929	224	4085	RIPK1,EYA4,MCL1	0.00225726	5.47098
GO:0033137	negative regulation of peptidyl-serine phosphorylation	0.0146502	-4.2233	10	3	0.0133929	224	4085	PDE4D,CNKSR3,CAV1	0.00225726	5.47098
GO:1901099	negative regulation of signal transduction in absence of ligand	0.0146502	-4.2233	10	3	0.0133929	224	4085	MCL1,EYA4,RIPK1	0.00225726	5.47098
GO:0031579	membrane raft organization	0.0146502	-4.2233	10	3	0.0133929	224	4085	EMP2,PACSIN2,CAV1	0.00225726	5.47098
GO:0006835	dicarboxylic acid transport	0.0146548	-4.22299	18	4	0.0178571	224	4085	UNC13B,SLC1A1,SYT1,STXBP1	0.00225726	4.05258
GO:0098739	import across plasma membrane	0.0146548	-4.22299	18	4	0.0178571	224	4085	KCNJ15,SLC12A2,SLC7A2,SLC1A1	0.00225726	4.05258
GO:2000514	regulation of CD4-positive, alpha-beta T cell activation	0.0146548	-4.22299	18	4	0.0178571	224	4085	SH3RF1,ANXA1,TGFBR2,PRKCQ	0.00225726	4.05258
GO:0050818	regulation of coagulation	0.0146548	-4.22299	18	4	0.0178571	224	4085	PRKG1,CD36,PRKCQ,CAV1	0.00225726	4.05258
GO:0044091	membrane biogenesis	0.0146548	-4.22299	18	4	0.0178571	224	4085	EMP2,CAV1,ANK3,PACSIN2	0.00225726	4.05258
GO:0048518	positive regulation of biological process	0.0148703	-4.20839	1729	111	0.495536	224	4085	SCTR,MCU,ANXA1,TRIB1,SPAG9,TCIM,TNRC6C,CDON,HNF1B,AKAP6,SMURF1,PER2,RBM23,NCOA7,ERAP1,ABCC4,PRKCQ,CIT,WWTR1,NAMPT,SYBU,ANK3,CAMK1D,GPRC5D,HIVEP3,HNRNPLL,CD36,THRB,LRRK2,RHOBTB1,COL18A1,DUSP1,PDE8A,UNC13B,CD38,TNS3,CACNA2D2,PELI1,RPS6KA5,ANTXR1,SYT1,VPS37B,TOX,COL4A3,TGFBR2,RFX2,CNST,SFRP4,PGC,GRK5,HECW2,BMP1,CCNYL1,ADGRV1,CNKSR3,NR4A1,NEDD9,AREG,RPS6KA3,DUSP6,ATP2B1,RIPK1,SH3RF1,PELI2,STXBP1,DAPK…	0.00232685	1.17077
GO:0042493	response to drug	0.0150709	-4.19499	247	22	0.0982143	224	4085	HNF1B,CATSPERB,SLC7A2,IGFBP7,SLC1A1,NFKB1,AREG,LRRK2,ANXA1,DUSP6,DUSP1,CAV1,COL18A1,RIPK1,CD38,CTNNB1,ABCC4,CHRM3,NNMT,KCNK1,ABCA3,TGFBR2	0.00239201	1.62431
GO:0010563	negative regulation of phosphorus metabolic process	0.0151564	-4.18934	190	18	0.0803571	224	4085	LRRK2,TRIB1,PDE4D,CHP1,CNST,DLG2,PPP1R1C,DUSP6,DUSP1,HEG1,CAV1,PPP1R10,PTPN13,WWTR1,EZR,ARFGEF3,CNKSR3,MFHAS1	0.00240776	1.72768
GO:0045936	negative regulation of phosphate metabolic process	0.0151564	-4.18934	190	18	0.0803571	224	4085	MFHAS1,CNKSR3,EZR,ARFGEF3,PTPN13,WWTR1,HEG1,DUSP1,CAV1,DUSP6,PPP1R10,DLG2,CNST,PPP1R1C,CHP1,LRRK2,PDE4D,TRIB1	0.00240776	1.72768
GO:0051338	regulation of transferase activity	0.0151836	-4.18754	321	27	0.120536	224	4085	ZFP36,SOCS6,DUSP6,CAV1,DUSP1,TCIM,RIPK1,SPAG9,MAP3K20,TRIB1,EMP2,LRRK2,KIDINS220,CCNYL1,GPRC5D,AKAP13,PLCE1,NEDD9,CTNNB1,PILRB,MAP3K8,PRKCQ,WWTR1,HEG1,TGFBR2,MAP3K14,CHP1	0.00240998	1.53392
GO:0050708	regulation of protein secretion	0.0152259	-4.18475	122	13	0.0580357	224	4085	CACNA2D2,SERPINB1,EZR,SYBU,CACNA1D,CD38,UNC13B,KCNS3,MCU,PER2,ANXA1,ITPR1,LRRK2	0.00241774	1.94325
GO:1904062	regulation of cation transmembrane transport	0.0155864	-4.16136	84	10	0.0446429	224	4085	CACNB4,ANK3,CAV1,CNKSR3,DLG2,CHP1,AKAP6,HECW2,PDE4D,CACNA1D	0.00254343	2.17102
GO:0045665	negative regulation of neuron differentiation	0.0156103	-4.15982	60	8	0.0357143	224	4085	PTPRS,LRRK2,SEMA4A,THRB,ULK2,KANK1,CD38,DNM3	0.00254433	2.43155
GO:0072358	cardiovascular system development	0.0157854	-4.14867	163	16	0.0714286	224	4085	PCSK5,CTNNB1,ANTXR1,AMOTL1,ARHGAP24,RORA,EPAS1,NR4A1,PARVA,SEMA4A,THSD7A,COL18A1,HEG1,CAV1,ERAP1,TGFBR2	0.00260227	1.7901
GO:0072511	divalent inorganic cation transport	0.0158493	-4.14463	72	9	0.0401786	224	4085	ITPR1,ATP2B1,CACNA1D,PLCE1,TMEM163,CACNB4,CACNA2D2,MCU,CAV1	0.00261005	2.27958
GO:0070838	divalent metal ion transport	0.0158493	-4.14463	72	9	0.0401786	224	4085	CACNB4,CACNA2D2,MCU,CAV1,ITPR1,ATP2B1,CACNA1D,PLCE1,TMEM163	0.00261005	2.27958
GO:0007010	cytoskeleton organization	0.0165117	-4.10369	384	31	0.138393	224	4085	PDLIM5,SPAG1,CHP1,FRMD3,THSD7A,AUTS2,ANK3,KANK1,PARVA,NEDD9,PLCE1,PDLIM1,CIT,FMN1,TACC1,CTNNB1,NCKAP5,AMOTL1,PACSIN2,EML4,MAP3K20,EMP2,RHOBTB1,DIAPH2,PRKG1,ANXA1,DSTN,LMNA,ANTXR1,EZR,SYNE1	0.00270948	1.47223
GO:0046928	regulation of neurotransmitter secretion	0.0165392	-4.10202	28	5	0.0223214	224	4085	CACNA1D,LRRK2,UNC13B,SYT1,STXBP1	0.00270948	3.25654
GO:0010975	regulation of neuron projection development	0.0166575	-4.09489	164	16	0.0714286	224	4085	LRRK2,SEMA4A,SYT1,PTPRS,PDLIM5,CD38,ZSWIM5,HECW2,ZSWIM4,ITGA6,DNM3,KANK1,KIDINS220,ULK2,SMURF1,CAMK1D	0.00270948	1.77918
GO:0009888	tissue development	0.0168829	-4.08145	431	34	0.151786	224	4085	PTPRS,AREG,HIVEP3,THRB,ANXA1,COL18A1,CAV1,CDON,HNF1B,HHIP,EZR,ITGA6,LARGE1,VCL,SMURF1,LAMA3,LMNA,NINJ2,CHST11,SEMA4A,PDE4D,TOX,HEG1,TGFBR2,ALPL,PDLIM5,EMP1,CTNNB1,FMN1,WWTR1,NAMPT,BMP1,KAZN,AKAP13	0.00277447	1.43862
GO:0035295	tube development	0.0171527	-4.0656	250	22	0.0982143	224	4085	THRB,AREG,TNS3,COL18A1,CAV1,ITGA6,ARHGAP24,HHIP,HNF1B,THSD7A,SEMA4A,ERAP1,TGFBR2,HEG1,AMOTL1,PCSK5,CTNNB1,FMN1,NR4A1,PARVA,RORA,EPAS1	0.00286931	1.60482
GO:1900408	negative regulation of cellular response to oxidative stress	0.0177824	-4.02955	19	4	0.0178571	224	4085	NCOA7,PDE8A,CTNNB1,LRRK2	0.00306471	3.83929
GO:1901016	regulation of potassium ion transmembrane transporter activity	0.0177824	-4.02955	19	4	0.0178571	224	4085	ANK3,CAV1,AKAP6,CACNA1D	0.00306471	3.83929
GO:1903202	negative regulation of oxidative stress-induced cell death	0.0177824	-4.02955	19	4	0.0178571	224	4085	LRRK2,CTNNB1,NCOA7,PDE8A	0.00306471	3.83929
GO:0007586	digestion	0.0177824	-4.02955	19	4	0.0178571	224	4085	CD36,CHRM3,EZR,PGC	0.00306471	3.83929
GO:0015908	fatty acid transport	0.0177824	-4.02955	19	4	0.0178571	224	4085	CD36,ANXA1,ABCC4,ACSL4	0.00306471	3.83929
GO:0061028	establishment of endothelial barrier	0.0177824	-4.02955	19	4	0.0178571	224	4085	PDE4D,EZR,PTPRS,CTNNB1	0.00306471	3.83929
GO:0051674	localization of cell	0.0182728	-4.00234	281	24	0.107143	224	4085	SEMA4A,PDE4D,CTNNB1,CXCL2,PRKCQ,AMOTL1,KANK1,CCNYL1,AUTS2,NR4A1,NEDD9,PARVA,ANXA1,SLC12A2,PRKG1,LRRK2,RHOBTB1,EMP2,CAV1,TNS3,SH3RF1,DAPK2,ITGA6,LAMA3	0.00324443	1.55757
GO:0048870	cell motility	0.0182728	-4.00234	281	24	0.107143	224	4085	CTNNB1,CXCL2,PRKCQ,AMOTL1,KANK1,CCNYL1,AUTS2,NR4A1,NEDD9,PARVA,PDE4D,SEMA4A,DAPK2,ITGA6,LAMA3,ANXA1,SLC12A2,PRKG1,RHOBTB1,LRRK2,EMP2,CAV1,TNS3,SH3RF1	0.00324443	1.55757
GO:0002791	regulation of peptide secretion	0.0183581	-3.99768	125	13	0.0580357	224	4085	CACNA1D,SYBU,EZR,SERPINB1,CACNA2D2,LRRK2,ANXA1,ITPR1,PER2,MCU,KCNS3,UNC13B,CD38	0.00327022	1.89661
GO:0001818	negative regulation of cytokine production	0.0187861	-3.97464	62	8	0.0357143	224	4085	ZFP36,NFKB1,ATP2B1,EZR,RPS6KA5,SERPINB1,PTPRS,ANXA1	0.00343875	2.35311
GO:0042127	regulation of cell population proliferation	0.0189362	-3.96668	419	33	0.147321	224	4085	LMNA,MYO16,ZFP36,IGFBP7,PELI1,CDON,SH3RF1,TNS3,RIPK1,CD38,DUSP1,CAV1,ETV5,COL18A1,LRRK2,EMP2,TRIB1,ANXA1,PRKG1,P3H2,AREG,NR4A1,GRK5,NAMPT,WWTR1,PRKCQ,CTNNB1,SFRP4,ABCC4,TGFBR2,COL4A3,PER2,CHST11	0.00349259	1.4363
GO:0043549	regulation of kinase activity	0.0190089	-3.96285	282	24	0.107143	224	4085	GPRC5D,AKAP13,PLCE1,NEDD9,KIDINS220,CCNYL1,WWTR1,PILRB,MAP3K8,TGFBR2,HEG1,CHP1,MAP3K14,TCIM,RIPK1,SPAG9,SOCS6,DUSP6,DUSP1,CAV1,TRIB1,EMP2,LRRK2,MAP3K20	0.00351371	1.55205
GO:0048565	digestive tract development	0.0191174	-3.95716	29	5	0.0223214	224	4085	PCSK5,HNF1B,CTNNB1,TGFBR2,ITGA6	0.00353867	3.14424
GO:0048640	negative regulation of developmental growth	0.0191174	-3.95716	29	5	0.0223214	224	4085	PTPRS,ULK2,SEMA4A,TGFBR2,RIPK1	0.00353867	3.14424
GO:0071407	cellular response to organic cyclic compound	0.0193402	-3.94557	153	15	0.0669643	224	4085	RORA,ZFP36,NR4A1,NFKB1,CTNNB1,EZR,AKAP6,ITGA6,CAV1,ALPL,ATP2B1,THRB,ANXA1,PDE4D,LRRK2	0.00353867	1.7879
GO:1990869	cellular response to chemokine	0.0193417	-3.94549	11	3	0.0133929	224	4085	CXCL2,DUSP1,SLC12A2	0.00353867	4.97362
GO:0060544	regulation of necroptotic process	0.0193417	-3.94549	11	3	0.0133929	224	4085	RIPK1,PELI1,CAV1	0.00353867	4.97362
GO:0032743	positive regulation of interleukin-2 production	0.0193417	-3.94549	11	3	0.0133929	224	4085	PRKCQ,ANXA1,PDE4D	0.00353867	4.97362
GO:2000651	positive regulation of sodium ion transmembrane transporter activity	0.0193417	-3.94549	11	3	0.0133929	224	4085	CNKSR3,ANK3,CHP1	0.00353867	4.97362
GO:0050849	negative regulation of calcium-mediated signaling	0.0193417	-3.94549	11	3	0.0133929	224	4085	ITPR1,CHP1,RCAN1	0.00353867	4.97362
GO:0062098	regulation of programmed necrotic cell death	0.0193417	-3.94549	11	3	0.0133929	224	4085	PELI1,CAV1,RIPK1	0.00353867	4.97362
GO:1990868	response to chemokine	0.0193417	-3.94549	11	3	0.0133929	224	4085	SLC12A2,CXCL2,DUSP1	0.00353867	4.97362
GO:0060306	regulation of membrane repolarization	0.0193417	-3.94549	11	3	0.0133929	224	4085	CAV1,AKAP6,CACNA1D	0.00353867	4.97362
GO:0009187	cyclic nucleotide metabolic process	0.0193417	-3.94549	11	3	0.0133929	224	4085	RORA,PDE8A,PDE4D	0.00353867	4.97362
GO:0045860	positive regulation of protein kinase activity	0.0194906	-3.93782	181	17	0.0758929	224	4085	LRRK2,EMP2,MAP3K14,MAP3K20,SPAG9,RIPK1,TGFBR2,TCIM,DUSP6,MAP3K8,PILRB,NEDD9,PLCE1,GPRC5D,AKAP13,CCNYL1,KIDINS220	0.00359204	1.71283
GO:0043406	positive regulation of MAP kinase activity	0.0195791	-3.93329	87	10	0.0446429	224	4085	PLCE1,SPAG9,AKAP13,RIPK1,DUSP6,KIDINS220,LRRK2,MAP3K14,MAP3K8,MAP3K20	0.00361998	2.09616
GO:0003158	endothelium development	0.0203646	-3.89396	40	6	0.0267857	224	4085	PDE4D,COL18A1,PTPRS,CTNNB1,HEG1,EZR	0.00393156	2.73549
GO:2001257	regulation of cation channel activity	0.0203646	-3.89396	40	6	0.0267857	224	4085	CAV1,CACNB4,ANK3,DLG2,AKAP6,PDE4D	0.00393156	2.73549
GO:0010923	negative regulation of phosphatase activity	0.0203646	-3.89396	40	6	0.0267857	224	4085	ARFGEF3,PPP1R10,CHP1,PPP1R1C,DLG2,CNST	0.00393156	2.73549
GO:0001817	regulation of cytokine production	0.0204716	-3.88871	182	17	0.0758929	224	4085	CD36,ANXA1,PDE4D,LRRK2,PTPRS,ATP2B1,RIPK1,HEG1,PELI1,SERPINB1,CTNNB1,RPS6KA5,EZR,PRKCQ,NFKB1,RORA,ZFP36	0.00396874	1.70342
GO:0055065	metal ion homeostasis	0.0207023	-3.87751	127	13	0.0580357	224	4085	ATP2B1,CD38,CAV1,CD36,SLC12A2,ITPR1,MCU,PLCE1,EPAS1,ANK3,AKAP6,STEAP4,CACNA1D	0.0040617	1.86674
GO:0055085	transmembrane transport	0.0211205	-3.85751	255	22	0.0982143	224	4085	KCNT2,ATP2B1,ABCA3,SLC22A23,MCU,KCNS3,MCL1,ITPR1,SLC12A2,ABCA8,SLC1A1,CACNB4,PLCE1,TMEM163,KCNK1,KCNJ15,CACNA2D2,ABCC4,CACNA1D,SLC7A2,STEAP4,SLC4A4	0.00424187	1.57335
GO:0051249	regulation of lymphocyte activation	0.0212896	-3.84954	101	11	0.0491071	224	4085	TOX,ANXA1,SOCS6,CAV1,TGFBR2,CD38,SH3RF1,CTNNB1,PELI1,PRKCQ,MAP3K8	0.00425589	1.98617
GO:0030595	leukocyte chemotaxis	0.0212955	-3.84926	20	4	0.0178571	224	4085	CXCL2,ANXA1,SLC12A2,PDE4D	0.00425589	3.64732
GO:0035265	organ growth	0.0212955	-3.84926	20	4	0.0178571	224	4085	HEG1,TGFBR2,AKAP13,PDLIM5	0.00425589	3.64732
GO:0044070	regulation of anion transport	0.0212955	-3.84926	20	4	0.0178571	224	4085	STXBP1,SFRP4,PER2,RIPK1	0.00425589	3.64732
GO:0070997	neuron death	0.0212955	-3.84926	20	4	0.0178571	224	4085	CIT,LRRK2,THRB,NAMPT	0.00425589	3.64732
GO:1902883	negative regulation of response to oxidative stress	0.0212955	-3.84926	20	4	0.0178571	224	4085	CTNNB1,PDE8A,NCOA7,LRRK2	0.00425589	3.64732
GO:0010771	negative regulation of cell morphogenesis involved in differentiation	0.0219467	-3.81914	30	5	0.0223214	224	4085	SEMA4A,DNM3,PTPRS,KANK1,ULK2	0.00454653	3.03943
GO:0072001	renal system development	0.0219647	-3.81832	76	9	0.0401786	224	4085	PLCE1,HNF1B,PCSK5,CTNNB1,FMN1,ITGA6,WWTR1,LRRK2,COL4A3	0.00454653	2.1596
GO:0030324	lung development	0.0220418	-3.81481	52	7	0.03125	224	4085	THRB,CTNNB1,HHIP,TNS3,TGFBR2,HEG1,EPAS1	0.00457154	2.45493
GO:0009887	animal organ morphogenesis	0.0226737	-3.78655	242	21	0.09375	224	4085	PARVA,LAMA3,WWTR1,ITGA6,BMP1,EZR,FMN1,CDON,HHIP,SFRP4,CTNNB1,HNF1B,TGFBR2,ALPL,HEG1,CAV1,COL18A1,LRRK2,THRB,AREG,CHST11	0.00486642	1.58252
GO:0035556	intracellular signal transduction	0.0235992	-3.74654	537	40	0.178571	224	4085	ZFP36,NFKB1,EZR,RPS6KA5,AKAP6,DAPK2,SOCS6,DUSP1,DUSP6,SPAG9,UNC13B,RIPK1,PPP1R1C,AREG,MAP3K20,RPS6KA3,RCAN1,MCU,PRKG1,TRIB1,ITPR1,CD36,LRRK2,RHOBTB1,MCL1,RAB31,AKAP13,PLCE1,PRKCQ,CIT,MAP3K8,CTNNAL1,WWTR1,AMOTL1,MOK,DLG2,CHP1,MAP3K14,PDE4D,RGL1	0.00532232	1.35841
GO:0006874	cellular calcium ion homeostasis	0.023727	-3.74114	77	9	0.0401786	224	4085	PLCE1,ATP2B1,CD38,CAV1,CACNA1D,CD36,ITPR1,AKAP6,MCU	0.00537515	2.13155
GO:0071900	regulation of protein serine/threonine kinase activity	0.0238489	-3.73602	171	16	0.0714286	224	4085	MAP3K8,AKAP13,PLCE1,KIDINS220,CCNYL1,TRIB1,LRRK2,MAP3K20,MAP3K14,TCIM,SPAG9,RIPK1,DUSP6,HEG1,DUSP1,CAV1	0.00542507	1.70635
GO:0071902	positive regulation of protein serine/threonine kinase activity	0.0239027	-3.73376	116	12	0.0535714	224	4085	SPAG9,RIPK1,TCIM,DUSP6,LRRK2,MAP3K14,MAP3K20,PLCE1,AKAP13,CCNYL1,KIDINS220,MAP3K8	0.00543943	1.88655
GO:1902531	regulation of intracellular signal transduction	0.0240328	-3.72834	586	43	0.191964	224	4085	TRIB1,ITPR1,SCTR,AREG,TCIM,RIPK1,SPAG9,SH3RF1,DUSP6,DAPK2,AKAP6,ARHGAP24,PTPN13,CDON,PELI2,PDE4D,HEG1,MAP3K8,MFHAS1,CD36,MCL1,LRRK2,RHOBTB1,MAP3K20,RCAN1,CAV1,PDE8A,DUSP1,PELI1,ARFGEF3,RFFL,EZR,MAP3K14,CHP1,CTNNB1,CNKSR3,AKAP13,ADGRV1,PLCE1,KANK1,RORA,KIDINS220,AUTS2	0.00549386	1.33818
GO:0051173	positive regulation of nitrogen compound metabolic process	0.0242246	-3.72039	985	67	0.299107	224	4085	MFHAS1,GSAP,GPRC5D,TACC1,PRKCQ,PILRB,MAP3K8,WWTR1,NAMPT,RBM23,NCOA7,PER2,ZFP36,SMURF1,KLF6,LMNA,EYA4,PELI2,CDON,HNF1B,DUSP6,RIPK1,SPAG9,TCIM,TNRC6C,SH3RF1,AREG,RPS6KA3,TRIB1,EPAS1,RORA,KIDINS220,CCNYL1,AUTS2,AKAP13,PDLIM1,NR4A1,NEDD9,PLCE1,CTNNB1,HECW2,TGFBR2,RFX2,CREM,CHP1,MAP3K14,COL4A3,NUP98,NFKB1,PELI1,ANTXR1,RPS6KA5,EZR,ITGA6,ETV5,PPP1R10,CAV1,PDE8A,ERCC1,CD38,MAP3K20,HNRNPLL,HIVEP3,THRB,CD3…	0.00558115	1.24046
GO:0032835	glomerulus development	0.0247646	-3.69834	12	3	0.0133929	224	4085	WWTR1,COL4A3,PLCE1	0.00581292	4.55915
GO:0010939	regulation of necrotic cell death	0.0247646	-3.69834	12	3	0.0133929	224	4085	RIPK1,PELI1,CAV1	0.00581292	4.55915
GO:0035987	endodermal cell differentiation	0.0247646	-3.69834	12	3	0.0133929	224	4085	LAMA3,CTNNB1,HNF1B	0.00581292	4.55915
GO:0050710	negative regulation of cytokine secretion	0.0247646	-3.69834	12	3	0.0133929	224	4085	SERPINB1,EZR,ANXA1	0.00581292	4.55915
GO:0048468	cell development	0.0248446	-3.69511	475	36	0.160714	224	4085	HERC1,LMNA,VCL,CACNA2D2,ANTXR1,EZR,RPS6KA5,STXBP1,ERCC1,ETV5,COL18A1,THRB,PRKG1,DIAPH2,LRRK2,AREG,PTPRS,ADGRV1,AKAP13,PARVA,KIDINS220,ULK2,EPAS1,ANK3,AUTS2,FERMT2,CTNNB1,ACSL4,PRKCQ,PDLIM5,TGFBR2,RFX2,HEG1,PDE4D,SEMA4A,CHST11	0.00584164	1.38214
GO:0001501	skeletal system development	0.0253848	-3.6736	117	12	0.0535714	224	4085	CHST11,RPS6KA3,ALPL,TGFBR2,BMP1,SFRP4,PCSK5,HHIP,CTNNB1,FMN1,PAPSS2,AKAP13	0.0061077	1.87042
GO:0010817	regulation of hormone levels	0.0253848	-3.6736	117	12	0.0535714	224	4085	CD38,KCNS3,MCU,PER2,ANXA1,ITPR1,NFKB1,CACNA2D2,PCSK5,HNF1B,SYBU,CACNA1D	0.0061077	1.87042
GO:0035239	tube morphogenesis	0.0255019	-3.669	201	18	0.0803571	224	4085	FMN1,HNF1B,HHIP,CTNNB1,AMOTL1,ARHGAP24,RORA,EPAS1,PARVA,NR4A1,AREG,SEMA4A,THSD7A,HEG1,CAV1,COL18A1,ERAP1,TGFBR2	0.00615748	1.63313
GO:0007600	sensory perception	0.0255881	-3.66563	78	9	0.0401786	224	4085	THRB,CD36,COL4A3,CACNA1D,EYA4,ADGRV1,DLG2,COL18A1,EPAS1	0.00619013	2.10422
GO:0006954	inflammatory response	0.026009	-3.64931	91	10	0.0446429	224	4085	SLC7A2,ANXA1,CD36,NAMPT,RPS6KA5,PRKCQ,CXCL2,NFKB1,MFHAS1,CAMK1D	0.00623222	2.00402
GO:0051051	negative regulation of transport	0.0260559	-3.64751	131	13	0.0580357	224	4085	PACSIN2,CAV1,TBC1D4,CHP1,CD36,ANXA1,LRRK2,ANK3,NFKB1,SFRP4,SERPINB1,EZR,HECW2	0.00623222	1.80974
GO:0003012	muscle system process	0.0264793	-3.63139	66	8	0.0357143	224	4085	PDLIM5,AKAP13,CD38,CACNA1D,VCL,PDE4D,CHRM3,PRKG1	0.00623222	2.2105
GO:0060173	limb development	0.0266123	-3.62638	54	7	0.03125	224	4085	FMN1,CHST11,PCSK5,CTNNB1,MAP3K20,AFF3,ITGA6	0.00623222	2.364
GO:0048736	appendage development	0.0266123	-3.62638	54	7	0.03125	224	4085	AFF3,ITGA6,FMN1,CHST11,PCSK5,CTNNB1,MAP3K20	0.00623222	2.364
GO:0048646	anatomical structure formation involved in morphogenesis	0.0266659	-3.62437	246	21	0.09375	224	4085	RFX2,ERCC1,TGFBR2,ERAP1,COL18A1,CAV1,SEMA4A,THSD7A,NR4A1,PARVA,EPAS1,HERC1,RORA,LAMA3,ITGA6,ARHGAP24,AMOTL1,CDON,HNF1B,CTNNB1,FMN1	0.00623222	1.55678
GO:0009719	response to endogenous stimulus	0.0266858	-3.62363	430	33	0.147321	224	4085	NAMPT,CHRM3,FERMT2,SFRP4,CTNNB1,NR4A1,RORA,RAB31,KIDINS220,PDE4D,TGFBR2,ABCA3,TBC1D4,ALPL,IGFBP7,AKAP6,STXBP1,EZR,CATSPERB,NFKB1,CGN,ZFP36,SMURF1,LRRK2,THRB,ANXA1,CD36,AREG,ATP2B1,CD38,CAV1,DUSP1,PDE8A	0.00623222	1.39955
GO:0051093	negative regulation of developmental process	0.0267887	-3.61977	261	22	0.0982143	224	4085	TGFBR2,COL4A3,SEMA4A,ADGRV1,DNM3,ULK2,RORA,KANK1,NAMPT,WWTR1,CTNNB1,CD38,RIPK1,CAV1,LRRK2,THRB,ANXA1,TRIB1,AREG,PTPRS,ZFP36,HNF1B	0.00623222	1.53719
GO:0009617	response to bacterium	0.0269333	-3.61439	118	12	0.0535714	224	4085	PDE4D,CD36,TRIB1,CXCL2,PELI1,RPS6KA3,ERAP1,ALPL,TENT5A,NFKB1,ZFP36,CAV1	0.00628113	1.85457
GO:0099177	regulation of trans-synaptic signaling	0.027565	-3.59121	105	11	0.0491071	224	4085	LRRK2,SYT1,SCTR,PTPRS,UNC13B,CD38,PACSIN2,CACNA1D,SYBU,STXBP1,CACNA2D2	0.00659611	1.9105
GO:0050804	modulation of chemical synaptic transmission	0.027565	-3.59121	105	11	0.0491071	224	4085	PACSIN2,UNC13B,CD38,PTPRS,SCTR,SYT1,LRRK2,CACNA2D2,STXBP1,SYBU,CACNA1D	0.00659611	1.9105
GO:0072507	divalent inorganic cation homeostasis	0.0278289	-3.58168	92	10	0.0446429	224	4085	MCU,CACNA1D,ITPR1,AKAP6,CD36,CAV1,ANK3,PLCE1,CD38,ATP2B1	0.00672748	1.98224
GO:0030902	hindbrain development	0.0282384	-3.56707	43	6	0.0267857	224	4085	RORA,HERC1,MYO16,HNF1B,CTNNB1,PTPRS	0.00690614	2.54464
GO:0048660	regulation of smooth muscle cell proliferation	0.0282384	-3.56707	43	6	0.0267857	224	4085	CTNNB1,ABCC4,TRIB1,TGFBR2,NAMPT,PRKG1	0.00690614	2.54464
GO:0022414	reproductive process	0.0282557	-3.56646	323	26	0.116071	224	4085	STXBP1,ANTXR1,CATSPERB,IGFBP7,SYNE1,AREG,DIAPH2,LRRK2,EMP2,ANXA1,THRB,ETV5,UNC13B,CD38,ERCC1,ACSL4,CTNNB1,PCSK5,NAMPT,CCNYL1,EPAS1,SPAG1,TGFBR2,RFX2,ALPL,CREM	0.00690614	1.46796
GO:0000003	reproduction	0.0282557	-3.56646	323	26	0.116071	224	4085	SPAG1,RFX2,TGFBR2,CREM,ALPL,ACSL4,CTNNB1,PCSK5,NAMPT,CCNYL1,EPAS1,AREG,LRRK2,EMP2,DIAPH2,ANXA1,THRB,ETV5,UNC13B,ERCC1,CD38,STXBP1,ANTXR1,CATSPERB,IGFBP7,SYNE1	0.00690614	1.46796
GO:0006732	coenzyme metabolic process	0.0287017	-3.5508	67	8	0.0357143	224	4085	RNLS,AHCYL2,NNMT,CBR3,ACSL4,MTRR,BTD,NAMPT	0.00709736	2.17751
GO:0090257	regulation of muscle system process	0.0287017	-3.5508	67	8	0.0357143	224	4085	CAV1,LMNA,PLCE1,CHRM3,PDE4D,ATP2B1,PRKG1,AKAP6	0.00709736	2.17751
GO:0031098	stress-activated protein kinase signaling cascade	0.0287017	-3.5508	67	8	0.0357143	224	4085	TRIB1,MAP3K14,MAP3K8,MAP3K20,NFKB1,RIPK1,SPAG9,ZFP36	0.00709736	2.17751
GO:0051251	positive regulation of lymphocyte activation	0.0287017	-3.5508	67	8	0.0357143	224	4085	CAV1,CD38,TGFBR2,MAP3K8,PRKCQ,PELI1,ANXA1,TOX	0.00709736	2.17751
GO:0060401	cytosolic calcium ion transport	0.029519	-3.52272	22	4	0.0178571	224	4085	MCU,PLCE1,ITPR1,ATP2B1	0.00753853	3.31575
GO:0070373	negative regulation of ERK1 and ERK2 cascade	0.029519	-3.52272	22	4	0.0178571	224	4085	CNKSR3,DUSP1,DUSP6,EZR	0.00753853	3.31575
GO:0050863	regulation of T cell activation	0.0296171	-3.5194	80	9	0.0401786	224	4085	ANXA1,MAP3K8,PRKCQ,CTNNB1,PELI1,SH3RF1,TGFBR2,CAV1,SOCS6	0.00756353	2.05162
GO:0050768	negative regulation of neurogenesis	0.0296171	-3.5194	80	9	0.0401786	224	4085	PTPRS,CTNNB1,LRRK2,SEMA4A,THRB,ULK2,KANK1,CD38,DNM3	0.00756353	2.05162
GO:0072359	circulatory system development	0.0300285	-3.50561	264	22	0.0982143	224	4085	PARVA,PLCE1,PDLIM1,AKAP13,NR4A1,LMNA,EPAS1,RORA,ARHGAP24,AMOTL1,ANTXR1,CTNNB1,PCSK5,TMEM65,TGFBR2,ERAP1,PDLIM5,HEG1,CAV1,COL18A1,THSD7A,SEMA4A	0.0077908	1.51972
GO:0048513	animal organ development	0.0302417	-3.49853	793	55	0.245536	224	4085	TACC1,CIT,WWTR1,NAMPT,MFHAS1,NNMT,PARVA,CHST11,HEG1,TMEM65,HHIP,HNF1B,CDON,KLF6,ACO2,HERC1,LMNA,LAMA3,PAPSS2,SCTR,AREG,PTPRS,ANXA1,ATP2B1,SFRP4,CTNNB1,PCSK5,FMN1,BMP1,RORA,EPAS1,KAZN,AKAP13,PDLIM1,ADGRV1,PLCE1,SYT1,TOX,SEMA4A,COL4A3,PDLIM5,ALPL,TGFBR2,EZR,LARGE1,ITGA6,MYO16,THRB,PRKG1,HIVEP3,LRRK2,COL18A1,CAV1,TNS3,ERCC1	0.00790175	1.26483
GO:1900181	negative regulation of protein localization to nucleus	0.030919	-3.47639	13	3	0.0133929	224	4085	CD36,CHP1,MFHAS1	0.00808902	4.20845
GO:0090183	regulation of kidney development	0.030919	-3.47639	13	3	0.0133929	224	4085	CTNNB1,HNF1B,WWTR1	0.00808902	4.20845
GO:1902307	positive regulation of sodium ion transmembrane transport	0.030919	-3.47639	13	3	0.0133929	224	4085	CHP1,ANK3,CNKSR3	0.00808902	4.20845
GO:1902667	regulation of axon guidance	0.030919	-3.47639	13	3	0.0133929	224	4085	ZSWIM5,ZSWIM4,SEMA4A	0.00808902	4.20845
GO:0001706	endoderm formation	0.030919	-3.47639	13	3	0.0133929	224	4085	LAMA3,HNF1B,CTNNB1	0.00808902	4.20845
GO:0001708	cell fate specification	0.030919	-3.47639	13	3	0.0133929	224	4085	CDON,CTNNB1,HNF1B	0.00808902	4.20845
GO:0090317	negative regulation of intracellular protein transport	0.030919	-3.47639	13	3	0.0133929	224	4085	CD36,LRRK2,CHP1	0.00808902	4.20845
GO:0072171	mesonephric tubule morphogenesis	0.030919	-3.47639	13	3	0.0133929	224	4085	HNF1B,CTNNB1,FMN1	0.00808902	4.20845
GO:0090382	phagosome maturation	0.030919	-3.47639	13	3	0.0133929	224	4085	UNC13B,MREG,RAB31	0.00808902	4.20845
GO:0060675	ureteric bud morphogenesis	0.030919	-3.47639	13	3	0.0133929	224	4085	CTNNB1,HNF1B,FMN1	0.00808902	4.20845
GO:0048016	inositol phosphate-mediated signaling	0.030919	-3.47639	13	3	0.0133929	224	4085	ITPR1,PLCE1,RCAN1	0.00808902	4.20845
GO:2001239	regulation of extrinsic apoptotic signaling pathway in absence of ligand	0.030919	-3.47639	13	3	0.0133929	224	4085	EYA4,RIPK1,MCL1	0.00808902	4.20845
GO:0051966	regulation of synaptic transmission, glutamatergic	0.030919	-3.47639	13	3	0.0133929	224	4085	SYT1,STXBP1,LRRK2	0.00808902	4.20845
GO:0010769	regulation of cell morphogenesis involved in differentiation	0.0311605	-3.4686	107	11	0.0491071	224	4085	ZSWIM5,ULK2,KANK1,NEDD9,PDLIM5,DNM3,PTPRS,LRRK2,ZSWIM4,HECW2,SEMA4A	0.00820798	1.87479
GO:0051960	regulation of nervous system development	0.0311721	-3.46823	265	22	0.0982143	224	4085	PDLIM5,SPAG9,CD38,ETV5,ZSWIM5,THRB,SEMA4A,PER2,LRRK2,PTPRS,SYT1,DNM3,KANK1,ULK2,KIDINS220,SMURF1,CAMK1D,ZSWIM4,HECW2,ITGA6,CTNNB1,CDON	0.00820798	1.51398
GO:0032269	negative regulation of cellular protein metabolic process	0.0313583	-3.46228	357	28	0.125	224	4085	ZFP36,NFKB1,RFFL,EZR,SERPINB1,PTPN13,DUSP6,DUSP1,CAV1,PPP1R10,SH3RF1,TNRC6C,CRIM1,PPP1R1C,RPS6KA3,LRRK2,TRIB1,MFHAS1,CNKSR3,CTNNB1,WWTR1,NCOA7,HEG1,RBM23,CHP1,COL4A3,PER2,PDE4D	0.00830398	1.43032
GO:1902532	negative regulation of intracellular signal transduction	0.0317004	-3.45143	177	16	0.0714286	224	4085	RFFL,EZR,CNKSR3,KANK1,RORA,ITPR1,PDE4D,MCL1,LRRK2,CHP1,RCAN1,RIPK1,DUSP6,DUSP1,CAV1,HEG1	0.00849639	1.64851
GO:0055074	calcium ion homeostasis	0.0317899	-3.44861	81	9	0.0401786	224	4085	ATP2B1,CD38,PLCE1,CAV1,CD36,ITPR1,AKAP6,CACNA1D,MCU	0.00851693	2.02629
GO:0031345	negative regulation of cell projection organization	0.0317907	-3.44858	56	7	0.03125	224	4085	PTPRS,LRRK2,SEMA4A,KANK1,ULK2,DNM3,CD38	0.00851693	2.27958
GO:0030003	cellular cation homeostasis	0.0319922	-3.44226	121	12	0.0535714	224	4085	SLC4A4,CACNA1D,AKAP6,PLCE1,CHP1,MCU,LRRK2,ITPR1,CD36,CAV1,CD38,ATP2B1	0.00862391	1.80859
GO:0048522	positive regulation of cellular process	0.0324118	-3.42923	1557	99	0.441964	224	4085	TOX,COL4A3,SYT1,TGFBR2,RFX2,CNST,GRK5,SFRP4,ADGRV1,NR4A1,NEDD9,CCNYL1,HIVEP3,HNRNPLL,CD36,THRB,LRRK2,RHOBTB1,CD38,UNC13B,TNS3,COL18A1,PDE8A,DUSP1,PELI1,RPS6KA5,ANTXR1,PER2,RBM23,NCOA7,WWTR1,NAMPT,SYBU,ABCC4,CIT,PRKCQ,GPRC5D,ANK3,CAMK1D,TRIB1,ANXA1,SCTR,MCU,SPAG9,TCIM,TNRC6C,AKAP6,CDON,HNF1B,SMURF1,SEMA4A,MAP3K14,CHP1,CREM,AMOTL1,CACNA1D,CTNNB1,FMN1,PDLIM1,AKAP13,PLCE1,EPAS1,KANK1,KIDINS220,RORA,U…	0.00886827	1.15955
GO:0045596	negative regulation of cell differentiation	0.0324865	-3.42693	192	17	0.0758929	224	4085	CAV1,CD38,PTPRS,AREG,ANXA1,THRB,TRIB1,SEMA4A,LRRK2,ULK2,RORA,KANK1,ZFP36,DNM3,ADGRV1,CTNNB1,WWTR1	0.00889711	1.6147
GO:0051049	regulation of transport	0.032815	-3.41687	517	38	0.169643	224	4085	CNST,DLG2,TBC1D4,PER2,PDE4D,SYT1,CHP1,KCNJ15,CNKSR3,DNM3,CAMK1D,ANK3,CACNB4,RAB31,SYBU,CACNA1D,HECW2,CTNNB1,SFRP4,UNC13B,RIPK1,ATP2B1,CD38,CAV1,PACSIN2,LRRK2,ITPR1,CD36,ANXA1,MCU,KCNS3,NFKB1,AKAP6,STXBP1,EZR,GRAMD2A,CACNA2D2,SERPINB1	0.00908697	1.34041
GO:0072503	cellular divalent inorganic cation homeostasis	0.0340714	-3.3793	82	9	0.0401786	224	4085	ATP2B1,CD38,PLCE1,CAV1,AKAP6,ITPR1,CD36,CACNA1D,MCU	0.00988787	2.00158
GO:0050878	regulation of body fluid levels	0.0341066	-3.37826	136	13	0.0580357	224	4085	PAPSS2,VCL,CHRM3,PRKCQ,STXBP1,MYO5B,JMJD1C,HEG1,CAV1,EMP2,ITPR1,CD36,PRKG1	0.00989121	1.74321
GO:0031325	positive regulation of cellular metabolic process	0.0342236	-3.37484	1036	69	0.308036	224	4085	COL4A3,MAP3K14,CHP1,CREM,TGFBR2,RFX2,CTNNB1,SFRP4,PLCE1,NEDD9,NR4A1,AKAP13,PDLIM1,CCNYL1,AUTS2,ULK2,RORA,KIDINS220,EPAS1,LRRK2,EMP2,THRB,CD36,HNRNPLL,HIVEP3,MAP3K20,ERCC1,CD38,PDE8A,CAV1,PPP1R10,ETV5,ITGA6,EZR,RPS6KA5,ANTXR1,PELI1,NFKB1,NUP98,PER2,NCOA7,RBM23,WWTR1,NAMPT,PILRB,MAP3K8,PRKCQ,TACC1,GPRC5D,GSAP,MFHAS1,TRIB1,ANXA1,RPS6KA3,AREG,SH3RF1,TCIM,TNRC6C,SPAG9,RIPK1,DUSP6,HNF1B,PELI2,CDON,EYA4…	0.00990218	1.2146
GO:2000649	regulation of sodium ion transmembrane transporter activity	0.0342438	-3.37425	23	4	0.0178571	224	4085	ANK3,CHP1,HECW2,CNKSR3	0.00990218	3.17158
GO:0051928	positive regulation of calcium ion transport	0.0342438	-3.37425	23	4	0.0178571	224	4085	CAV1,AKAP6,ATP2B1,CACNA1D	0.00990218	3.17158
GO:0001570	vasculogenesis	0.0342438	-3.37425	23	4	0.0178571	224	4085	CAV1,HEG1,CTNNB1,TGFBR2	0.00990218	3.17158
GO:0051247	positive regulation of protein metabolic process	0.0344455	-3.36838	535	39	0.174107	224	4085	PRKCQ,MAP3K8,PILRB,CTNNB1,HECW2,MFHAS1,AUTS2,GSAP,CCNYL1,KIDINS220,NEDD9,PLCE1,AKAP13,GPRC5D,CHP1,MAP3K14,COL4A3,TGFBR2,ANTXR1,EZR,RPS6KA5,PELI2,CDON,PELI1,LMNA,SMURF1,AREG,MAP3K20,EMP2,LRRK2,CD36,TRIB1,PDE8A,CAV1,DUSP6,SH3RF1,RIPK1,SPAG9,TCIM	0.0100167	1.3294
GO:0033674	positive regulation of kinase activity	0.0354138	-3.34065	194	17	0.0758929	224	4085	CCNYL1,KIDINS220,NEDD9,PLCE1,AKAP13,GPRC5D,PILRB,MAP3K8,DUSP6,TGFBR2,SPAG9,RIPK1,TCIM,MAP3K14,MAP3K20,LRRK2,EMP2	0.0106555	1.59805
GO:0010921	regulation of phosphatase activity	0.0361355	-3.32048	70	8	0.0357143	224	4085	PPP1R1C,DLG2,CNST,PPP1R10,PPP4R1,ARFGEF3,CHP1,RCAN1	0.0111397	2.08418
GO:0051347	positive regulation of transferase activity	0.0361689	-3.31956	224	19	0.0848214	224	4085	MAP3K14,MAP3K20,EMP2,LRRK2,DUSP6,TCIM,SPAG9,TGFBR2,RIPK1,PILRB,MAP3K8,PRKCQ,CTNNB1,CCNYL1,KIDINS220,PLCE1,NEDD9,AKAP13,GPRC5D	0.011141	1.54686
GO:0010604	positive regulation of macromolecule metabolic process	0.0370031	-3.29675	1040	69	0.308036	224	4085	PER2,RBM23,NCOA7,WWTR1,NAMPT,TACC1,PRKCQ,PILRB,MAP3K8,GPRC5D,ANK3,MFHAS1,GSAP,TRIB1,AREG,RPS6KA3,SPAG9,RIPK1,TCIM,TNRC6C,SH3RF1,DUSP6,PELI2,CDON,HNF1B,EYA4,ZFP36,SMURF1,KLF6,LMNA,COL4A3,MAP3K14,CHP1,RFX2,TGFBR2,CREM,HECW2,SFRP4,CTNNB1,AKAP13,PDLIM1,NR4A1,NEDD9,PLCE1,EPAS1,KIDINS220,RORA,AUTS2,CCNYL1,HNRNPLL,HIVEP3,THRB,CD36,EMP2,LRRK2,MAP3K20,ERCC1,CD38,ETV5,PPP1R10,PDE8A,CAV1,ITGA6,PELI1,ANTXR1,…	0.011718	1.20993
GO:0001819	positive regulation of cytokine production	0.0371643	-3.29241	110	11	0.0491071	224	4085	LRRK2,PDE4D,CD36,ANXA1,PRKCQ,CTNNB1,PELI1,NFKB1,RIPK1,HEG1,RORA	0.0118123	1.82366
GO:0031589	cell-substrate adhesion	0.0376055	-3.2806	58	7	0.03125	224	4085	ANTXR1,CTNNB1,EMP2,PARVA,FERMT2,VCL,ITGA6	0.0119423	2.20097
GO:0006873	cellular ion homeostasis	0.0377019	-3.27805	124	12	0.0535714	224	4085	PLCE1,SLC4A4,CACNA1D,AKAP6,CAV1,CD38,ATP2B1,MCU,CHP1,LRRK2,ITPR1,CD36	0.0119423	1.76483
GO:0046632	alpha-beta T cell differentiation	0.0377976	-3.27551	14	3	0.0133929	224	4085	RORA,ANXA1,SEMA4A	0.0119423	3.90784
GO:0010464	regulation of mesenchymal cell proliferation	0.0377976	-3.27551	14	3	0.0133929	224	4085	LMNA,CTNNB1,TGFBR2	0.0119423	3.90784
GO:0003707	steroid hormone receptor activity	0.0377976	-3.27551	14	3	0.0133929	224	4085	THRB,NR4A1,RORA	0.0119423	3.90784
GO:0055013	cardiac muscle cell development	0.0377976	-3.27551	14	3	0.0133929	224	4085	LMNA,AKAP13,PDLIM5	0.0119423	3.90784
GO:0048477	oogenesis	0.0377976	-3.27551	14	3	0.0133929	224	4085	CTNNB1,ERCC1,DIAPH2	0.0119423	3.90784
GO:0042626	ATPase-coupled transmembrane transporter activity	0.0377976	-3.27551	14	3	0.0133929	224	4085	ABCA3,ABCC4,ABCA8	0.0119423	3.90784
GO:0048878	chemical homeostasis	0.0387399	-3.25088	271	22	0.0982143	224	4085	RORA,EPAS1,ANK3,PLCE1,ACOXL,SFRP4,MYO5B,AKAP6,STEAP4,CACNA1D,SLC4A4,CAV1,ATP2B1,UNC13B,CD38,SCTR,MCU,CHP1,CD36,ITPR1,SLC12A2,LRRK2	0.0119423	1.48046
GO:0080134	regulation of response to stress	0.0387964	-3.24943	475	35	0.15625	224	4085	DUSP1,PDE8A,CAV1,PPP1R10,SH3RF1,UNC13B,RIPK1,ERCC1,SPAG9,RPS6KA3,PTPRS,MAP3K20,LRRK2,MCL1,PRKG1,ANXA1,CD36,LMNA,NUP98,NFKB1,EYA4,EZR,RPS6KA5,PELI1,SLC7A2,NCOA7,TGFBR2,ERAP1,MFHAS1,KANK1,RORA,PRKCQ,CTNNB1,PGC,NAMPT	0.0119423	1.34375
GO:0001822	kidney development	0.0388778	-3.24733	71	8	0.0357143	224	4085	HNF1B,PCSK5,CTNNB1,FMN1,WWTR1,LRRK2,COL4A3,PLCE1	0.0119563	2.05483
GO:0032102	negative regulation of response to external stimulus	0.0388778	-3.24733	71	8	0.0357143	224	4085	NFKB1,MFHAS1,DUSP1,RORA,PRKG1,SEMA4A,TRIB1,PTPRS	0.0119563	2.05483
GO:0006753	nucleoside phosphate metabolic process	0.0393348	-3.23565	111	11	0.0491071	224	4085	ACSL4,PDE4D,NAMPT,PGM1,LRRK2,RORA,PDE8A,PAPSS2,DLG2,NNMT,RNLS	0.0122278	1.80723
GO:0009117	nucleotide metabolic process	0.0393348	-3.23565	111	11	0.0491071	224	4085	RORA,RNLS,NNMT,PAPSS2,ACSL4,NAMPT,PDE8A,DLG2,LRRK2,PGM1,PDE4D	0.0122278	1.80723
GO:1901379	regulation of potassium ion transmembrane transport	0.039383	-3.23442	24	4	0.0178571	224	4085	CACNA1D,AKAP6,CAV1,ANK3	0.0122278	3.03943
GO:0060420	regulation of heart growth	0.039383	-3.23442	24	4	0.0178571	224	4085	DUSP6,RIPK1,TGFBR2,AKAP6	0.0122278	3.03943
GO:0055123	digestive system development	0.0401036	-3.21629	35	5	0.0223214	224	4085	TGFBR2,ITGA6,HNF1B,PCSK5,CTNNB1	0.0127031	2.60523
GO:0048754	branching morphogenesis of an epithelial tube	0.0401036	-3.21629	35	5	0.0223214	224	4085	AREG,HNF1B,HHIP,CTNNB1,TGFBR2	0.0127031	2.60523
GO:0031400	negative regulation of protein modification process	0.0405	-3.20645	212	18	0.0803571	224	4085	MFHAS1,CNKSR3,CTNNB1,EZR,WWTR1,PTPN13,PPP1R10,CAV1,DUSP1,HEG1,NCOA7,DUSP6,PPP1R1C,CHP1,PDE4D,PER2,TRIB1,LRRK2	0.0129707	1.54839
GO:0060541	respiratory system development	0.0407593	-3.20007	59	7	0.03125	224	4085	THRB,CTNNB1,HHIP,TGFBR2,TNS3,HEG1,EPAS1	0.013092	2.16367
GO:0050803	regulation of synapse structure or activity	0.0407593	-3.20007	59	7	0.03125	224	4085	PDLIM5,DNM3,ETV5,SEMA4A,LRRK2,SYBU,PTPRS	0.013092	2.16367
GO:0051094	positive regulation of developmental process	0.0407595	-3.20007	397	30	0.133929	224	4085	CDON,CACNA2D2,EZR,ITGA6,AKAP6,ZFP36,SMURF1,LMNA,NFKB1,RPS6KA3,CD36,ANXA1,TRIB1,ETV5,SPAG9,ATP2B1,RIPK1,CTNNB1,SFRP4,WWTR1,BMP1,CAMK1D,KIDINS220,ADGRV1,NEDD9,SYT1,SEMA4A,TOX,TGFBR2,ERAP1	0.013092	1.37808
GO:0010647	positive regulation of cell communication	0.0411484	-3.19057	542	39	0.174107	224	4085	KIDINS220,KANK1,ANK3,AUTS2,MFHAS1,ADGRV1,AKAP13,PLCE1,CTNNB1,SFRP4,MAP3K8,CACNA1D,SYBU,MAP3K14,SYT1,PLEKHA4,NFKB1,PELI1,CDON,PELI2,STXBP1,AKAP6,DUSP6,PDE8A,CAV1,TCIM,UNC13B,SPAG9,RIPK1,CD38,SH3RF1,MAP3K20,AREG,SCTR,MCU,CD36,MCL1,LRRK2,EMP2	0.0133575	1.31223
GO:0008283	cell population proliferation	0.0432019	-3.14187	155	14	0.0625	224	4085	TACC1,HHIP,CTNNB1,SERPINB1,HNF1B,KANK1,RORA,PLCE1,AREG,MAP3K20,EMP2,COL4A3,TGFBR2,ERCC1	0.0149159	1.64718
GO:0000902	cell morphogenesis	0.043687	-3.1307	244	20	0.0892857	224	4085	RHOBTB1,LRRK2,SEMA4A,HEG1,CDHR3,COL18A1,PACSIN2,PRKCQ,STXBP1,RPS6KA5,EZR,ANTXR1,CTNNB1,VCL,FERMT2,AUTS2,ANK3,KIDINS220,ULK2,PARVA	0.0152771	1.4948
GO:0070498	interleukin-1-mediated signaling pathway	0.0445728	-3.11063	36	5	0.0223214	224	4085	MAP3K8,RPS6KA5,PELI1,PELI2,NFKB1	0.0158246	2.53286
GO:0007605	sensory perception of sound	0.0445728	-3.11063	36	5	0.0223214	224	4085	COL4A3,CACNA1D,THRB,ADGRV1,EYA4	0.0158246	2.53286
GO:0023061	signal release	0.0445728	-3.11063	36	5	0.0223214	224	4085	SYT1,STXBP1,HNF1B,ANXA1,UNC13B	0.0158246	2.53286
GO:0046620	regulation of organ growth	0.0445728	-3.11063	36	5	0.0223214	224	4085	AKAP6,RIPK1,TGFBR2,CACNA2D2,DUSP6	0.0158246	2.53286
GO:0060070	canonical Wnt signaling pathway	0.0449381	-3.10247	25	4	0.0178571	224	4085	CAV1,CTNNB1,SFRP4,LRRK2	0.0158246	2.91786
GO:0008285	negative regulation of cell population proliferation	0.0449489	-3.10223	185	16	0.0714286	224	4085	DUSP1,CAV1,COL18A1,TGFBR2,RIPK1,P3H2,COL4A3,PRKG1,PER2,TRIB1,LMNA,MYO16,PELI1,CTNNB1,SFRP4,IGFBP7	0.0158246	1.57722
GO:0035108	limb morphogenesis	0.0453825	-3.09263	48	6	0.0267857	224	4085	AFF3,PCSK5,CHST11,CTNNB1,MAP3K20,FMN1	0.0158246	2.27958
GO:0035107	appendage morphogenesis	0.0453825	-3.09263	48	6	0.0267857	224	4085	AFF3,FMN1,CTNNB1,CHST11,PCSK5,MAP3K20	0.0158246	2.27958
GO:0000187	activation of MAPK activity	0.0453825	-3.09263	48	6	0.0267857	224	4085	MAP3K20,LRRK2,DUSP6,PLCE1,RIPK1,SPAG9	0.0158246	2.27958
GO:0051224	negative regulation of protein transport	0.0453825	-3.09263	48	6	0.0267857	224	4085	CHP1,EZR,SERPINB1,LRRK2,CD36,ANXA1	0.0158246	2.27958
GO:0002250	adaptive immune response	0.0453825	-3.09263	48	6	0.0267857	224	4085	RORA,ERCC1,SEMA4A,ERAP1,ANXA1,EMP2	0.0158246	2.27958
GO:0071347	cellular response to interleukin-1	0.0453825	-3.09263	48	6	0.0267857	224	4085	PELI1,PELI2,MAP3K8,RPS6KA5,NFKB1,RORA	0.0158246	2.27958
GO:0032570	response to progesterone	0.045387	-3.09253	15	3	0.0133929	224	4085	CD38,CATSPERB,CAV1	0.0158246	3.64732
GO:0046631	alpha-beta T cell activation	0.045387	-3.09253	15	3	0.0133929	224	4085	RORA,SEMA4A,ANXA1	0.0158246	3.64732
GO:0042102	positive regulation of T cell proliferation	0.045387	-3.09253	15	3	0.0133929	224	4085	PRKCQ,ANXA1,TGFBR2	0.0158246	3.64732
GO:0004709	MAP kinase kinase kinase activity	0.045387	-3.09253	15	3	0.0133929	224	4085	MAP3K20,MAP3K8,MAP3K14	0.0158246	3.64732
GO:0106056	regulation of calcineurin-mediated signaling	0.045387	-3.09253	15	3	0.0133929	224	4085	CHP1,RCAN1,AKAP6	0.0158246	3.64732
GO:0072028	nephron morphogenesis	0.045387	-3.09253	15	3	0.0133929	224	4085	HNF1B,CTNNB1,FMN1	0.0158246	3.64732
GO:0072078	nephron tubule morphogenesis	0.045387	-3.09253	15	3	0.0133929	224	4085	FMN1,HNF1B,CTNNB1	0.0158246	3.64732
GO:0055006	cardiac cell development	0.045387	-3.09253	15	3	0.0133929	224	4085	LMNA,PDLIM5,AKAP13	0.0158246	3.64732
GO:0072088	nephron epithelium morphogenesis	0.045387	-3.09253	15	3	0.0133929	224	4085	FMN1,HNF1B,CTNNB1	0.0158246	3.64732
GO:0070884	regulation of calcineurin-NFAT signaling cascade	0.045387	-3.09253	15	3	0.0133929	224	4085	RCAN1,CHP1,AKAP6	0.0158246	3.64732
GO:1903203	regulation of oxidative stress-induced neuron death	0.045387	-3.09253	15	3	0.0133929	224	4085	MCL1,CTNNB1,NCOA7	0.0158246	3.64732
GO:0120035	regulation of plasma membrane bounded cell projection organization	0.0469413	-3.05886	246	20	0.0892857	224	4085	EZR,ITGA6,HECW2,TBC1D1,ZSWIM4,CAMK1D,SMURF1,ULK2,KANK1,KIDINS220,AUTS2,DNM3,PTPRS,SYT1,SEMA4A,LRRK2,ZSWIM5,CAV1,CD38,PDLIM5	0.0158246	1.48265
GO:0031344	regulation of cell projection organization	0.0486328	-3.02346	247	20	0.0892857	224	4085	SEMA4A,LRRK2,PTPRS,SYT1,CD38,PDLIM5,CAV1,ZSWIM5,ITGA6,ZSWIM4,TBC1D1,HECW2,EZR,DNM3,SMURF1,CAMK1D,KIDINS220,KANK1,ULK2,AUTS2	0.0158246	1.47665
GO:0032270	positive regulation of cellular protein metabolic process	0.048751	-3.02103	500	36	0.160714	224	4085	PILRB,MAP3K8,CTNNB1,NEDD9,PLCE1,GPRC5D,AKAP13,MFHAS1,AUTS2,CCNYL1,KIDINS220,COL4A3,MAP3K14,CHP1,TGFBR2,EZR,RPS6KA5,ANTXR1,PELI2,CDON,PELI1,LMNA,SMURF1,EMP2,LRRK2,TRIB1,CD36,AREG,MAP3K20,SH3RF1,RIPK1,SPAG9,TCIM,PDE8A,CAV1,DUSP6	0.0158246	1.31304
GO:0000165	MAPK cascade	0.048761	-3.02082	129	12	0.0535714	224	4085	LRRK2,TRIB1,MAP3K8,MAP3K14,AREG,MAP3K20,DLG2,NFKB1,SPAG9,RIPK1,DUSP6,ZFP36	0.0158246	1.69643
GO:0001558	regulation of cell growth	0.0489005	-3.01797	115	11	0.0491071	224	4085	IGFBP7,AKAP6,SEMA4A,RPS6KA3,PRKCQ,SYT1,PTPRS,PLCE1,CD38,ULK2,SMURF1	0.0158246	1.74437
GO:0006979	response to oxidative stress	0.0489005	-3.01797	115	11	0.0491071	224	4085	CD38,RIPK1,ERCC1,DUSP1,ETV5,LRRK2,CD36,ANXA1,AREG,PDLIM1,EPAS1	0.0158246	1.74437
GO:0004725	protein tyrosine phosphatase activity	0.0493287	-3.00925	37	5	0.0223214	224	4085	DUSP1,DUSP6,PTPRS,PTPN13,EYA4	0.0158246	2.46441
GO:1904950	negative regulation of establishment of protein localization	0.0494469	-3.00686	49	6	0.0267857	224	4085	LRRK2,CD36,ANXA1,EZR,CHP1,SERPINB1	0.0158246	2.23305
GO:0035303	regulation of dephosphorylation	0.0501571	-2.9926	88	9	0.0401786	224	4085	PPP4R1,ARFGEF3,RCAN1,CHP1,PPP1R1C,DLG2,CNST,PPP1R10,MFHAS1	0.0158246	1.86511
GO:0043067	regulation of programmed cell death	0.0505506	-2.98478	469	34	0.151786	224	4085	CHST11,COL4A3,CAMK1D,AKAP13,PRKCQ,CTNNB1,SFRP4,GRK5,DUSP6,DUSP1,CAV1,PPP1R10,COL18A1,SH3RF1,TCIM,RIPK1,CD38,UNC13B,RPS6KA3,MAP3K20,MCL1,LRRK2,ANXA1,LMNA,ZFP36,NFKB1,EYA4,RFFL,STXBP1,HNF1B,PELI1,HHIP,DAPK2,ITGA6	0.0158246	1.32206
GO:0000904	cell morphogenesis involved in differentiation	0.0508135	-2.97959	188	16	0.0714286	224	4085	HEG1,COL18A1,SEMA4A,PARVA,AUTS2,ULK2,KIDINS220,ANK3,FERMT2,VCL,EZR,ANTXR1,RPS6KA5,PRKCQ,STXBP1,CTNNB1	0.0158246	1.55205
GO:0046634	regulation of alpha-beta T cell activation	0.0509088	-2.97772	26	4	0.0178571	224	4085	PRKCQ,TGFBR2,ANXA1,SH3RF1	0.0158246	2.80563
GO:0051149	positive regulation of muscle cell differentiation	0.0509088	-2.97772	26	4	0.0178571	224	4085	SPAG9,AKAP6,CDON,CTNNB1	0.0158246	2.80563
GO:0032414	positive regulation of ion transmembrane transporter activity	0.0509088	-2.97772	26	4	0.0178571	224	4085	CHP1,ANK3,AKAP6,CNKSR3	0.0158246	2.80563
GO:0048771	tissue remodeling	0.0509088	-2.97772	26	4	0.0178571	224	4085	CTNNB1,EPAS1,CAV1,ANXA1	0.0158246	2.80563
GO:0051961	negative regulation of nervous system development	0.0532541	-2.93268	89	9	0.0401786	224	4085	LRRK2,THRB,SEMA4A,CTNNB1,PTPRS,DNM3,CD38,ULK2,KANK1	0.0158246	1.84415
GO:0060443	mammary gland morphogenesis	0.0536686	-2.92493	16	3	0.0133929	224	4085	TGFBR2,CAV1,AREG	0.0158246	3.41936
GO:0022600	digestive system process	0.0536686	-2.92493	16	3	0.0133929	224	4085	CHRM3,CD36,EZR	0.0158246	3.41936
GO:0003073	regulation of systemic arterial blood pressure	0.0536686	-2.92493	16	3	0.0133929	224	4085	PCSK5,PDE4D,EMP2	0.0158246	3.41936
GO:0010765	positive regulation of sodium ion transport	0.0536686	-2.92493	16	3	0.0133929	224	4085	CNKSR3,ANK3,CHP1	0.0158246	3.41936
GO:0001508	action potential	0.0536686	-2.92493	16	3	0.0133929	224	4085	CACNA1D,AKAP6,ANK3	0.0158246	3.41936
GO:0060425	lung morphogenesis	0.0536686	-2.92493	16	3	0.0133929	224	4085	HHIP,CTNNB1,TGFBR2	0.0158246	3.41936
GO:0004879	nuclear receptor activity	0.0536686	-2.92493	16	3	0.0133929	224	4085	RORA,NR4A1,THRB	0.0158246	3.41936
GO:0098900	regulation of action potential	0.0536686	-2.92493	16	3	0.0133929	224	4085	CD36,ANK3,CAV1	0.0158246	3.41936
GO:0006898	receptor-mediated endocytosis	0.0537288	-2.92381	50	6	0.0267857	224	4085	RAB31,CAV1,EZR,TGFBR2,DNM3,CD36	0.0158246	2.18839
GO:0050954	sensory perception of mechanical stimulus	0.0543727	-2.91189	38	5	0.0223214	224	4085	CACNA1D,COL4A3,THRB,EYA4,ADGRV1	0.0158246	2.39955
GO:0031058	positive regulation of histone modification	0.0543727	-2.91189	38	5	0.0223214	224	4085	LRRK2,RPS6KA5,AUTS2,LMNA,CTNNB1	0.0158246	2.39955
GO:0099504	synaptic vesicle cycle	0.0543727	-2.91189	38	5	0.0223214	224	4085	CTNNB1,SYT1,STXBP1,DNM3,UNC13B	0.0158246	2.39955
GO:0060627	regulation of vesicle-mediated transport	0.0550108	-2.90023	190	16	0.0714286	224	4085	CAMK1D,RAB31,DNM3,SFRP4,STXBP1,EZR,CACNA1D,PACSIN2,CAV1,TBC1D4,UNC13B,CNST,SYT1,CD36,ANXA1,LRRK2	0.0159244	1.53571
GO:0071383	cellular response to steroid hormone stimulus	0.0550737	-2.89908	63	7	0.03125	224	4085	THRB,ANXA1,CTNNB1,ATP2B1,NR4A1,ZFP36,RORA	0.0159489	2.02629
GO:0051716	cellular response to stimulus	0.0563251	-2.87661	1626	101	0.450893	224	4085	PPP4R1,MCL1,MAP3K20,PPP1R1C,ERCC1,ETV5,CAV1,ITGA6,EZR,NFKB1,SEMA4A,CHP1,MAP3K14,CREM,CHRM3,FERMT2,AMOTL1,CACNA1D,CTNNB1,AKAP13,PLCE1,EPAS1,RORA,ULK2,KIDINS220,ITPR1,AREG,RPS6KA3,RIPK1,ATP2B1,SOCS6,DUSP6,DAPK2,PTPN13,PELI2,HHIP,STXBP1,EYA4,ZFP36,KLF6,LMNA,PDE4D,MOK,PILRB,CTNNAL1,MAP3K8,PARVA,RAB31,PRKG1,CD36,THRB,LRRK2,RHOBTB1,RCAN1,CD38,UNC13B,CRIM1,SRSF7,PDE8A,DUSP1,PELI1,RPS6KA5,DIAPH2-AS1,CGN,…	0.0167746	1.13278
GO:0055082	cellular chemical homeostasis	0.0563477	-2.87621	161	14	0.0625	224	4085	PLCE1,SLC4A4,CACNA1D,AKAP6,CAV1,ATP2B1,UNC13B,CD38,CHP1,MCU,SCTR,LRRK2,CD36,ITPR1	0.0167746	1.58579
GO:0070887	cellular response to chemical stimulus	0.0564205	-2.87492	789	53	0.236607	224	4085	CXCL2,CTNNB1,CHRM3,FERMT2,EPAS1,KIDINS220,RORA,ADGRV1,NR4A1,SYT1,MAP3K14,DLG2,RFX2,TGFBR2,ALPL,EZR,RPS6KA5,PELI1,ITGA6,NFKB1,CGN,LRRK2,MCL1,THRB,CD36,DUSP1,CAV1,PDE8A,ETV5,UNC13B,SRSF7,PRKCQ,MAP3K8,CBR3,NAMPT,ANK3,RAB31,PARVA,PDE4D,TBC1D4,STXBP1,PELI2,IGFBP7,PTPN13,AKAP6,LMNA,ZFP36,SMURF1,KLF6,SLC12A2,ANXA1,RIPK1,ATP2B1	0.0168062	1.22502
GO:0040011	locomotion	0.056489	-2.87371	345	26	0.116071	224	4085	EMP2,RHOBTB1,LRRK2,SLC12A2,ANXA1,PRKG1,CAV1,SH3RF1,TNS3,RPS6KA5,EZR,DAPK2,ITGA6,LAMA3,SEMA4A,PDE4D,PRKCQ,CTNNB1,CXCL2,AMOTL1,AUTS2,CCNYL1,KANK1,NEDD9,PARVA,NR4A1	0.0168349	1.37435
GO:0042592	homeostatic process	0.0568177	-2.86791	409	30	0.133929	224	4085	MYO5B,CTNNB1,SFRP4,CACNA1D,WWTR1,MFHAS1,EPAS1,ANK3,RORA,PLCE1,ACOXL,ADGRV1,CHP1,SLC4A4,STEAP4,LARGE1,AKAP6,MCU,SCTR,LRRK2,MCL1,SLC12A2,CD36,ANXA1,ITPR1,CAV1,ERCC1,ATP2B1,CD38,UNC13B	0.0170413	1.33765
GO:0051248	negative regulation of protein metabolic process	0.0568423	-2.86747	377	28	0.125	224	4085	SH3RF1,PPP1R1C,CRIM1,TNRC6C,DUSP1,CAV1,DUSP6,PPP1R10,LRRK2,TRIB1,RPS6KA3,NFKB1,ZFP36,PTPN13,RFFL,EZR,SERPINB1,HEG1,NCOA7,RBM23,COL4A3,PER2,PDE4D,CHP1,CNKSR3,MFHAS1,WWTR1,CTNNB1	0.0170413	1.35444
GO:0019725	cellular homeostasis	0.0571645	-2.86182	206	17	0.0758929	224	4085	CACNA1D,SLC4A4,AKAP6,LARGE1,PLCE1,CHP1,MCU,SCTR,MCL1,LRRK2,SLC12A2,ITPR1,CD36,CAV1,ATP2B1,CD38,UNC13B	0.0172459	1.50496
GO:0032206	positive regulation of telomere maintenance	0.0572924	-2.85959	27	4	0.0178571	224	4085	ERCC1,CTNNB1,PPP1R10,PRKCQ	0.0172786	2.70172
GO:0043266	regulation of potassium ion transport	0.0572924	-2.85959	27	4	0.0178571	224	4085	ANK3,CAV1,AKAP6,CACNA1D	0.0172786	2.70172
GO:1990138	neuron projection extension	0.0572924	-2.85959	27	4	0.0178571	224	4085	VCL,AUTS2,ULK2,CTNNB1	0.0172786	2.70172
GO:0032268	regulation of cellular protein metabolic process	0.0587842	-2.83388	842	56	0.25	224	4085	CTNNB1,CNKSR3,AKAP13,PLCE1,NEDD9,KIDINS220,AUTS2,CCNYL1,COL4A3,CHP1,MAP3K14,TGFBR2,PELI1,SERPINB1,ANTXR1,EZR,RPS6KA5,RFFL,NFKB1,CD36,PPP4R1,LRRK2,EMP2,MAP3K20,RCAN1,CRIM1,PPP1R1C,PPP1R10,CAV1,DUSP1,PDE8A,WWTR1,PILRB,MAP3K8,GPRC5D,MFHAS1,PDE4D,PER2,RBM23,NCOA7,HEG1,PTPN13,CDON,PELI2,SMURF1,ZFP36,LMNA,TRIB1,AREG,RPS6KA3,TNRC6C,TCIM,RIPK1,SPAG9,SH3RF1,DUSP6	0.0183125	1.21289
GO:0015672	monovalent inorganic cation transport	0.0590863	-2.82876	64	7	0.03125	224	4085	SLC12A2,SLC4A4,KCNS3,CHP1,KCNK1,KCNJ15,KCNT2	0.0185099	1.99463
GO:0040012	regulation of locomotion	0.0591213	-2.82816	315	24	0.107143	224	4085	CAMK1D,KANK1,NEDD9,ZSWIM4,AMOTL1,ZSWIM5,TGFBR2,VPS37B,SEMA4A,LAMA3,LMNA,RFFL,ITGA6,VCL,DAPK2,DUSP1,CAV1,COL18A1,SPAG9,LRRK2,EMP2,PRKG1,ANXA1,TRIB1	0.0185152	1.38946
GO:0035335	peptidyl-tyrosine dephosphorylation	0.0597049	-2.81834	39	5	0.0223214	224	4085	EYA4,PTPN13,PTPRS,DUSP6,DUSP1	0.0188778	2.33803
GO:0071219	cellular response to molecule of bacterial origin	0.0597049	-2.81834	39	5	0.0223214	224	4085	PDE4D,CD36,NFKB1,CXCL2,ZFP36	0.0188778	2.33803
GO:0071222	cellular response to lipopolysaccharide	0.0597049	-2.81834	39	5	0.0223214	224	4085	CD36,PDE4D,NFKB1,ZFP36,CXCL2	0.0188778	2.33803
GO:0010721	negative regulation of cell development	0.0598176	-2.81646	91	9	0.0401786	224	4085	CTNNB1,PTPRS,LRRK2,THRB,SEMA4A,KANK1,ULK2,DNM3,CD38	0.0189396	1.80362
GO:0042981	regulation of apoptotic process	0.0605953	-2.80354	460	33	0.147321	224	4085	TCIM,RIPK1,CD38,UNC13B,SH3RF1,PPP1R10,COL18A1,DUSP6,CAV1,DUSP1,ANXA1,MCL1,LRRK2,MAP3K20,RPS6KA3,EYA4,NFKB1,ZFP36,LMNA,DAPK2,ITGA6,HHIP,HNF1B,RFFL,STXBP1,COL4A3,CHST11,AKAP13,CAMK1D,GRK5,CTNNB1,SFRP4,PRKCQ	0.0194905	1.30828
GO:0048675	axon extension	0.0626191	-2.77068	17	3	0.0133929	224	4085	ULK2,AUTS2,VCL	0.0208658	3.21822
GO:0032387	negative regulation of intracellular transport	0.0626191	-2.77068	17	3	0.0133929	224	4085	CHP1,LRRK2,CD36	0.0208658	3.21822
GO:0071869	response to catecholamine	0.0626191	-2.77068	17	3	0.0133929	224	4085	PDE4D,LRRK2,RNLS	0.0208658	3.21822
GO:0016079	synaptic vesicle exocytosis	0.0626191	-2.77068	17	3	0.0133929	224	4085	STXBP1,SYT1,UNC13B	0.0208658	3.21822
GO:0031062	positive regulation of histone methylation	0.0626191	-2.77068	17	3	0.0133929	224	4085	CTNNB1,AUTS2,LMNA	0.0208658	3.21822
GO:0071867	response to monoamine	0.0626191	-2.77068	17	3	0.0133929	224	4085	LRRK2,RNLS,PDE4D	0.0208658	3.21822
GO:0010718	positive regulation of epithelial to mesenchymal transition	0.0626191	-2.77068	17	3	0.0133929	224	4085	CTNNB1,WWTR1,TGFBR2	0.0208658	3.21822
GO:0034097	response to cytokine	0.062724	-2.76901	317	24	0.107143	224	4085	NFKB1,ZFP36,KLF6,PTPN13,AKAP6,STXBP1,RPS6KA5,PELI2,PELI1,CD38,RIPK1,SRSF7,DUSP1,MCL1,SLC12A2,CD36,ANXA1,RORA,ACSL4,MAP3K8,CXCL2,RFX2,AFF3,MAP3K14	0.0209241	1.38069
GO:0045165	cell fate commitment	0.0629495	-2.76542	52	6	0.0267857	224	4085	EPAS1,RORA,CDON,CTNNB1,HNF1B,MCL1	0.021053	2.10422
GO:0050920	regulation of chemotaxis	0.0629495	-2.76542	52	6	0.0267857	224	4085	CAMK1D,ZSWIM5,DUSP1,SEMA4A,ZSWIM4,DAPK2	0.021053	2.10422
GO:0002683	negative regulation of immune system process	0.0634858	-2.75694	106	10	0.0446429	224	4085	ZFP36,SOCS6,MFHAS1,DUSP1,PTPRS,PELI1,CTNNB1,EZR,TRIB1,ANXA1	0.0214456	1.72043
GO:0023056	positive regulation of signaling	0.0636747	-2.75397	544	38	0.169643	224	4085	MAP3K8,SFRP4,CTNNB1,SYBU,CACNA1D,MFHAS1,AUTS2,KANK1,KIDINS220,PLCE1,ADGRV1,AKAP13,SYT1,MAP3K14,PLEKHA4,STXBP1,CDON,PELI2,PELI1,AKAP6,NFKB1,MCU,SCTR,AREG,MAP3K20,EMP2,LRRK2,MCL1,CD36,CAV1,PDE8A,DUSP6,SH3RF1,CD38,UNC13B,SPAG9,RIPK1,TCIM	0.02157	1.27388
GO:0021549	cerebellum development	0.0640846	-2.74755	28	4	0.0178571	224	4085	MYO16,RORA,HERC1,PTPRS	0.0217988	2.60523
GO:1902305	regulation of sodium ion transmembrane transport	0.0640846	-2.74755	28	4	0.0178571	224	4085	CHP1,ANK3,HECW2,CNKSR3	0.0217988	2.60523
GO:0022612	gland morphogenesis	0.0640846	-2.74755	28	4	0.0178571	224	4085	EZR,CAV1,AREG,TGFBR2	0.0217988	2.60523
GO:0032411	positive regulation of transporter activity	0.0640846	-2.74755	28	4	0.0178571	224	4085	ANK3,CHP1,CNKSR3,AKAP6	0.0217988	2.60523
GO:0051246	regulation of protein metabolic process	0.0642936	-2.7443	898	59	0.263393	224	4085	TRIB1,RPS6KA3,AREG,SH3RF1,TNRC6C,TCIM,SPAG9,RIPK1,DUSP6,PTPN13,CDON,PELI2,LMNA,SMURF1,ZFP36,PER2,PDE4D,NCOA7,HEG1,RBM23,WWTR1,MAP3K8,PILRB,PRKCQ,GPRC5D,GSAP,MFHAS1,PPP4R1,EMP2,LRRK2,CD36,RCAN1,MAP3K20,CRIM1,PPP1R1C,PDE8A,CAV1,DUSP1,PPP1R10,ANTXR1,EZR,RPS6KA5,RFFL,SERPINB1,PELI1,NFKB1,COL4A3,MAP3K14,CHP1,TGFBR2,HECW2,CTNNB1,PLCE1,NEDD9,CNKSR3,AKAP13,AUTS2,CCNYL1,KIDINS220	0.0219398	1.19817
GO:0007160	cell-matrix adhesion	0.0653249	-2.72838	40	5	0.0223214	224	4085	VCL,FERMT2,ITGA6,EMP2,CTNNB1	0.0227109	2.27958
GO:1903305	regulation of regulated secretory pathway	0.0653249	-2.72838	40	5	0.0223214	224	4085	STXBP1,SYT1,CACNA1D,LRRK2,UNC13B	0.0227109	2.27958
GO:0015711	organic anion transport	0.0668183	-2.70578	107	10	0.0446429	224	4085	UNC13B,SLC1A1,SLC4A4,SLC7A2,ANXA1,CD36,STXBP1,SYT1,ACSL4,ABCC4	0.0235264	1.70436
GO:0009893	positive regulation of metabolic process	0.0671181	-2.7013	1125	72	0.321429	224	4085	THRB,CD36,HIVEP3,HNRNPLL,EMP2,LRRK2,MAP3K20,CD38,ERCC1,PPP1R10,ETV5,PDE8A,CAV1,ITGA6,PELI1,ANTXR1,RPS6KA5,EZR,NFKB1,NUP98,COL4A3,MAP3K14,CHP1,CREM,RFX2,TGFBR2,HECW2,SFRP4,CTNNB1,NR4A1,PDLIM1,AKAP13,PLCE1,NEDD9,KIDINS220,ULK2,RORA,EPAS1,AUTS2,CCNYL1,TRIB1,ANXA1,AREG,RPS6KA3,TCIM,TNRC6C,SPAG9,RIPK1,SH3RF1,DUSP6,HNF1B,PELI2,CDON,EYA4,KLF6,ZFP36,SMURF1,LMNA,PER2,RBM23,NCOA7,NAMPT,WWTR1,TACC1,PILRB,MA…	0.0235264	1.16714
GO:0001933	negative regulation of protein phosphorylation	0.0677145	-2.69245	136	12	0.0535714	224	4085	EZR,PTPN13,WWTR1,CNKSR3,CHP1,LRRK2,TRIB1,PDE4D,DUSP6,CAV1,DUSP1,HEG1	0.0237956	1.60911
GO:0051050	positive regulation of transport	0.0695758	-2.66534	289	22	0.0982143	224	4085	CAV1,CNST,ATP2B1,CD38,UNC13B,SYT1,MCU,CHP1,LRRK2,ANXA1,CD36,CAMK1D,ANK3,RAB31,CNKSR3,DNM3,STXBP1,EZR,SFRP4,SYBU,CACNA1D,AKAP6	0.0253031	1.38825
GO:0030856	regulation of epithelial cell differentiation	0.0712313	-2.64182	41	5	0.0223214	224	4085	WWTR1,ZFP36,SFRP4,CTNNB1,CAV1	0.0266447	2.22398
GO:0007229	integrin-mediated signaling pathway	0.0712793	-2.64115	29	4	0.0178571	224	4085	NEDD9,ITGA6,FERMT2,LAMA3	0.0266447	2.51539
GO:0045921	positive regulation of exocytosis	0.0712793	-2.64115	29	4	0.0178571	224	4085	STXBP1,SYT1,UNC13B,CACNA1D	0.0266447	2.51539
GO:0022037	metencephalon development	0.0712793	-2.64115	29	4	0.0178571	224	4085	MYO16,HERC1,PTPRS,RORA	0.0266447	2.51539
GO:0043123	positive regulation of I-kappaB kinase/NF-kappaB signaling	0.0721835	-2.62854	67	7	0.03125	224	4085	AKAP13,RIPK1,MAP3K14,PELI2,CTNNB1,PELI1,CD36	0.0270726	1.90532
GO:0070372	regulation of ERK1 and ERK2 cascade	0.0721835	-2.62854	67	7	0.03125	224	4085	EZR,CD36,DUSP6,PDE8A,DUSP1,MFHAS1,CNKSR3	0.0270726	1.90532
GO:0072080	nephron tubule development	0.072212	-2.62815	18	3	0.0133929	224	4085	CTNNB1,HNF1B,FMN1	0.0270726	3.03943
GO:0043331	response to dsRNA	0.072212	-2.62815	18	3	0.0133929	224	4085	PELI1,CAV1,NFKB1	0.0270726	3.03943
GO:0004930	G protein-coupled receptor activity	0.072212	-2.62815	18	3	0.0133929	224	4085	ADGRV1,CHRM3,GPRC5D	0.0270726	3.03943
GO:0061333	renal tubule morphogenesis	0.072212	-2.62815	18	3	0.0133929	224	4085	FMN1,CTNNB1,HNF1B	0.0270726	3.03943
GO:0007338	single fertilization	0.072212	-2.62815	18	3	0.0133929	224	4085	SPAG1,CATSPERB,UNC13B	0.0270726	3.03943
GO:0033619	membrane protein proteolysis	0.072212	-2.62815	18	3	0.0133929	224	4085	PRKCQ,ERAP1,NFKB1	0.0270726	3.03943
GO:0071385	cellular response to glucocorticoid stimulus	0.072212	-2.62815	18	3	0.0133929	224	4085	ANXA1,ATP2B1,ZFP36	0.0270726	3.03943
GO:0050805	negative regulation of synaptic transmission	0.072212	-2.62815	18	3	0.0133929	224	4085	STXBP1,CD38,LRRK2	0.0270726	3.03943
GO:0071384	cellular response to corticosteroid stimulus	0.072212	-2.62815	18	3	0.0133929	224	4085	ATP2B1,ANXA1,ZFP36	0.0270726	3.03943
GO:0002931	response to ischemia	0.072212	-2.62815	18	3	0.0133929	224	4085	RNLS,PER2,CAV1	0.0270726	3.03943
GO:0010324	membrane invagination	0.072212	-2.62815	18	3	0.0133929	224	4085	CD36,RHOBTB1,SMURF1	0.0270726	3.03943
GO:0019933	cAMP-mediated signaling	0.072212	-2.62815	18	3	0.0133929	224	4085	PDE4D,AKAP13,AKAP6	0.0270726	3.03943
GO:0030030	cell projection organization	0.0722475	-2.62766	386	28	0.125	224	4085	CNTRL,HERC1,EZR,RPS6KA5,STXBP1,VCL,ITGA6,PACSIN2,AREG,PRKG1,LRRK2,EMP2,ULK2,KIDINS220,ANK3,AUTS2,DNM3,ADGRV1,PARVA,CTNNB1,ABCC4,ACSL4,PRKCQ,WWTR1,RFX2,EMP1,SPAG1,SEMA4A	0.0270764	1.32286
GO:0048639	positive regulation of developmental growth	0.0730491	-2.61662	54	6	0.0267857	224	4085	TGFBR2,SMURF1,AKAP6,CACNA2D2,EZR,SYT1	0.0277181	2.02629
GO:0009743	response to carbohydrate	0.0730491	-2.61662	54	6	0.0267857	224	4085	ERCC1,TGFBR2,UNC13B,HNF1B,NAMPT,COL4A3	0.0277181	2.02629
GO:0023014	signal transduction by protein phosphorylation	0.0739091	-2.60492	138	12	0.0535714	224	4085	MAP3K14,MAP3K8,MAP3K20,AREG,LRRK2,TRIB1,DUSP6,ZFP36,NFKB1,DLG2,SPAG9,RIPK1	0.0284471	1.58579
GO:0009150	purine ribonucleotide metabolic process	0.0740817	-2.60259	81	8	0.0357143	224	4085	ACSL4,LRRK2,PGM1,PDE4D,PDE8A,RORA,DLG2,PAPSS2	0.028572	1.80115
GO:0050900	leukocyte migration	0.0769038	-2.5652	68	7	0.03125	224	4085	SLC12A2,DAPK2,ANXA1,PDE4D,ITGA6,CXCL2,CAV1	0.0311099	1.8773
GO:0045927	positive regulation of growth	0.0784071	-2.54584	82	8	0.0357143	224	4085	TGFBR2,CD38,SMURF1,AKAP6,CACNA2D2,SYT1,RPS6KA3,EZR	0.032464	1.77918
GO:2001252	positive regulation of chromosome organization	0.0784071	-2.54584	82	8	0.0357143	224	4085	LMNA,AUTS2,PPP1R10,ERCC1,RPS6KA5,PRKCQ,CTNNB1,LRRK2	0.032464	1.77918
GO:0050953	sensory perception of light stimulus	0.0788689	-2.53997	30	4	0.0178571	224	4085	COL18A1,EPAS1,EYA4,ADGRV1	0.0327126	2.43155
GO:0019722	calcium-mediated signaling	0.0788689	-2.53997	30	4	0.0178571	224	4085	MCU,RCAN1,LRRK2,PLCE1	0.0327126	2.43155
GO:0015718	monocarboxylic acid transport	0.0788689	-2.53997	30	4	0.0178571	224	4085	ABCC4,ACSL4,CD36,ANXA1	0.0327126	2.43155
GO:0048706	embryonic skeletal system development	0.0788689	-2.53997	30	4	0.0178571	224	4085	PCSK5,CHST11,CTNNB1,TGFBR2	0.0327126	2.43155
GO:0007601	visual perception	0.0788689	-2.53997	30	4	0.0178571	224	4085	EPAS1,COL18A1,EYA4,ADGRV1	0.0327126	2.43155
GO:0007009	plasma membrane organization	0.0788689	-2.53997	30	4	0.0178571	224	4085	EMP2,PACSIN2,ANK3,CAV1	0.0327126	2.43155
GO:0048584	positive regulation of response to stimulus	0.078909	-2.53946	671	45	0.200893	224	4085	DAPK2,AKAP6,STXBP1,CDON,PELI2,EYA4,ANXA1,RPS6KA3,SCTR,AREG,SH3RF1,TCIM,RIPK1,SPAG9,DUSP6,SYBU,MAP3K8,PRKCQ,MFHAS1,CAMK1D,PLEKHA4,PDE4D,RPS6KA5,PELI1,NFKB1,MCL1,LRRK2,EMP2,CD36,MAP3K20,UNC13B,CD38,PDE8A,CAV1,PGC,CTNNB1,SFRP4,PLCE1,ADGRV1,AKAP13,AUTS2,KANK1,KIDINS220,MAP3K14,TGFBR2	0.0327189	1.22302
GO:0032989	cellular component morphogenesis	0.0801128	-2.52432	278	21	0.09375	224	4085	CDHR3,HEG1,PACSIN2,COL18A1,RFX2,RHOBTB1,LRRK2,SEMA4A,AUTS2,KIDINS220,ULK2,ANK3,PARVA,ANTXR1,RPS6KA5,EZR,PRKCQ,STXBP1,CTNNB1,FERMT2,VCL	0.0338465	1.37759
GO:1903530	regulation of secretion by cell	0.0803713	-2.5211	185	15	0.0669643	224	4085	CACNA1D,SYBU,SERPINB1,CACNA2D2,EZR,STXBP1,ITPR1,ANXA1,PER2,LRRK2,KCNS3,MCU,SYT1,CD38,UNC13B	0.0340652	1.47864
GO:0006468	protein phosphorylation	0.080806	-2.5157	342	25	0.111607	224	4085	DLG2,TGFBR2,MOK,MAP3K14,AKAP13,CAMK1D,ULK2,GRK5,CIT,PRKCQ,MAP3K8,RIPK1,SPAG9,DUSP6,PPP4R1,LRRK2,PRKG1,TRIB1,RPS6KA3,AREG,MAP3K20,NFKB1,ZFP36,DAPK2,RPS6KA5	0.0344573	1.33309
GO:0048732	gland development	0.0812566	-2.51014	111	10	0.0446429	224	4085	CAV1,ACO2,TGFBR2,CIT,EZR,AREG,CTNNB1,HNF1B,THRB,ANXA1	0.0348672	1.64294
GO:0022409	positive regulation of cell-cell adhesion	0.0818011	-2.50346	69	7	0.03125	224	4085	CAV1,ANK3,TGFBR2,PRKCQ,MAP3K8,ITGA6,ANXA1	0.0353732	1.85009
GO:0120036	plasma membrane bounded cell projection organization	0.082402	-2.49615	375	27	0.120536	224	4085	SEMA4A,SPAG1,RFX2,EMP1,WWTR1,CTNNB1,ABCC4,ACSL4,PRKCQ,DNM3,ADGRV1,PARVA,ULK2,KIDINS220,ANK3,AUTS2,PRKG1,LRRK2,EMP2,AREG,VCL,ITGA6,RPS6KA5,EZR,STXBP1,HERC1,CNTRL	0.0357809	1.31304
GO:0046635	positive regulation of alpha-beta T cell activation	0.0824175	-2.49596	19	3	0.0133929	224	4085	PRKCQ,TGFBR2,ANXA1	0.0357809	2.87946
GO:0051963	regulation of synapse assembly	0.0824175	-2.49596	19	3	0.0133929	224	4085	PTPRS,PDLIM5,SEMA4A	0.0357809	2.87946
GO:0031016	pancreas development	0.0824175	-2.49596	19	3	0.0133929	224	4085	ANXA1,HNF1B,CTNNB1	0.0357809	2.87946
GO:0007257	activation of JUN kinase activity	0.0824175	-2.49596	19	3	0.0133929	224	4085	MAP3K20,RIPK1,SPAG9	0.0357809	2.87946
GO:0050771	negative regulation of axonogenesis	0.0824175	-2.49596	19	3	0.0133929	224	4085	SEMA4A,PTPRS,ULK2	0.0357809	2.87946
GO:1903532	positive regulation of secretion by cell	0.082528	-2.49462	97	9	0.0401786	224	4085	CD38,UNC13B,LRRK2,SYBU,CACNA1D,STXBP1,SYT1,EZR,MCU	0.0358567	1.69206
GO:0009966	regulation of signal transduction	0.0826492	-2.49315	964	62	0.276786	224	4085	PELI2,CDON,HNF1B,HHIP,ARHGAP24,DAPK2,AKAP6,PTPN13,SMURF1,LMNA,EYA4,SCTR,AREG,PTPRS,TRIB1,ITPR1,SOCS6,DUSP6,SPAG9,RIPK1,TCIM,SH3RF1,PRKCQ,MAP3K8,WWTR1,MFHAS1,CHST11,PDE4D,PLEKHA4,HEG1,ARFGEF3,PELI1,EZR,RFFL,ITGA6,NFKB1,MAP3K20,RCAN1,CD36,EMP2,LRRK2,RHOBTB1,MCL1,CAV1,PDE8A,DUSP1,UNC13B,SFRP4,CTNNB1,GRK5,KIDINS220,KANK1,RORA,AUTS2,AKAP13,ADGRV1,CNKSR3,PLCE1,CHP1,MAP3K14,TGFBR2,DLG2	0.0358735	1.17289
GO:0051270	regulation of cellular component movement	0.0830471	-2.48835	311	23	0.102679	224	4085	LAMA3,LMNA,ITGA6,VCL,DAPK2,RFFL,SPAG9,DUSP1,CAV1,COL18A1,EMP2,PRKG1,TRIB1,ANXA1,NEDD9,CAMK1D,KANK1,ZSWIM4,AMOTL1,TGFBR2,ZSWIM5,SEMA4A,PDE4D	0.0358735	1.34869
GO:0061138	morphogenesis of a branching epithelium	0.0838933	-2.47821	43	5	0.0223214	224	4085	TGFBR2,HHIP,CTNNB1,HNF1B,AREG	0.0361803	2.12054
GO:0010951	negative regulation of endopeptidase activity	0.0840241	-2.47665	56	6	0.0267857	224	4085	CRIM1,SH3RF1,SERPINB1,RFFL,RPS6KA3,COL4A3	0.0361803	1.95392
GO:0010466	negative regulation of peptidase activity	0.0840241	-2.47665	56	6	0.0267857	224	4085	COL4A3,SERPINB1,RPS6KA3,RFFL,CRIM1,SH3RF1	0.0361803	1.95392
GO:1901654	response to ketone	0.0840241	-2.47665	56	6	0.0267857	224	4085	ATP2B1,CD38,DUSP1,CAV1,IGFBP7,CATSPERB	0.0361803	1.95392
GO:0051146	striated muscle cell differentiation	0.0840241	-2.47665	56	6	0.0267857	224	4085	LMNA,CDON,CACNA2D2,AKAP13,SPAG9,PDLIM5	0.0361803	1.95392
GO:0030155	regulation of cell adhesion	0.0840572	-2.47626	217	17	0.0758929	224	4085	LAMA3,KANK1,ANK3,NEDD9,FMN1,MAP3K8,PRKCQ,PELI1,ITGA6,DUSP1,CAV1,SOCS6,TGFBR2,EMP2,ANXA1,CD36,PRKG1	0.0361803	1.42867
GO:0045597	positive regulation of cell differentiation	0.0852298	-2.4624	296	22	0.0982143	224	4085	TOX,SYT1,TGFBR2,WWTR1,SFRP4,CTNNB1,NEDD9,KIDINS220,CAMK1D,TRIB1,ANXA1,CD36,RPS6KA3,RIPK1,SPAG9,ETV5,AKAP6,ITGA6,CDON,NFKB1,SMURF1,ZFP36	0.0373182	1.35542
GO:0007166	cell surface receptor signaling pathway	0.086492	-2.4477	642	43	0.191964	224	4085	PDE4D,NAMPT,PRKCQ,MAP3K8,PILRB,RIPK1,TNRC6C,SOCS6,ANXA1,SCTR,AREG,SMURF1,KLF6,LAMA3,CDON,PELI2,HNF1B,TGFBR2,SEMA4A,COL4A3,MAP3K14,ADGRV1,NEDD9,PLCE1,RORA,KIDINS220,GRK5,AMOTL1,FERMT2,CXCL2,SFRP4,CTNNB1,CD38,CRIM1,CAV1,CD36,LRRK2,MCL1,CGN,NFKB1,ITGA6,PELI1,RPS6KA5	0.0385669	1.22145
GO:0032535	regulation of cellular component size	0.086664	-2.44572	127	11	0.0491071	224	4085	PTPRS,SCTR,SLC12A2,SEMA4A,RHOBTB1,EZR,FMN1,CIT,KANK1,ULK2,DSTN	0.0387077	1.57955
GO:0032507	maintenance of protein location in cell	0.0868443	-2.44364	31	4	0.0178571	224	4085	EZR,CAV1,ANK3,SYNE1	0.0388165	2.35311
GO:0099175	regulation of postsynapse organization	0.0868443	-2.44364	31	4	0.0178571	224	4085	LRRK2,DNM3,PDLIM5,PTPRS	0.0388165	2.35311
GO:1902105	regulation of leukocyte differentiation	0.0868751	-2.44328	70	7	0.03125	224	4085	ANXA1,TOX,TRIB1,CTNNB1,RIPK1,TGFBR2,SH3RF1	0.0388165	1.82366
GO:0098657	import into cell	0.0870671	-2.44108	172	14	0.0625	224	4085	CD36,SLC12A2,LRRK2,RHOBTB1,SYT1,TGFBR2,PACSIN2,CAV1,SLC7A2,EZR,DNM3,KCNJ15,RAB31,SLC1A1	0.0389781	1.48438
GO:0006163	purine nucleotide metabolic process	0.0875034	-2.43608	84	8	0.0357143	224	4085	PAPSS2,DLG2,RORA,PDE8A,PDE4D,PGM1,LRRK2,ACSL4	0.0393927	1.73682
GO:0050807	regulation of synapse organization	0.0898367	-2.40976	57	6	0.0267857	224	4085	ETV5,PTPRS,LRRK2,SEMA4A,PDLIM5,DNM3	0.0418147	1.91964
GO:0009746	response to hexose	0.090642	-2.40084	44	5	0.0223214	224	4085	HNF1B,UNC13B,TGFBR2,NAMPT,COL4A3	0.0426037	2.07234
GO:0031099	regeneration	0.090642	-2.40084	44	5	0.0223214	224	4085	NNMT,ANXA1,LARGE1,TGFBR2,NINJ2	0.0426037	2.07234
GO:0007568	aging	0.0921248	-2.38461	71	7	0.03125	224	4085	TGFBR2,ERCC1,ATP2B1,LRRK2,SLC12A2,NAMPT,PDE4D	0.0441847	1.79798
GO:0009259	ribonucleotide metabolic process	0.0922737	-2.383	85	8	0.0357143	224	4085	ACSL4,LRRK2,PDE4D,PGM1,PDE8A,RORA,DLG2,PAPSS2	0.0443083	1.71639
GO:0051223	regulation of protein transport	0.092628	-2.37916	220	17	0.0758929	224	4085	PER2,CD36,ITPR1,ANXA1,LRRK2,KCNS3,MCU,CHP1,UNC13B,CD38,CNST,SYBU,CACNA1D,CACNA2D2,SERPINB1,EZR,ANK3	0.0446597	1.40919
GO:0045638	negative regulation of myeloid cell differentiation	0.0932038	-2.37297	20	3	0.0133929	224	4085	CTNNB1,ZFP36,TRIB1	0.0449282	2.73549
GO:0070252	actin-mediated cell contraction	0.0932038	-2.37297	20	3	0.0133929	224	4085	PARVA,EMP2,CACNA1D	0.0449282	2.73549
GO:0042246	tissue regeneration	0.0932038	-2.37297	20	3	0.0133929	224	4085	LARGE1,NINJ2,ANXA1	0.0449282	2.73549
GO:1900744	regulation of p38MAPK cascade	0.0932038	-2.37297	20	3	0.0133929	224	4085	MFHAS1,DUSP1,EZR	0.0449282	2.73549
GO:0032413	negative regulation of ion transmembrane transporter activity	0.0932038	-2.37297	20	3	0.0133929	224	4085	HECW2,ANK3,CAV1	0.0449282	2.73549
GO:0034446	substrate adhesion-dependent cell spreading	0.0932038	-2.37297	20	3	0.0133929	224	4085	ANTXR1,FERMT2,PARVA	0.0449282	2.73549
GO:0061326	renal tubule development	0.0932038	-2.37297	20	3	0.0133929	224	4085	FMN1,CTNNB1,HNF1B	0.0449282	2.73549
GO:0002088	lens development in camera-type eye	0.0932038	-2.37297	20	3	0.0133929	224	4085	CTNNB1,CDON,TGFBR2	0.0449282	2.73549
GO:0048704	embryonic skeletal system morphogenesis	0.0932038	-2.37297	20	3	0.0133929	224	4085	TGFBR2,CTNNB1,CHST11	0.0449282	2.73549
GO:0006820	anion transport	0.0943368	-2.36088	129	11	0.0491071	224	4085	SLC7A2,SLC4A4,ABCC4,ACSL4,STXBP1,SLC1A1,CD36,ANXA1,SLC12A2,SYT1,UNC13B	0.0461113	1.55506
GO:0045785	positive regulation of cell adhesion	0.0943368	-2.36088	129	11	0.0491071	224	4085	EMP2,ITGA6,ANXA1,CD36,PRKCQ,MAP3K8,FMN1,NEDD9,TGFBR2,CAV1,ANK3	0.0461113	1.55506
GO:0051090	regulation of DNA-binding transcription factor activity	0.0946325	-2.35775	144	12	0.0535714	224	4085	TRIB1,CD36,CHP1,RIPK1,CAV1,CTNNB1,PELI1,SFRP4,PRKCQ,RPS6KA5,NFKB1,CAMK1D	0.0464024	1.51972
GO:0002684	positive regulation of immune system process	0.0951119	-2.3527	284	21	0.09375	224	4085	DAPK2,PGC,PELI1,MAP3K8,RPS6KA5,STXBP1,PRKCQ,NFKB1,CAMK1D,MFHAS1,TRIB1,ANXA1,CD36,TOX,PDE4D,LRRK2,RPS6KA3,CD38,TGFBR2,RIPK1,CAV1	0.0466988	1.34848
GO:0030512	negative regulation of transforming growth factor beta receptor signaling pathway	0.0951951	-2.35183	32	4	0.0178571	224	4085	CAV1,CHST11,SMURF1,TGFBR2	0.0466988	2.27958
GO:0035264	multicellular organism growth	0.0951951	-2.35183	32	4	0.0178571	224	4085	HEG1,ERCC1,WWTR1,PDE4D	0.0466988	2.27958
GO:0055067	monovalent inorganic cation homeostasis	0.0951951	-2.35183	32	4	0.0178571	224	4085	SLC12A2,SLC4A4,LRRK2,CHP1	0.0466988	2.27958
GO:0043271	negative regulation of ion transport	0.0951951	-2.35183	32	4	0.0178571	224	4085	CAV1,SFRP4,ANK3,HECW2	0.0466988	2.27958
GO:0002028	regulation of sodium ion transport	0.0951951	-2.35183	32	4	0.0178571	224	4085	CHP1,ANK3,HECW2,CNKSR3	0.0466988	2.27958
GO:1904064	positive regulation of cation transmembrane transport	0.0951951	-2.35183	32	4	0.0178571	224	4085	AKAP6,CNKSR3,CHP1,ANK3	0.0466988	2.27958
GO:0051282	regulation of sequestering of calcium ion	0.0951951	-2.35183	32	4	0.0178571	224	4085	PLCE1,PDE4D,ITPR1,AKAP6	0.0466988	2.27958
GO:0032870	cellular response to hormone stimulus	0.0957659	-2.34585	190	15	0.0669643	224	4085	ANXA1,THRB,ATP2B1,TBC1D4,DUSP1,CAV1,IGFBP7,CHRM3,NAMPT,CTNNB1,NFKB1,NR4A1,RAB31,RORA,ZFP36	0.0473033	1.43973
GO:0051092	positive regulation of NF-kappaB transcription factor activity	0.0958634	-2.34483	58	6	0.0267857	224	4085	RIPK1,CD36,NFKB1,CAV1,PRKCQ,RPS6KA5	0.0473713	1.88655
GO:0071495	cellular response to endogenous stimulus	0.0961981	-2.34135	365	26	0.116071	224	4085	RORA,KIDINS220,RAB31,NR4A1,CTNNB1,NAMPT,CHRM3,FERMT2,TGFBR2,TBC1D4,PDE4D,SMURF1,ZFP36,CGN,NFKB1,EZR,AKAP6,IGFBP7,CAV1,DUSP1,PDE8A,ATP2B1,THRB,ANXA1,CD36,LRRK2	0.0475489	1.29905
GO:0051260	protein homooligomerization	0.0971914	-2.33107	86	8	0.0357143	224	4085	RIPK1,SPAG9,SLC1A1,CAV1,RASEF,STEAP4,KCNS3,SYT1	0.0475489	1.69643
GO:0019693	ribose phosphate metabolic process	0.0971914	-2.33107	86	8	0.0357143	224	4085	RORA,ACSL4,PDE8A,PAPSS2,PGM1,PDE4D,DLG2,LRRK2	0.0475489	1.69643
GO:0022407	regulation of cell-cell adhesion	0.0974832	-2.32808	115	10	0.0446429	224	4085	TGFBR2,CAV1,ANK3,SOCS6,PRKG1,ITGA6,ANXA1,PRKCQ,MAP3K8,PELI1	0.0475489	1.58579
GO:0001763	morphogenesis of a branching structure	0.0976632	-2.32623	45	5	0.0223214	224	4085	HHIP,CTNNB1,HNF1B,AREG,TGFBR2	0.0475489	2.02629
GO:0099003	vesicle-mediated transport in synapse	0.0976632	-2.32623	45	5	0.0223214	224	4085	UNC13B,DNM3,SYT1,STXBP1,CTNNB1	0.0475489	2.02629
GO:0051147	regulation of muscle cell differentiation	0.0976632	-2.32623	45	5	0.0223214	224	4085	CTNNB1,CDON,AKAP6,SPAG9,AKAP13	0.0475489	2.02629
GO:0004672	protein kinase activity	0.100216	-2.30043	101	9	0.0401786	224	4085	RIPK1,MOK,TRIB1,PRKG1,LRRK2,RPS6KA5,MAP3K14,PRKCQ,RPS6KA3	0.0475489	1.62504
GO:0051047	positive regulation of secretion	0.100216	-2.30043	101	9	0.0401786	224	4085	MCU,EZR,STXBP1,SYT1,CACNA1D,LRRK2,SYBU,CD38,UNC13B	0.0475489	1.62504
GO:0030334	regulation of cell migration	0.1004	-2.29859	270	20	0.0892857	224	4085	PRKG1,SEMA4A,TRIB1,ANXA1,EMP2,COL18A1,DUSP1,CAV1,SPAG9,TGFBR2,RFFL,ITGA6,AMOTL1,VCL,DAPK2,CAMK1D,KANK1,LAMA3,LMNA,NEDD9	0.0475489	1.35086
GO:0006796	phosphate-containing compound metabolic process	0.100795	-2.29466	667	44	0.196429	224	4085	MAP3K8,ACSL4,CIT,PRKCQ,NAMPT,GRK5,ULK2,RORA,CAMK1D,PLCE1,NNMT,AKAP13,MAP3K14,PLEKHA4,PGM1,PDE4D,MOK,DLG2,ALPL,TGFBR2,RPS6KA5,PTPN13,DAPK2,MTMR12,ZFP36,RNLS,NFKB1,ITPKC,PAPSS2,EYA4,RPS6KA3,MAP3K20,AREG,PTPRS,LRRK2,PPP4R1,TRIB1,PRKG1,DUSP6,PDE8A,DUSP1,SOCS6,RIPK1,SPAG9	0.0475489	1.20301
GO:0008284	positive regulation of cell population proliferation	0.101741	-2.28532	223	17	0.0758929	224	4085	ETV5,COL18A1,CD38,TGFBR2,TNS3,AREG,EMP2,ANXA1,NR4A1,PRKCQ,CDON,ABCC4,PELI1,CTNNB1,NAMPT,WWTR1,GRK5	0.0475489	1.39023
GO:0010942	positive regulation of cell death	0.101741	-2.28532	223	17	0.0758929	224	4085	MAP3K20,ANXA1,CD36,LRRK2,MCL1,COL4A3,COL18A1,CAV1,DUSP1,DUSP6,RIPK1,UNC13B,CTNNB1,SFRP4,ITGA6,CAMK1D,AKAP13	0.0475489	1.39023
GO:0090087	regulation of peptide transport	0.101741	-2.28532	223	17	0.0758929	224	4085	ANK3,CACNA1D,SYBU,SERPINB1,CACNA2D2,EZR,UNC13B,CD38,CNST,ANXA1,ITPR1,CD36,PER2,LRRK2,KCNS3,MCU,CHP1	0.0475489	1.39023
GO:0050773	regulation of dendrite development	0.102102	-2.28179	59	6	0.0267857	224	4085	DNM3,PDLIM5,CAMK1D,LRRK2,HECW2,PTPRS	0.0475489	1.85457
GO:0051348	negative regulation of transferase activity	0.102256	-2.28028	87	8	0.0357143	224	4085	CHP1,WWTR1,TRIB1,ZFP36,CAV1,HEG1,DUSP1,DUSP6	0.0475489	1.67693
GO:0016310	phosphorylation	0.102974	-2.27328	417	29	0.129464	224	4085	DUSP6,SOCS6,RIPK1,SPAG9,RPS6KA3,AREG,MAP3K20,PPP4R1,LRRK2,PRKG1,TRIB1,ZFP36,NFKB1,ITPKC,PAPSS2,RPS6KA5,DAPK2,MOK,DLG2,TGFBR2,MAP3K14,PGM1,CAMK1D,ULK2,AKAP13,PRKCQ,CIT,MAP3K8,GRK5	0.0475489	1.26825
GO:2000027	regulation of animal organ morphogenesis	0.103147	-2.2716	73	7	0.03125	224	4085	HNF1B,CTNNB1,SMURF1,ETV5,THRB,TGFBR2,PLEKHA4	0.0475489	1.74872
GO:0050806	positive regulation of synaptic transmission	0.10391	-2.26423	33	4	0.0178571	224	4085	CACNA1D,UNC13B,SYT1,STXBP1	0.0475489	2.2105
GO:1903845	negative regulation of cellular response to transforming growth factor beta stimulus	0.10391	-2.26423	33	4	0.0178571	224	4085	TGFBR2,SMURF1,CHST11,CAV1	0.0475489	2.2105
GO:0002576	platelet degranulation	0.10391	-2.26423	33	4	0.0178571	224	4085	VCL,CD36,STXBP1,ABCC4	0.0475489	2.2105
GO:0002460	adaptive immune response based on somatic recombination of immune receptors built from immunoglobulin superfamily domains	0.10391	-2.26423	33	4	0.0178571	224	4085	RORA,SEMA4A,ERCC1,EMP2	0.0475489	2.2105
GO:0006638	neutral lipid metabolic process	0.104537	-2.25822	21	3	0.0133929	224	4085	PLCE1,ACSL4,CAV1	0.0475489	2.60523
GO:0072009	nephron epithelium development	0.104537	-2.25822	21	3	0.0133929	224	4085	FMN1,HNF1B,CTNNB1	0.0475489	2.60523
GO:0061001	regulation of dendritic spine morphogenesis	0.104537	-2.25822	21	3	0.0133929	224	4085	LRRK2,DNM3,PDLIM5	0.0475489	2.60523
GO:0006639	acylglycerol metabolic process	0.104537	-2.25822	21	3	0.0133929	224	4085	ACSL4,CAV1,PLCE1	0.0475489	2.60523
GO:0043407	negative regulation of MAP kinase activity	0.104537	-2.25822	21	3	0.0133929	224	4085	DUSP6,DUSP1,CAV1	0.0475489	2.60523
GO:1904063	negative regulation of cation transmembrane transport	0.104537	-2.25822	21	3	0.0133929	224	4085	HECW2,CAV1,ANK3	0.0475489	2.60523
GO:0051453	regulation of intracellular pH	0.104537	-2.25822	21	3	0.0133929	224	4085	SLC4A4,LRRK2,CHP1	0.0475489	2.60523
GO:1904888	cranial skeletal system development	0.104537	-2.25822	21	3	0.0133929	224	4085	TGFBR2,CHST11,CTNNB1	0.0475489	2.60523
GO:0034333	adherens junction assembly	0.104537	-2.25822	21	3	0.0133929	224	4085	FERMT2,VCL,CTNNB1	0.0475489	2.60523
GO:0046637	regulation of alpha-beta T cell differentiation	0.104537	-2.25822	21	3	0.0133929	224	4085	ANXA1,TGFBR2,SH3RF1	0.0475489	2.60523
GO:1902107	positive regulation of leukocyte differentiation	0.104952	-2.25426	46	5	0.0223214	224	4085	TRIB1,TOX,ANXA1,RIPK1,TGFBR2	0.0475489	1.98224
GO:1905269	positive regulation of chromatin organization	0.104952	-2.25426	46	5	0.0223214	224	4085	CTNNB1,LMNA,RPS6KA5,AUTS2,LRRK2	0.0475489	1.98224
GO:0034284	response to monosaccharide	0.104952	-2.25426	46	5	0.0223214	224	4085	HNF1B,NAMPT,UNC13B,TGFBR2,COL4A3	0.0475489	1.98224
GO:0016202	regulation of striated muscle tissue development	0.104952	-2.25426	46	5	0.0223214	224	4085	RIPK1,TGFBR2,AKAP6,CDON,CTNNB1	0.0475489	1.98224
GO:0046330	positive regulation of JNK cascade	0.104952	-2.25426	46	5	0.0223214	224	4085	MFHAS1,MAP3K20,SH3RF1,SPAG9,RIPK1	0.0475489	1.98224
GO:0006875	cellular metal ion homeostasis	0.104955	-2.25422	102	9	0.0401786	224	4085	MCU,CD36,ITPR1,AKAP6,CACNA1D,CAV1,ATP2B1,CD38,PLCE1	0.0475489	1.60911
GO:0071345	cellular response to cytokine stimulus	0.106067	-2.24368	288	21	0.09375	224	4085	MAP3K14,CD36,ANXA1,SLC12A2,MCL1,DUSP1,SRSF7,RIPK1,RFX2,PELI1,CXCL2,PELI2,MAP3K8,RPS6KA5,STXBP1,AKAP6,PTPN13,KLF6,RORA,ZFP36,NFKB1	0.0475489	1.32975
GO:0042326	negative regulation of phosphorylation	0.106207	-2.24236	147	12	0.0535714	224	4085	LRRK2,TRIB1,PDE4D,CHP1,DUSP6,DUSP1,CAV1,HEG1,PTPN13,WWTR1,EZR,CNKSR3	0.0475489	1.4887
GO:0006928	movement of cell or subcellular component	0.106459	-2.24	435	30	0.133929	224	4085	ITGA6,DAPK2,EZR,RPS6KA5,LAMA3,PRKG1,SLC12A2,ANXA1,RHOBTB1,LRRK2,EMP2,TNS3,SH3RF1,CAV1,AMOTL1,SYBU,CACNA1D,CXCL2,CTNNB1,PRKCQ,NR4A1,PARVA,NEDD9,MREG,KANK1,AUTS2,CCNYL1,SEMA4A,PDE4D,DLG2	0.0475489	1.2577
GO:0060249	anatomical structure homeostasis	0.107466	-2.23059	88	8	0.0357143	224	4085	LARGE1,WWTR1,CACNA1D,CTNNB1,ATP2B1,ERCC1,ADGRV1,EPAS1	0.0483295	1.65787
GO:0031175	neuron projection development	0.10812	-2.22452	225	17	0.0758929	224	4085	LRRK2,PRKG1,SEMA4A,AREG,VCL,ACSL4,EZR,RPS6KA5,PRKCQ,STXBP1,CTNNB1,ADGRV1,AUTS2,KIDINS220,ULK2,HERC1,ANK3	0.0489748	1.37788
GO:0090263	positive regulation of canonical Wnt signaling pathway	0.108548	-2.22056	60	6	0.0267857	224	4085	NFKB1,KANK1,CAV1,PLEKHA4,LRRK2,SFRP4	0.0493881	1.82366
GO:0065007	biological regulation	0.109502	-2.21181	3079	177	0.790179	224	4085	KCNK1,GPRC5D,ZSWIM4,NAMPT,SYBU,NCOA7,ZSWIM5,TBC1D4,ZNF704,MTRR,SMURF1,MTMR12,HNF1B,AGR3,AKAP6,SLC7A2,TCIM,SCTR,CCNYL1,NR4A1,ACOXL,SFRP4,PGC,CXCL2,PDLIM5,CNST,VPS37B,SYT1,CACNA2D2,RFFL,LARGE1,PDE8A,TNS3,CD38,KCNS3,THRB,HIVEP3,PRKG1,RHOBTB1,LRRK2,RAB31,CACNB4,GSAP,KCNJ15,PARVA,MYO5B,TACC1,CTNNAL1,HEG1,TMEM65,CHST11,PDE4D,HERC1,CNTRL,EYA4,HHIP,PELI2,RIPK1,ULK2,EPAS1,AUTS2,PDLIM1,PLCE1,CTNNB1,AMOTL1,…	0.0503571	1.04835
GO:1903706	regulation of hemopoiesis	0.110878	-2.19933	133	11	0.0491071	224	4085	PRKCQ,CTNNB1,ANXA1,TRIB1,TOX,ZFP36,SH3RF1,TNRC6C,TCIM,RIPK1,TGFBR2	0.0517525	1.50829
GO:0055086	nucleobase-containing small molecule metabolic process	0.110878	-2.19933	133	11	0.0491071	224	4085	DLG2,PDE8A,PDE4D,PGM1,LRRK2,PAPSS2,NNMT,RNLS,RORA,NAMPT,ACSL4	0.0517525	1.50829
GO:0080135	regulation of cellular response to stress	0.112071	-2.18862	274	20	0.0892857	224	4085	EYA4,NUP98,MFHAS1,NAMPT,CTNNB1,EZR,SPAG9,ERCC1,RIPK1,SH3RF1,PPP1R10,NCOA7,CAV1,DUSP1,PDE8A,CD36,MCL1,LRRK2,MAP3K20,PTPRS	0.053007	1.33114
GO:0048634	regulation of muscle organ development	0.112501	-2.18479	47	5	0.0223214	224	4085	AKAP6,RIPK1,TGFBR2,CTNNB1,CDON	0.0534387	1.94006
GO:0007254	JNK cascade	0.112975	-2.18059	34	4	0.0178571	224	4085	TRIB1,RIPK1,SPAG9,MAP3K20	0.053806	2.14548
GO:0055002	striated muscle cell development	0.112975	-2.18059	34	4	0.0178571	224	4085	LMNA,CACNA2D2,AKAP13,PDLIM5	0.053806	2.14548
GO:0060538	skeletal muscle organ development	0.112975	-2.18059	34	4	0.0178571	224	4085	CAV1,CDON,HIVEP3,LARGE1	0.053806	2.14548
GO:0051591	response to cAMP	0.112975	-2.18059	34	4	0.0178571	224	4085	AKAP6,EZR,DUSP1,AREG	0.053806	2.14548
GO:0006793	phosphorus metabolic process	0.114327	-2.16869	674	44	0.196429	224	4085	PLEKHA4,PDE4D,PGM1,MAP3K14,DLG2,TGFBR2,ALPL,MOK,NAMPT,GRK5,CIT,PRKCQ,MAP3K8,ACSL4,NNMT,PLCE1,AKAP13,CAMK1D,ULK2,RORA,PPP4R1,LRRK2,PRKG1,TRIB1,RPS6KA3,PTPRS,AREG,MAP3K20,RIPK1,SPAG9,DUSP1,PDE8A,DUSP6,SOCS6,PTPN13,DAPK2,RPS6KA5,NFKB1,RNLS,ITPKC,EYA4,PAPSS2,MTMR12,ZFP36	0.0552616	1.19052
GO:0006469	negative regulation of protein kinase activity	0.114854	-2.1641	75	7	0.03125	224	4085	WWTR1,TRIB1,CHP1,CAV1,DUSP1,HEG1,DUSP6	0.0558099	1.70208
GO:0071396	cellular response to lipid	0.11526	-2.16056	134	11	0.0491071	224	4085	ZFP36,RORA,ATP2B1,NR4A1,NFKB1,CXCL2,CTNNB1,PDE4D,THRB,CD36,ANXA1	0.0562267	1.49703
GO:0002833	positive regulation of response to biotic stimulus	0.115494	-2.15854	119	10	0.0446429	224	4085	CAV1,MFHAS1,NFKB1,UNC13B,RIPK1,RPS6KA5,RPS6KA3,PGC,PELI1,CD36	0.0564492	1.53249
GO:0072593	reactive oxygen species metabolic process	0.116382	-2.15088	22	3	0.0133929	224	4085	RORA,SLC7A2,LRRK2	0.057133	2.48681
GO:0007269	neurotransmitter secretion	0.116382	-2.15088	22	3	0.0133929	224	4085	UNC13B,SYT1,STXBP1	0.057133	2.48681
GO:0050728	negative regulation of inflammatory response	0.116382	-2.15088	22	3	0.0133929	224	4085	NFKB1,RORA,MFHAS1	0.057133	2.48681
GO:0030641	regulation of cellular pH	0.116382	-2.15088	22	3	0.0133929	224	4085	SLC4A4,LRRK2,CHP1	0.057133	2.48681
GO:0050766	positive regulation of phagocytosis	0.116382	-2.15088	22	3	0.0133929	224	4085	CAMK1D,RAB31,CD36	0.057133	2.48681
GO:2000241	regulation of reproductive process	0.116382	-2.15088	22	3	0.0133929	224	4085	STXBP1,DUSP1,CTNNB1	0.057133	2.48681
GO:0006885	regulation of pH	0.116382	-2.15088	22	3	0.0133929	224	4085	CHP1,SLC4A4,LRRK2	0.057133	2.48681
GO:0099643	signal release from synapse	0.116382	-2.15088	22	3	0.0133929	224	4085	UNC13B,SYT1,STXBP1	0.057133	2.48681
GO:0002831	regulation of response to biotic stimulus	0.116985	-2.14571	165	13	0.0580357	224	4085	PTPRS,RPS6KA3,TRIB1,CD36,CAV1,ERAP1,UNC13B,RIPK1,PGC,PELI1,RPS6KA5,MFHAS1,NFKB1	0.057777	1.43682
GO:0043068	positive regulation of programmed cell death	0.117532	-2.14104	212	16	0.0714286	224	4085	AKAP13,CAMK1D,ITGA6,SFRP4,CTNNB1,RIPK1,UNC13B,COL18A1,DUSP6,DUSP1,CAV1,ANXA1,MCL1,COL4A3,LRRK2,MAP3K20	0.0583604	1.37635
GO:0051091	positive regulation of DNA-binding transcription factor activity	0.118317	-2.13439	90	8	0.0357143	224	4085	CD36,RIPK1,NFKB1,CTNNB1,CAMK1D,RPS6KA5,PRKCQ,CAV1	0.0585817	1.62103
GO:1990778	protein localization to cell periphery	0.118317	-2.13439	90	8	0.0357143	224	4085	CAV1,ANK3,SMURF1,RAB31,DLG2,STXBP1,EZR,EMP2	0.0585817	1.62103
GO:0043122	regulation of I-kappaB kinase/NF-kappaB signaling	0.118317	-2.13439	90	8	0.0357143	224	4085	RIPK1,AKAP13,RORA,CD36,MAP3K14,PELI1,CTNNB1,PELI2	0.0585817	1.62103
GO:2001233	regulation of apoptotic signaling pathway	0.119741	-2.12242	135	11	0.0491071	224	4085	LRRK2,MCL1,ITGA6,DAPK2,RFFL,CTNNB1,SH3RF1,EYA4,RIPK1,CAV1,LMNA	0.0595465	1.48595
GO:0051046	regulation of secretion	0.120236	-2.1183	197	15	0.0669643	224	4085	SYBU,CACNA1D,STXBP1,EZR,CACNA2D2,SERPINB1,LRRK2,PER2,ITPR1,ANXA1,SYT1,MCU,KCNS3,CD38,UNC13B	0.0600739	1.38857
GO:1901861	regulation of muscle tissue development	0.120306	-2.11772	48	5	0.0223214	224	4085	RIPK1,TGFBR2,AKAP6,CDON,CTNNB1	0.0601132	1.89965
GO:0031347	regulation of defense response	0.121112	-2.11104	213	16	0.0714286	224	4085	CAV1,RIPK1,ERAP1,UNC13B,PTPRS,RPS6KA3,ANXA1,CD36,LRRK2,RORA,MFHAS1,NFKB1,PGC,PELI1,RPS6KA5,SLC7A2	0.0610026	1.36989
GO:0034767	positive regulation of ion transmembrane transport	0.122378	-2.10064	35	4	0.0178571	224	4085	CHP1,ANK3,CNKSR3,AKAP6	0.0622692	2.08418
GO:0032680	regulation of tumor necrosis factor production	0.122378	-2.10064	35	4	0.0178571	224	4085	ZFP36,RIPK1,CD36,LRRK2	0.0622692	2.08418
GO:1903555	regulation of tumor necrosis factor superfamily cytokine production	0.122378	-2.10064	35	4	0.0178571	224	4085	ZFP36,CD36,RIPK1,LRRK2	0.0622692	2.08418
GO:0006836	neurotransmitter transport	0.122378	-2.10064	35	4	0.0178571	224	4085	SLC1A1,SYT1,STXBP1,UNC13B	0.0622692	2.08418
GO:0120162	positive regulation of cold-induced thermogenesis	0.122378	-2.10064	35	4	0.0178571	224	4085	CAV1,EPAS1,CD36,PER2	0.0622692	2.08418
GO:0071310	cellular response to organic substance	0.122578	-2.09901	678	44	0.196429	224	4085	PTPN13,IGFBP7,AKAP6,STXBP1,PELI2,LMNA,KLF6,ZFP36,SMURF1,SLC12A2,ANXA1,RIPK1,ATP2B1,NAMPT,MAP3K8,RAB31,PDE4D,TBC1D4,ITGA6,RPS6KA5,EZR,PELI1,NFKB1,CGN,MCL1,LRRK2,THRB,CD36,SRSF7,UNC13B,PDE8A,CAV1,DUSP1,FERMT2,CHRM3,CTNNB1,CXCL2,NR4A1,RORA,KIDINS220,MAP3K14,ALPL,TGFBR2,RFX2	0.0624613	1.1835
GO:0072521	purine-containing compound metabolic process	0.123955	-2.08783	91	8	0.0357143	224	4085	DLG2,PAPSS2,PDE8A,RORA,LRRK2,PDE4D,PGM1,ACSL4	0.0640464	1.60322
GO:0050877	nervous system process	0.125184	-2.07797	167	13	0.0580357	224	4085	CBR3,CACNA1D,ANK3,EPAS1,HERC1,ADGRV1,EYA4,CD36,THRB,COL4A3,LRRK2,COL18A1,DLG2	0.0654726	1.41962
GO:0014706	striated muscle tissue development	0.127229	-2.06177	77	7	0.03125	224	4085	PDLIM5,AKAP13,LMNA,CAV1,HEG1,HIVEP3,CDON	0.0678699	1.65787
GO:0022406	membrane docking	0.127229	-2.06177	77	7	0.03125	224	4085	CNTRL,UNC13B,SYT1,STXBP1,GRAMD2A,CHP1,EZR	0.0678699	1.65787
GO:0071216	cellular response to biotic stimulus	0.128358	-2.05293	49	5	0.0223214	224	4085	CXCL2,ZFP36,PDE4D,CD36,NFKB1	0.0692186	1.86088
GO:0042035	regulation of cytokine biosynthetic process	0.128703	-2.05025	23	3	0.0133929	224	4085	NFKB1,PRKCQ,ZFP36	0.0694594	2.37869
GO:0055021	regulation of cardiac muscle tissue growth	0.128703	-2.05025	23	3	0.0133929	224	4085	RIPK1,TGFBR2,AKAP6	0.0694594	2.37869
GO:2000177	regulation of neural precursor cell proliferation	0.128703	-2.05025	23	3	0.0133929	224	4085	CDON,CTNNB1,LRRK2	0.0694594	2.37869
GO:0032024	positive regulation of insulin secretion	0.128703	-2.05025	23	3	0.0133929	224	4085	MCU,CD38,SYBU	0.0694594	2.37869
GO:0030098	lymphocyte differentiation	0.129104	-2.04714	63	6	0.0267857	224	4085	ANXA1,TOX,SEMA4A,CTNNB1,KLF6,RORA	0.0698183	1.73682
GO:0008361	regulation of cell size	0.129104	-2.04714	63	6	0.0267857	224	4085	SEMA4A,SLC12A2,PTPRS,SCTR,EZR,ULK2	0.0698183	1.73682
GO:0017157	regulation of exocytosis	0.129104	-2.04714	63	6	0.0267857	224	4085	STXBP1,SYT1,CACNA1D,LRRK2,ANXA1,UNC13B	0.0698183	1.73682
GO:1901701	cellular response to oxygen-containing compound	0.131103	-2.03177	280	20	0.0892857	224	4085	CD36,ANXA1,PDE4D,LRRK2,CAV1,UNC13B,TBC1D4,RIPK1,ATP2B1,CTNNB1,CXCL2,EZR,AKAP6,NAMPT,CHRM3,RORA,RAB31,ZFP36,NR4A1,NFKB1	0.0722836	1.30261
GO:0010035	response to inorganic substance	0.131764	-2.02674	153	12	0.0535714	224	4085	ANXA1,LRRK2,AREG,SYT1,RIPK1,ERCC1,DLG2,COL18A1,CAV1,DUSP1,ADGRV1,ANK3	0.0730771	1.43032
GO:0060998	regulation of dendritic spine development	0.132103	-2.02417	36	4	0.0178571	224	4085	PTPRS,LRRK2,DNM3,PDLIM5	0.0732649	2.02629
GO:0048814	regulation of dendrite morphogenesis	0.132103	-2.02417	36	4	0.0178571	224	4085	LRRK2,PDLIM5,HECW2,DNM3	0.0732649	2.02629
GO:0034332	adherens junction organization	0.132103	-2.02417	36	4	0.0178571	224	4085	CDHR3,CTNNB1,VCL,FERMT2	0.0732649	2.02629
GO:0051651	maintenance of location in cell	0.132103	-2.02417	36	4	0.0178571	224	4085	ANK3,CAV1,EZR,SYNE1	0.0732649	2.02629
GO:0032922	circadian regulation of gene expression	0.132103	-2.02417	36	4	0.0178571	224	4085	RORA,HNF1B,PER2,NAMPT	0.0732649	2.02629
GO:0034329	cell junction assembly	0.13366	-2.01246	78	7	0.03125	224	4085	HEG1,LAMA3,CDHR3,CTNNB1,ITGA6,FERMT2,VCL	0.075218	1.63662
GO:0051186	cofactor metabolic process	0.135649	-1.99768	93	8	0.0357143	224	4085	RNLS,AHCYL2,NNMT,MTRR,ACSL4,CBR3,BTD,NAMPT	0.0777682	1.56874
GO:0045926	negative regulation of growth	0.136347	-1.99255	64	6	0.0267857	224	4085	CD36,RIPK1,SEMA4A,TGFBR2,ULK2,PTPRS	0.0786406	1.70968
GO:0010811	positive regulation of cell-substrate adhesion	0.13665	-1.99033	50	5	0.0223214	224	4085	NEDD9,EMP2,ITGA6,CD36,FMN1	0.0788331	1.82366
GO:0003205	cardiac chamber development	0.13665	-1.99033	50	5	0.0223214	224	4085	HEG1,PCSK5,PARVA,TMEM65,TGFBR2	0.0788331	1.82366
GO:0001667	ameboidal-type cell migration	0.13665	-1.99033	50	5	0.0223214	224	4085	EMP2,SEMA4A,AMOTL1,NR4A1,KANK1	0.0788331	1.82366
GO:0006936	muscle contraction	0.13665	-1.99033	50	5	0.0223214	224	4085	CD38,CHRM3,PDE4D,VCL,CACNA1D	0.0788331	1.82366
GO:0009628	response to abiotic stimulus	0.140743	-1.96082	332	23	0.102679	224	4085	IGFBP7,LMNA,NFKB1,MAP3K20,ANXA1,SLC12A2,ITPR1,COL18A1,CAV1,DUSP1,CD38,ERCC1,ATP2B1,TCIM,NAMPT,EPAS1,RORA,ADGRV1,PDLIM1,MAP3K14,CHP1,PER2,TGFBR2	0.0832122	1.26338
GO:0001657	ureteric bud development	0.141463	-1.95572	24	3	0.0133929	224	4085	HNF1B,CTNNB1,FMN1	0.0835916	2.27958
GO:0042733	embryonic digit morphogenesis	0.141463	-1.95572	24	3	0.0133929	224	4085	MAP3K20,CHST11,CTNNB1	0.0835916	2.27958
GO:0010522	regulation of calcium ion transport into cytosol	0.141463	-1.95572	24	3	0.0133929	224	4085	CAV1,AKAP6,PDE4D	0.0835916	2.27958
GO:0002688	regulation of leukocyte chemotaxis	0.141463	-1.95572	24	3	0.0133929	224	4085	CAMK1D,DUSP1,DAPK2	0.0835916	2.27958
GO:0009566	fertilization	0.141463	-1.95572	24	3	0.0133929	224	4085	CATSPERB,SPAG1,UNC13B	0.0835916	2.27958
GO:0072163	mesonephric epithelium development	0.141463	-1.95572	24	3	0.0133929	224	4085	CTNNB1,HNF1B,FMN1	0.0835916	2.27958
GO:0001578	microtubule bundle formation	0.141463	-1.95572	24	3	0.0133929	224	4085	NCKAP5,SPAG1,CHP1	0.0835916	2.27958
GO:1901019	regulation of calcium ion transmembrane transporter activity	0.141463	-1.95572	24	3	0.0133929	224	4085	AKAP6,PDE4D,CACNB4	0.0835916	2.27958
GO:0051057	positive regulation of small GTPase mediated signal transduction	0.141463	-1.95572	24	3	0.0133929	224	4085	AKAP13,AUTS2,CDON	0.0835916	2.27958
GO:0072164	mesonephric tubule development	0.141463	-1.95572	24	3	0.0133929	224	4085	FMN1,HNF1B,CTNNB1	0.0835916	2.27958
GO:0032410	negative regulation of transporter activity	0.141463	-1.95572	24	3	0.0133929	224	4085	HECW2,CAV1,ANK3	0.0835916	2.27958
GO:0003279	cardiac septum development	0.142137	-1.95097	37	4	0.0178571	224	4085	HEG1,PCSK5,PARVA,TGFBR2	0.0839642	1.97153
GO:0055001	muscle cell development	0.142137	-1.95097	37	4	0.0178571	224	4085	PDLIM5,AKAP13,LMNA,CACNA2D2	0.0839642	1.97153
GO:1903707	negative regulation of hemopoiesis	0.142137	-1.95097	37	4	0.0178571	224	4085	ZFP36,CTNNB1,ANXA1,TRIB1	0.0839642	1.97153
GO:0009306	protein secretion	0.142137	-1.95097	37	4	0.0178571	224	4085	HNF1B,PCSK5,ANXA1,CD36	0.0839642	1.97153
GO:0042542	response to hydrogen peroxide	0.142137	-1.95097	37	4	0.0178571	224	4085	RIPK1,ANXA1,AREG,DUSP1	0.0839642	1.97153
GO:0002790	peptide secretion	0.142137	-1.95097	37	4	0.0178571	224	4085	CD36,ANXA1,HNF1B,PCSK5	0.0839642	1.97153
GO:1903321	negative regulation of protein modification by small protein conjugation or removal	0.142137	-1.95097	37	4	0.0178571	224	4085	CTNNB1,CAV1,CHP1,PER2	0.0839642	1.97153
GO:0035592	establishment of protein localization to extracellular region	0.142137	-1.95097	37	4	0.0178571	224	4085	HNF1B,PCSK5,CD36,ANXA1	0.0839642	1.97153
GO:0071692	protein localization to extracellular region	0.142137	-1.95097	37	4	0.0178571	224	4085	CD36,ANXA1,PCSK5,HNF1B	0.0839642	1.97153
GO:0009108	coenzyme biosynthetic process	0.142137	-1.95097	37	4	0.0178571	224	4085	RNLS,NNMT,NAMPT,ACSL4	0.0839642	1.97153
GO:0019221	cytokine-mediated signaling pathway	0.142539	-1.94814	171	13	0.0580357	224	4085	NFKB1,KLF6,RORA,PELI1,CXCL2,PELI2,RPS6KA5,MAP3K8,RIPK1,CD36,ANXA1,MCL1,MAP3K14	0.0844035	1.38641
GO:0048858	cell projection morphogenesis	0.142539	-1.94814	171	13	0.0580357	224	4085	PACSIN2,SEMA4A,LRRK2,ANK3,KIDINS220,ULK2,AUTS2,VCL,CTNNB1,STXBP1,PRKCQ,EZR,RPS6KA5	0.0844035	1.38641
GO:0031349	positive regulation of defense response	0.143593	-1.94077	140	11	0.0491071	224	4085	NFKB1,MFHAS1,RPS6KA5,PGC,PELI1,RIPK1,UNC13B,CAV1,LRRK2,CD36,RPS6KA3	0.0857917	1.43288
GO:0033673	negative regulation of kinase activity	0.146996	-1.91735	80	7	0.03125	224	4085	CHP1,WWTR1,TRIB1,DUSP1,HEG1,CAV1,DUSP6	0.0901222	1.5957
GO:0060537	muscle tissue development	0.146996	-1.91735	80	7	0.03125	224	4085	CDON,HIVEP3,LMNA,CAV1,HEG1,PDLIM5,AKAP13	0.0901222	1.5957
GO:1903037	regulation of leukocyte cell-cell adhesion	0.146996	-1.91735	80	7	0.03125	224	4085	PRKCQ,MAP3K8,PELI1,ANXA1,CAV1,SOCS6,TGFBR2	0.0901222	1.5957
GO:0032103	positive regulation of response to external stimulus	0.147075	-1.91682	172	13	0.0580357	224	4085	DAPK2,RPS6KA5,PGC,PELI1,NFKB1,MFHAS1,CAMK1D,LRRK2,CD36,RPS6KA3,UNC13B,RIPK1,CAV1	0.0901222	1.37835
GO:0034612	response to tumor necrosis factor	0.151392	-1.88788	66	6	0.0267857	224	4085	RIPK1,AFF3,NFKB1,ZFP36,RORA,MAP3K14	0.0901222	1.65787
GO:0030217	T cell differentiation	0.152462	-1.88084	38	4	0.0178571	224	4085	ANXA1,SEMA4A,RORA,CTNNB1	0.0901222	1.91964
GO:1903313	positive regulation of mRNA metabolic process	0.152462	-1.88084	38	4	0.0178571	224	4085	ZFP36,RBM23,NUP98,TNRC6C	0.0901222	1.91964
GO:0009791	post-embryonic development	0.152462	-1.88084	38	4	0.0178571	224	4085	HEG1,CHST11,ITPR1,ERCC1	0.0901222	1.91964
GO:0010507	negative regulation of autophagy	0.152462	-1.88084	38	4	0.0178571	224	4085	HERC1,NAMPT,MCL1,LRRK2	0.0901222	1.91964
GO:0051235	maintenance of location	0.153922	-1.87131	52	5	0.0223214	224	4085	CD36,SYNE1,ANK3,EZR,CAV1	0.0901222	1.75352
GO:0007281	germ cell development	0.153922	-1.87131	52	5	0.0223214	224	4085	ETV5,CTNNB1,ERCC1,RFX2,DIAPH2	0.0901222	1.75352
GO:0030307	positive regulation of cell growth	0.153922	-1.87131	52	5	0.0223214	224	4085	CD38,AKAP6,SYT1,RPS6KA3,SMURF1	0.0901222	1.75352
GO:0032760	positive regulation of tumor necrosis factor production	0.154625	-1.86675	25	3	0.0133929	224	4085	LRRK2,RIPK1,CD36	0.0901222	2.18839
GO:1903557	positive regulation of tumor necrosis factor superfamily cytokine production	0.154625	-1.86675	25	3	0.0133929	224	4085	RIPK1,CD36,LRRK2	0.0901222	2.18839
GO:0007044	cell-substrate junction assembly	0.154625	-1.86675	25	3	0.0133929	224	4085	ITGA6,FERMT2,LAMA3	0.0901222	2.18839
GO:1902106	negative regulation of leukocyte differentiation	0.154625	-1.86675	25	3	0.0133929	224	4085	CTNNB1,TRIB1,ANXA1	0.0901222	2.18839
GO:0001954	positive regulation of cell-matrix adhesion	0.154625	-1.86675	25	3	0.0133929	224	4085	FMN1,EMP2,CD36	0.0901222	2.18839
GO:0001823	mesonephros development	0.154625	-1.86675	25	3	0.0133929	224	4085	CTNNB1,HNF1B,FMN1	0.0901222	2.18839
GO:0090277	positive regulation of peptide hormone secretion	0.154625	-1.86675	25	3	0.0133929	224	4085	CD38,SYBU,MCU	0.0901222	2.18839
GO:0055007	cardiac muscle cell differentiation	0.154625	-1.86675	25	3	0.0133929	224	4085	LMNA,PDLIM5,AKAP13	0.0901222	2.18839
GO:0007492	endoderm development	0.154625	-1.86675	25	3	0.0133929	224	4085	CTNNB1,HNF1B,LAMA3	0.0901222	2.18839
GO:0050714	positive regulation of protein secretion	0.159183	-1.8377	67	6	0.0267857	224	4085	UNC13B,CD38,EZR,MCU,SYBU,LRRK2	0.0937964	1.63313
GO:2000145	regulation of cell motility	0.159289	-1.83703	288	20	0.0892857	224	4085	NEDD9,LAMA3,LMNA,CAMK1D,KANK1,ITGA6,AMOTL1,DAPK2,VCL,RFFL,TGFBR2,SPAG9,CAV1,DUSP1,COL18A1,EMP2,SEMA4A,PRKG1,ANXA1,TRIB1	0.093888	1.26643
GO:0070201	regulation of establishment of protein localization	0.159491	-1.83577	239	17	0.0758929	224	4085	KCNS3,MCU,CHP1,ANXA1,ITPR1,CD36,PER2,LRRK2,UNC13B,CD38,CNST,SERPINB1,CACNA2D2,EZR,CACNA1D,SYBU,ANK3	0.0941096	1.29716
GO:0045765	regulation of angiogenesis	0.160938	-1.82673	82	7	0.03125	224	4085	SEMA4A,ANXA1,EMP2,COL4A3,CTNNB1,ERAP1,TGFBR2	0.0959809	1.55678
GO:0032872	regulation of stress-activated MAPK cascade	0.160938	-1.82673	82	7	0.03125	224	4085	SH3RF1,RIPK1,SPAG9,DUSP1,MFHAS1,EZR,MAP3K20	0.0959809	1.55678
GO:0043409	negative regulation of MAPK cascade	0.162883	-1.81472	53	5	0.0223214	224	4085	CNKSR3,CAV1,DUSP1,DUSP6,EZR	0.0984848	1.72043
GO:0050870	positive regulation of T cell activation	0.162883	-1.81472	53	5	0.0223214	224	4085	TGFBR2,ANXA1,PRKCQ,CAV1,MAP3K8	0.0984848	1.72043
GO:0035113	embryonic appendage morphogenesis	0.163062	-1.81362	39	4	0.0178571	224	4085	AFF3,CHST11,MAP3K20,CTNNB1	0.0984848	1.87042
GO:0050707	regulation of cytokine secretion	0.163062	-1.81362	39	4	0.0178571	224	4085	LRRK2,ANXA1,EZR,SERPINB1	0.0984848	1.87042
GO:0001764	neuron migration	0.163062	-1.81362	39	4	0.0178571	224	4085	AUTS2,CTNNB1,SH3RF1,PRKG1	0.0984848	1.87042
GO:0046683	response to organophosphorus	0.163062	-1.81362	39	4	0.0178571	224	4085	AKAP6,AREG,DUSP1,EZR	0.0984848	1.87042
GO:2000060	positive regulation of ubiquitin-dependent protein catabolic process	0.163062	-1.81362	39	4	0.0178571	224	4085	CAV1,SMURF1,LRRK2,TRIB1	0.0984848	1.87042
GO:0030326	embryonic limb morphogenesis	0.163062	-1.81362	39	4	0.0178571	224	4085	CTNNB1,CHST11,MAP3K20,AFF3	0.0984848	1.87042
