# Supplementary material for: SARS-CoV-2 infection perturbs enhancer mediated transcriptional regulation of key pathways
Source: PLoS Comput Biol. 2023 Aug 10;19(8):e1011397. doi: 10.1371/journal.pcbi.1011397 (PMC10443870; doi:10.1371/journal.pcbi.1011397)
Supplement: S4 Table — (XLSX) [file pcbi.1011397.s004.xlsx]

## Sheet: S4
TermID	Term	Enrichment	logP	Genes in Term	#Genes	Fraction of Targets in Term	Total Target Genes	Total Genes	Gene Symbols	fdr	enrchment fold change
GO:0051607	defense response to virus	4.16487e-36	-81.4664	127	28	0.373333	75	11059	OAS1,DTX3L,UNC93B1,IRF9,SHFL,DHX58,IFIT3,EIF2AK2,APOBEC3A,ADAR,STAT1,IFI6,CXCL10,STAT2,PLSCR1,IRF7,OAS2,IFIT2,IFIT1,TRIM22,RTP4,PARP9,ISG15,DDX58,OAS3,IFI27,OASL,IFIT5	5.16827e-78	32.5094
GO:0009615	response to virus	8.35193e-34	-76.1654	194	30	0.4	75	11059	RTP4,TRIM22,IFIT1,IFIT2,OAS2,IFIT5,OASL,IFI27,OAS3,DDX58,PARP9,ISG15,SHFL,LGALS9,IRF9,CCL8,DTX3L,UNC93B1,OAS1,IRF7,PLSCR1,STAT2,CXCL10,IFI6,STAT1,ADAR,APOBEC3A,EIF2AK2,IFIT3,DHX58	5.16766e-73	22.8021
GO:0098542	defense response to other organism	1.34272e-33	-75.6906	522	40	0.533333	75	11059	CCL7,DTX3L,UNC93B1,LILRA5,CCL8,OAS1,AXL,SHFL,IRF9,LGALS9,EIF2AK2,ADAR,APOBEC3A,CXCL10,STAT1,IFI6,DHX58,IFIT3,SIGLEC14,IRF7,STAT2,IFI35,PLSCR1,IFIT2,OAS2,BATF2,IFIT1,TRIM22,RTP4,IFI27,OAS3,OASL,ZBP1,SPN,DDX58,ISG15,PARP9,SP100,IFIT5,TRIM14	1.02799e-72	11.2991
GO:0006952	defense response	7.97549e-32	-71.6063	777	44	0.586667	75	11059	IFIT3,DHX58,FPR3,APOBEC3A,ADAR,EIF2AK2,CXCL10,IFI6,STAT1,STAT2,PLSCR1,IFI35,SIGLEC14,IRF7,OAS1,SIGLEC1,DTX3L,CCL7,UNC93B1,LILRA5,CCL8,IRF9,LGALS9,AXL,SHFL,PARP9,SPN,ISG15,DDX58,OAS3,IFI27,OASL,ZBP1,CXCL2,SP100,IFIT5,TRIM14,OAS2,BATF2,IFIT2,TRIM22,IFIT1,RTP4,FFAR2	9.36083e-69	8.35
GO:0045087	innate immune response	2.94897e-30	-67.9961	418	35	0.466667	75	11059	IFIT1,TRIM22,OAS2,IFIT2,IFIT5,SP100,TRIM14,DDX58,ISG15,PARP9,OASL,OAS3,IFI27,ZBP1,IRF9,LGALS9,AXL,SHFL,OAS1,CCL7,UNC93B1,DTX3L,LILRA5,CCL8,STAT2,IFI35,IRF7,SIGLEC14,IFIT3,DHX58,APOBEC3A,ADAR,EIF2AK2,IFI6,STAT1	3.05252e-65	12.3466
GO:0051707	response to other organism	1.33462e-29	-66.4863	763	42	0.56	75	11059	CXCL2,ZBP1,OAS3,IFI27,OASL,SPN,PARP9,ISG15,DDX58,TRIM14,IFIT5,SP100,CD80,IFIT2,BATF2,OAS2,RTP4,TRIM22,IFIT1,CXCL10,IFI6,STAT1,EIF2AK2,ADAR,APOBEC3A,DHX58,IFIT3,SIGLEC14,IRF7,IFI35,PLSCR1,STAT2,LILRA5,CCL8,UNC93B1,CCL7,DTX3L,OAS1,SHFL,AXL,LGALS9,IRF9	7.97489e-64	8.1167
GO:0043207	response to external biotic stimulus	1.40785e-29	-66.4329	764	42	0.56	75	11059	LGALS9,IRF9,SHFL,AXL,OAS1,CCL8,LILRA5,DTX3L,UNC93B1,CCL7,PLSCR1,IFI35,STAT2,SIGLEC14,IRF7,IFIT3,DHX58,STAT1,CXCL10,IFI6,APOBEC3A,ADAR,EIF2AK2,RTP4,IFIT1,TRIM22,BATF2,OAS2,IFIT2,TRIM14,CD80,IFIT5,SP100,ISG15,DDX58,PARP9,SPN,ZBP1,CXCL2,OASL,OAS3,IFI27	7.97489e-64	8.10607
GO:0009607	response to biotic stimulus	2.9505e-29	-65.693	778	42	0.56	75	11059	EIF2AK2,ADAR,APOBEC3A,CXCL10,STAT1,IFI6,DHX58,IFIT3,IRF7,SIGLEC14,STAT2,IFI35,PLSCR1,DTX3L,CCL7,UNC93B1,LILRA5,CCL8,OAS1,AXL,SHFL,IRF9,LGALS9,IFI27,OAS3,OASL,CXCL2,ZBP1,PARP9,SPN,DDX58,ISG15,IFIT5,SP100,CD80,TRIM14,IFIT2,OAS2,BATF2,IFIT1,TRIM22,RTP4	3.8339e-63	7.96021
GO:0034340	response to type I interferon	4.01763e-28	-63.0817	47	18	0.24	75	11059	OAS3,ADAR,OASL,IFI27,IFI6,STAT1,IFIT3,ISG15,SP100,IRF7,STAT2,IFI35,IFIT2,OAS1,OAS2,SHFL,IRF9,IFIT1	1.39249e-60	56.4715
GO:0060337	type I interferon signaling pathway	4.34047e-27	-60.7018	42	17	0.226667	75	11059	STAT2,IFI35,SP100,IRF7,IFIT3,ISG15,OASL,OAS3,IFI27,ADAR,IFI6,STAT1,IFIT1,IRF9,OAS2,OAS1,IFIT2	2.73222e-58	59.6835
GO:0071357	cellular response to type I interferon	4.34047e-27	-60.7018	42	17	0.226667	75	11059	IFI6,STAT1,OASL,ADAR,OAS3,IFI27,ISG15,IFIT3,IRF7,SP100,IFI35,STAT2,IFIT2,OAS1,OAS2,IFIT1,IRF9	2.73222e-58	59.6835
GO:0009605	response to external stimulus	1.19846e-22	-50.4758	1443	46	0.613333	75	11059	AXL,LGALS9,LILRA5,TYMP,DTX3L,IRF7,IFI35,STAT2,STAT1,APOBEC3A,ADAR,EIF2AK2,IFIT3,FFAR2,TRIM22,IFIT2,BATF2,OAS2,TRIM14,CD80,IFIT5,OAS3,OASL,ISG15,PARP9,DDX58,SHFL,IRF9,CCL8,UNC93B1,CCL7,OAS1,SIGLEC14,PLSCR1,CXCL10,IFI6,FPR3,DHX58,RTP4,IFIT1,SP100,ZBP1,CXCL2,IFI27,GNGT2,SPN	4.21417e-48	4.70052
GO:0006955	immune response	2.56847e-22	-49.7136	1022	40	0.533333	75	11059	IRF7,SIGLEC14,IFI35,STAT2,IFI6,STAT1,CXCL10,APOBEC3A,ADAR,EIF2AK2,IFIT3,DHX58,SHFL,AXL,LGALS9,IRF9,LILRA5,CCL8,DTX3L,UNC93B1,CCL7,OAS1,TRIM14,CD80,SP100,IFIT5,ZBP1,CXCL2,OASL,IFI27,OAS3,ISG15,PARP9,SPN,DDX58,FFAR2,TRIM22,IFIT1,IFIT2,OAS2	2.2502e-47	5.77117
GO:0051704	multi-organism process	1.03643e-19	-43.7133	1695	46	0.613333	75	11059	SP100,TRIM36,SPN,WT1,IFI27,CXCL2,ZBP1,IFIT1,RTP4,PLSCR1,SIGLEC14,DHX58,IFI6,CXCL10,IRF9,SHFL,OAS1,SEPTIN4,UNC93B1,CCL7,CCL8,IFIT5,CD80,TRIM14,ISG15,DDX58,PARP9,OASL,OAS3,TRIM22,OAS2,BATF2,IFIT2,STAT2,IFI35,IRF7,IFIT3,EIF2AK2,ADAR,APOBEC3A,STAT1,LGALS9,AXL,TDRD7,DTX3L,LILRA5	2.09057e-41	4.00168
GO:0002376	immune system process	1.77675e-18	-40.8717	1634	44	0.586667	75	11059	OAS1,CCL7,UNC93B1,CCL8,IRF9,SHFL,DHX58,FPR3,IFI6,CXCL10,PLSCR1,SIGLEC14,IFIT1,RTP4,SPN,IFI27,CXCL2,ZBP1,SP100,DTX3L,LILRA5,LGALS9,AXL,IFIT3,EIF2AK2,ADAR,APOBEC3A,STAT1,STAT2,IFI35,IRF7,OAS2,BATF2,IFIT2,TRIM22,FFAR2,PARP9,ISG15,DDX58,OASL,OAS3,IFIT5,CD80,TRIM14	1.35484e-38	3.97059
GO:0002252	immune effector process	3.47521e-18	-40.2009	647	30	0.4	75	11059	STAT2,PLSCR1,IRF7,SIGLEC14,IFIT3,DHX58,ADAR,APOBEC3A,EIF2AK2,STAT1,CXCL10,IFI6,IRF9,SHFL,OAS1,DTX3L,UNC93B1,IFIT5,PARP9,DDX58,SPN,ISG15,OASL,OAS3,IFI27,IFIT1,TRIM22,RTP4,OAS2,IFIT2	5.9529e-38	6.83709
GO:0048525	negative regulation of viral process	1.74135e-17	-38.5893	70	14	0.186667	75	11059	TRIM14,IFIT5,PARP10,PLSCR1,STAT1,EIF2AK2,OASL,APOBEC3A,OAS3,ISG15,SHFL,IFIT1,CCL8,OAS1	2.16355e-36	29.4907
GO:0045069	regulation of viral genome replication	1.74135e-17	-38.5893	70	14	0.186667	75	11059	EIF2AK2,OAS3,OASL,IFI27,ADAR,APOBEC3A,ISG15,IFIT5,PARP10,PLSCR1,CCL8,OAS1,SHFL,IFIT1	2.16355e-36	29.4907
GO:0045071	negative regulation of viral genome replication	4.89834e-17	-37.555	43	12	0.16	75	11059	CCL8,APOBEC3A,OAS3,OASL,EIF2AK2,ISG15,OAS1,SHFL,PARP10,IFIT5,PLSCR1,IFIT1	2.21779e-35	41.1498
GO:0050792	regulation of viral process	8.51064e-17	-37.0026	148	17	0.226667	75	11059	LGALS9,IFIT1,SHFL,OAS1,CCL8,PLSCR1,TRIM14,PARP10,IFIT5,ISG15,STAT1,APOBEC3A,ADAR,OAS3,IFI27,OASL,EIF2AK2	7.51734e-35	16.9372
GO:0006950	response to stress	9.73556e-17	-36.8682	2207	48	0.64	75	11059	SP100,CXCL2,TFPI2,ZBP1,IFI27,SPN,RTP4,IFIT1,SIGLEC14,PLSCR1,IFI6,CXCL10,FPR3,DHX58,SHFL,IRF9,CCL8,UNC93B1,CCL7,OAS1,TRIM14,IFIT5,OASL,OAS3,DDX58,PARP9,ISG15,FFAR2,TRIM22,IFIT2,BATF2,OAS2,TOR1B,PNPT1,IRF7,PARP10,IFI35,STAT2,STAT1,EIF2AK2,APOBEC3A,ADAR,IFIT3,AXL,LGALS9,LILRA5,DTX3L,SIGLEC1	9.75761e-35	3.20696
GO:0043901	negative regulation of multi-organism process	1.20267e-16	-36.6568	151	17	0.226667	75	11059	OAS1,CCL8,LGALS9,IFIT1,SHFL,ISG15,DHX58,STAT1,OASL,ADAR,OAS3,APOBEC3A,EIF2AK2,PLSCR1,TRIM14,PARP10,IFIT5	1.51525e-34	16.6007
GO:0043900	regulation of multi-organism process	1.589e-16	-36.3783	516	26	0.346667	75	11059	IFIT1,FFAR2,USP18,TRIM14,IFIT5,PARP9,ISG15,DDX58,ZBP1,OASL,IFI27,OAS3,LGALS9,SHFL,OAS1,CCL8,UNC93B1,DTX3L,PLSCR1,IRF7,PARP10,DHX58,STAT1,ADAR,APOBEC3A,EIF2AK2	2.75258e-34	7.42982
GO:1903900	regulation of viral life cycle	3.61675e-16	-35.5558	108	15	0.2	75	11059	CCL8,OAS1,SHFL,IFIT1,LGALS9,EIF2AK2,OASL,ADAR,APOBEC3A,IFI27,OAS3,ISG15,IFIT5,PARP10,PLSCR1	1.75278e-33	20.4796
GO:0043903	regulation of symbiosis, encompassing mutualism through parasitism	4.95325e-16	-35.2413	164	17	0.226667	75	11059	PARP10,IFIT5,TRIM14,PLSCR1,OASL,OAS3,IFI27,ADAR,APOBEC3A,EIF2AK2,STAT1,ISG15,SHFL,IFIT1,LGALS9,CCL8,OAS1	3.4711e-33	15.2848
GO:0034097	response to cytokine	1.41883e-15	-34.1889	741	29	0.386667	75	11059	IFIT2,OAS2,TRIM22,IFIT1,OAS3,OASL,IFI27,CXCL2,ISG15,CD80,SP100,CCL7,CCL8,OAS1,AXL,SHFL,IRF9,LGALS9,ADAR,EIF2AK2,STAT1,CXCL10,IFI6,IFIT3,IRF7,PNPT1,STAT2,PLSCR1,IFI35	3.76537e-32	5.77078
GO:1903901	negative regulation of viral life cycle	4.08453e-15	-33.1316	60	12	0.16	75	11059	APOBEC3A,OAS3,OASL,EIF2AK2,CCL8,OAS1,ISG15,PARP10,IFIT5,SHFL,IFIT1,PLSCR1	4.13801e-31	29.4907
GO:0019221	cytokine-mediated signaling pathway	1.46552e-14	-31.854	458	23	0.306667	75	11059	STAT2,IFI35,IRF7,IFIT3,ADAR,IFI6,CXCL10,STAT1,IRF9,OAS1,CCL7,CCL8,CD80,SP100,ISG15,IFI27,OAS3,OASL,CXCL2,IFIT1,TRIM22,OAS2,IFIT2	7.56111e-30	7.40486
GO:0071345	cellular response to cytokine stimulus	1.04808e-13	-29.8866	677	26	0.346667	75	11059	OAS2,IFIT2,IFIT1,TRIM22,ISG15,CXCL2,OAS3,IFI27,OASL,CD80,SP100,OAS1,CCL8,CCL7,LGALS9,IRF9,AXL,IFIT3,IFI6,STAT1,CXCL10,ADAR,IFI35,STAT2,IRF7,PNPT1	6.77141e-28	5.6629
GO:0034341	response to interferon-gamma	2.74931e-12	-26.6197	129	13	0.173333	75	11059	STAT1,OASL,OAS3,IRF7,SP100,OAS2,OAS1,CCL8,CCL7,LGALS9,TRIM22,IRF9,SHFL	1.21041e-24	14.8596
GO:0071346	cellular response to interferon-gamma	2.02596e-11	-24.6224	119	12	0.16	75	11059	SP100,IRF7,OAS3,OASL,STAT1,IRF9,TRIM22,LGALS9,CCL7,CCL8,OAS2,OAS1	1.16405e-22	14.8692
GO:0060333	interferon-gamma-mediated signaling pathway	1.28336e-10	-22.7764	57	9	0.12	75	11059	SP100,IRF7,IRF9,TRIM22,OASL,OAS3,STAT1,OAS2,OAS1	7.91048e-21	23.2821
GO:0035455	response to interferon-alpha	3.07562e-09	-19.5998	10	5	0.0666667	75	11059	IFIT2,EIF2AK2,ADAR,AXL,IFIT3	1.152e-17	73.7267
GO:0050896	response to stimulus	1.70502e-08	-17.8871	5033	58	0.773333	75	11059	LGALS9,AXL,LY6E,STAC3,IER2,TYMP,LILRA5,DTX3L,SIGLEC1,IFI35,STAT2,PNPT1,IRF7,PARP10,IFIT3,STAT1,EIF2AK2,ADAR,APOBEC3A,TRIM22,FFAR2,HSH2D,BATF2,OAS2,TOR1B,IFIT2,TRIM14,IFIT5,CD80,DDX58,ISG15,PARP9,OAS3,OASL,IRF9,SHFL,OAS1,CCL8,UNC93B1,CCL7,PLSCR1,SIGLEC14,FPR3,DHX58,CXCL10,IFI6,RTP4,IFIT1,CSRNP1,OR6N1,SP100,GNGT2,SPN,TFPI2,CXCL2,ZBP1,WT1,IFI27	5.76955e-16	1.69924
GO:0010033	response to organic substance	1.86323e-08	-17.7984	1930	34	0.453333	75	11059	IFIT1,TRIM22,FFAR2,TOR1B,OAS2,IFIT2,CD80,SP100,DDX58,ISG15,OASL,OAS3,IFI27,WT1,CXCL2,IRF9,LGALS9,AXL,SHFL,IER2,OAS1,CCL7,CCL8,STAT2,PLSCR1,IFI35,IRF7,PNPT1,IFIT3,ADAR,EIF2AK2,IFI6,CXCL10,STAT1	6.87521e-16	2.59762
GO:0071310	cellular response to organic substance	2.10327e-08	-17.6772	1539	30	0.4	75	11059	SP100,CD80,ISG15,DDX58,WT1,IFI27,OASL,OAS3,CXCL2,TRIM22,IFIT1,FFAR2,OAS2,IFIT2,STAT2,IFI35,PNPT1,IRF7,IFIT3,EIF2AK2,ADAR,STAT1,CXCL10,IFI6,IRF9,LGALS9,AXL,OAS1,CCL7,CCL8	8.83558e-16	2.87433
GO:0002831	regulation of response to biotic stimulus	4.24213e-08	-16.9756	334	14	0.186667	75	11059	IRF7,PLSCR1,USP18,ZBP1,STAT1,ADAR,DDX58,PARP9,DHX58,FFAR2,LGALS9,IFIT1,UNC93B1,DTX3L	4.32421e-15	6.18068
GO:0002682	regulation of immune system process	4.57909e-08	-16.8992	1045	24	0.32	75	11059	FFAR2,IFIT1,CD80,USP18,ZBP1,ISG15,PARP9,SPN,DDX58,AXL,LGALS9,CCL8,UNC93B1,CCL7,DTX3L,IRF7,PLSCR1,STAT1,CXCL10,EIF2AK2,ADAR,FPR3,DHX58,ICAM4	5.02066e-15	3.38649
GO:0042221	response to chemical	5.15574e-08	-16.7806	2680	40	0.533333	75	11059	IFI35,PLSCR1,STAT2,PNPT1,IRF7,FPR3,IFIT3,STAT1,IFI6,CXCL10,EIF2AK2,APOBEC3A,ADAR,LGALS9,IRF9,SHFL,AXL,OAS1,IER2,CCL8,TYMP,CCL7,SP100,CD80,ISG15,DDX58,SPN,CXCL2,WT1,OAS3,IFI27,OASL,RTP4,IFIT1,TRIM22,FFAR2,OR6N1,OAS2,TOR1B,IFIT2	6.4282e-15	2.2008
GO:0060700	regulation of ribonuclease activity	6.72478e-08	-16.5149	7	4	0.0533333	75	11059	OAS1,OAS2,OASL,OAS3	1.15553e-14	84.259
GO:0007166	cell surface receptor signaling pathway	9.00677e-08	-16.2227	1541	29	0.386667	75	11059	OAS2,IFIT2,CSRNP1,TRIM22,IFIT1,FFAR2,ISG15,OASL,OAS3,IFI27,CXCL2,CD80,SP100,OAS1,LY6E,CCL7,DTX3L,CCL8,IRF9,AXL,IFIT3,FPR3,ADAR,CXCL10,IFI6,STAT1,STAT2,IFI35,IRF7	2.20921e-14	2.77492
GO:0045088	regulation of innate immune response	4.50461e-07	-14.613	287	12	0.16	75	11059	FFAR2,IRF7,PLSCR1,LGALS9,USP18,ZBP1,STAT1,ADAR,UNC93B1,DDX58,PARP9,DHX58	8.7797e-13	6.1653
GO:0098586	cellular response to virus	4.81748e-07	-14.5458	24	5	0.0666667	75	11059	IFI6,IRF7,ADAR,DDX58,LGALS9	1.00095e-12	30.7194
GO:0070887	cellular response to chemical stimulus	5.67476e-07	-14.3821	1884	31	0.413333	75	11059	OAS1,CCL7,CCL8,IRF9,LGALS9,AXL,IFIT3,EIF2AK2,ADAR,APOBEC3A,STAT1,IFI6,CXCL10,STAT2,IFI35,PNPT1,IRF7,OAS2,IFIT2,IFIT1,TRIM22,FFAR2,ISG15,DDX58,WT1,OAS3,OASL,IFI27,CXCL2,SP100,CD80	1.42628e-12	2.42625
GO:0002684	positive regulation of immune system process	7.0101e-07	-14.1707	702	18	0.24	75	11059	CD80,IRF7,PLSCR1,ZBP1,STAT1,CXCL10,DHX58,SPN,ISG15,DDX58,PARP9,FPR3,AXL,FFAR2,LGALS9,UNC93B1,CCL7,CCL8	2.26865e-12	3.78085
GO:0050688	regulation of defense response to virus	8.81262e-07	-13.9419	49	6	0.08	75	11059	DTX3L,STAT1,IFIT1,DHX58,PARP9,DDX58	3.75885e-12	18.0555
GO:0031347	regulation of defense response	1.12224e-06	-13.7002	504	15	0.2	75	11059	DDX58,PARP9,DHX58,ZBP1,STAT1,ADAR,PLSCR1,USP18,IRF7,LILRA5,UNC93B1,DTX3L,LGALS9,IFIT1,FFAR2	6.41867e-12	4.38849
GO:0032069	regulation of nuclease activity	3.33862e-06	-12.61	16	4	0.0533333	75	11059	OAS2,OAS1,OAS3,OASL	7.73625e-11	36.8633
GO:0007165	signal transduction	3.6412e-06	-12.5232	2988	39	0.52	75	11059	AXL,IRF9,LGALS9,DTX3L,UNC93B1,CCL7,CCL8,TYMP,OAS1,LY6E,STAC3,IRF7,STAT2,IFI35,EIF2AK2,ADAR,CXCL10,IFI6,STAT1,IFIT3,FPR3,HSH2D,FFAR2,TRIM22,IFIT1,CSRNP1,IFIT2,OAS2,OR6N1,SP100,CD80,IFI27,OASL,OAS3,CXCL2,ISG15,SPN,DDX58,GNGT2	9.25401e-11	1.92459
GO:0060759	regulation of response to cytokine stimulus	4.00406e-06	-12.4282	138	8	0.106667	75	11059	DDX58,PARP9,ZBP1,STAT1,ADAR,USP18,IRF7,AXL	1.12469e-10	8.54802
GO:0032101	regulation of response to external stimulus	4.03252e-06	-12.4211	712	17	0.226667	75	11059	FFAR2,IFIT1,LGALS9,CCL7,DTX3L,UNC93B1,LILRA5,IRF7,USP18,PLSCR1,ADAR,ZBP1,CXCL10,STAT1,DHX58,DDX58,PARP9	1.12469e-10	3.52066
GO:0060760	positive regulation of response to cytokine stimulus	4.61274e-06	-12.2867	37	5	0.0666667	75	11059	DDX58,PARP9,IRF7,ZBP1,AXL	1.50325e-10	19.9261
GO:0002230	positive regulation of defense response to virus by host	5.55586e-06	-12.1007	18	4	0.0533333	75	11059	STAT1,DTX3L,PARP9,DDX58	2.26028e-10	32.7674
GO:0001819	positive regulation of cytokine production	5.59763e-06	-12.0932	303	11	0.146667	75	11059	IRF7,CD80,SPN,DDX58,DHX58,ZBP1,STAT1,EIF2AK2,LGALS9,FFAR2,LILRA5	2.26028e-10	5.35309
GO:0035457	cellular response to interferon-alpha	5.90525e-06	-12.0397	6	3	0.04	75	11059	IFIT3,IFIT2,AXL	2.51011e-10	73.7267
GO:0023052	signaling	7.49158e-06	-11.8017	3198	40	0.533333	75	11059	GNGT2,SPN,ISG15,DDX58,CXCL2,IFI27,OAS3,OASL,CD80,SP100,OR6N1,OAS2,IFIT2,CSRNP1,IFIT1,TRIM22,FFAR2,HSH2D,FPR3,IFIT3,STAT1,CXCL10,IFI6,ADAR,EIF2AK2,IFI35,STAT2,DLGAP1,IRF7,STAC3,LY6E,OAS1,CCL8,TYMP,UNC93B1,CCL7,DTX3L,LGALS9,IRF9,AXL	4.24845e-10	1.84432
GO:0044403	symbiont process	7.53751e-06	-11.7956	514	14	0.186667	75	11059	AXL,TRIM22,IFIT1,CCL8,SP100,CD80,IRF7,STAT2,EIF2AK2,IFI27,STAT1,DHX58,ISG15,DDX58	4.24845e-10	4.01624
GO:0032103	positive regulation of response to external stimulus	9.85943e-06	-11.5271	386	12	0.16	75	11059	LILRA5,CCL7,UNC93B1,LGALS9,FFAR2,DDX58,PARP9,DHX58,ZBP1,CXCL10,PLSCR1,IRF7	7.74842e-10	4.58404
GO:0044419	interspecies interaction between organisms	1.06905e-05	-11.4462	530	14	0.186667	75	11059	STAT1,IFI27,EIF2AK2,ISG15,DDX58,DHX58,IRF7,CD80,SP100,STAT2,CCL8,AXL,TRIM22,IFIT1	9.17726e-10	3.89499
GO:0016032	viral process	1.15329e-05	-11.3703	461	13	0.173333	75	11059	AXL,TRIM22,IFIT1,CD80,SP100,IRF7,STAT2,IFI27,EIF2AK2,STAT1,DHX58,DDX58,ISG15	1.06781e-09	4.15812
GO:0007154	cell communication	1.15838e-05	-11.3659	3251	40	0.533333	75	11059	STAT2,DLGAP1,IFI35,IRF7,IFIT3,FPR3,EIF2AK2,ADAR,IFI6,STAT1,CXCL10,IRF9,LGALS9,AXL,OAS1,LY6E,STAC3,DTX3L,UNC93B1,CCL7,TYMP,CCL8,SP100,CD80,GNGT2,SPN,DDX58,ISG15,IFI27,OAS3,OASL,CXCL2,IFIT1,CSRNP1,TRIM22,HSH2D,FFAR2,OR6N1,OAS2,IFIT2	1.06781e-09	1.81425
GO:0043902	positive regulation of multi-organism process	1.32983e-05	-11.2279	332	11	0.146667	75	11059	ZBP1,UNC93B1,ADAR,PARP9,DDX58,DHX58,FFAR2,IRF7,LGALS9,PLSCR1,IFIT1	1.43426e-09	4.8855
GO:0045089	positive regulation of innate immune response	1.33532e-05	-11.2238	214	9	0.12	75	11059	FFAR2,IRF7,LGALS9,PLSCR1,UNC93B1,ZBP1,DHX58,DDX58,PARP9	1.43426e-09	6.20131
GO:0001817	regulation of cytokine production	1.77319e-05	-10.9401	480	13	0.173333	75	11059	IRF7,CD80,STAT1,ZBP1,EIF2AK2,SPN,DDX58,ISG15,DHX58,FFAR2,AXL,LGALS9,LILRA5	2.71269e-09	3.99353
GO:0002833	positive regulation of response to biotic stimulus	2.06349e-05	-10.7885	226	9	0.12	75	11059	ZBP1,UNC93B1,DDX58,PARP9,DHX58,FFAR2,IRF7,PLSCR1,LGALS9	3.78692e-09	5.87204
GO:0060338	regulation of type I interferon-mediated signaling pathway	2.21563e-05	-10.7174	25	4	0.0533333	75	11059	USP18,ZBP1,IRF7,ADAR	4.39333e-09	23.5925
GO:0032479	regulation of type I interferon production	2.27311e-05	-10.6918	85	6	0.08	75	11059	ZBP1,STAT1,DHX58,ISG15,DDX58,IRF7	4.59063e-09	10.4085
GO:0001959	regulation of cytokine-mediated signaling pathway	2.56391e-05	-10.5714	129	7	0.0933333	75	11059	ZBP1,STAT1,ADAR,PARP9,IRF7,AXL,USP18	5.96791e-09	8.00134
GO:0032481	positive regulation of type I interferon production	2.79098e-05	-10.4865	53	5	0.0666667	75	11059	DDX58,DHX58,ZBP1,IRF7,STAT1	7.15059e-09	13.9107
GO:0051716	cellular response to stimulus	2.84627e-05	-10.4669	4038	45	0.6	75	11059	AXL,LGALS9,TYMP,DTX3L,LY6E,STAC3,PNPT1,IRF7,PARP10,IFI35,STAT2,STAT1,EIF2AK2,ADAR,APOBEC3A,IFIT3,FFAR2,HSH2D,TRIM22,IFIT2,OAS2,CD80,OASL,OAS3,ISG15,PARP9,DDX58,IRF9,CCL8,CCL7,UNC93B1,OAS1,CXCL10,IFI6,FPR3,IFIT1,CSRNP1,OR6N1,SP100,TFPI2,CXCL2,WT1,IFI27,SPN,GNGT2	7.37409e-09	1.64324
GO:0050789	regulation of biological process	2.86685e-05	-10.4597	7239	65	0.866667	75	11059	PARP10,ZNFX1,PNPT1,IRF7,STAT2,IFI35,EIF2AK2,ADAR,APOBEC3A,STAT1,ICAM4,IFIT3,AXL,LGALS9,DTX3L,LILRA5,TYMP,IER2,LY6E,STAC3,TDRD7,IFIT5,CD80,TRIM14,USP18,OAS3,OASL,DDX58,PARP9,ISG15,HSH2D,FFAR2,TRIM22,PPM1K,ETV7,IFIT2,OAS2,BATF2,PLSCR1,IFI6,CXCL10,DHX58,FPR3,SHFL,IRF9,CCL7,UNC93B1,CCL8,OAS1,SEPTIN4,SP100,TRIM36,WT1,IFI27,TFPI2,IQSEC3,CXCL2,ZBP1,HES4,SPN,GNGT2,HELZ2,CSRNP1,IFIT1,OR6N1	7.39189e-09	1.324
GO:0050691	regulation of defense response to virus by host	3.53135e-05	-10.2512	28	4	0.0533333	75	11059	DTX3L,STAT1,PARP9,DDX58	1.17801e-08	21.0648
GO:0031349	positive regulation of defense response	3.62089e-05	-10.2262	304	10	0.133333	75	11059	IRF7,FFAR2,LGALS9,PLSCR1,UNC93B1,LILRA5,ZBP1,DHX58,PARP9,DDX58	1.23083e-08	4.85044
GO:0050776	regulation of immune response	4.54389e-05	-9.99914	685	15	0.2	75	11059	USP18,PLSCR1,CD80,IRF7,DHX58,ICAM4,DDX58,FPR3,PARP9,ADAR,STAT1,ZBP1,LGALS9,FFAR2,UNC93B1	2.04809e-08	3.22891
GO:0050794	regulation of cellular process	4.86696e-05	-9.93046	6596	61	0.813333	75	11059	SP100,TRIM36,HES4,SPN,GNGT2,WT1,IFI27,TFPI2,CXCL2,IQSEC3,ZBP1,HELZ2,IFIT1,CSRNP1,OR6N1,PLSCR1,DHX58,FPR3,IFI6,CXCL10,IRF9,OAS1,SEPTIN4,CCL7,UNC93B1,CCL8,USP18,IFIT5,CD80,TRIM14,PARP9,ISG15,DDX58,OASL,OAS3,TRIM22,ETV7,HSH2D,FFAR2,OAS2,BATF2,IFIT2,STAT2,IFI35,PARP10,PNPT1,ZNFX1,IRF7,IFIT3,EIF2AK2,ADAR,APOBEC3A,STAT1,LGALS9,AXL,IER2,LY6E,STAC3,DTX3L,LILRA5,TYMP	2.36704e-08	1.36365
GO:0006954	inflammatory response	5.73645e-05	-9.76609	321	10	0.133333	75	11059	SIGLEC1,CCL7,CXCL10,CCL8,CXCL2,FPR3,AXL,FFAR2,PLSCR1,LGALS9	3.41056e-08	4.59356
GO:0051252	regulation of RNA metabolic process	6.39489e-05	-9.65743	2233	30	0.4	75	11059	TRIM14,CD80,SP100,DDX58,HES4,PARP9,OASL,IFI27,OAS3,WT1,ETV7,CSRNP1,TRIM22,HELZ2,BATF2,OAS2,PLSCR1,STAT2,IRF7,ZNFX1,PNPT1,PARP10,CXCL10,STAT1,EIF2AK2,LGALS9,IRF9,OAS1,IER2,DTX3L	4.32322e-08	1.98101
GO:0001961	positive regulation of cytokine-mediated signaling pathway	6.87875e-05	-9.58449	33	4	0.0533333	75	11059	PARP9,IRF7,ZBP1,AXL	5.04824e-08	17.8731
GO:0035456	response to interferon-beta	0.000103354	-9.17735	14	3	0.04	75	11059	STAT1,PNPT1,PLSCR1	1.27276e-07	31.5971
GO:1904469	positive regulation of tumor necrosis factor secretion	0.000128563	-8.95909	15	3	0.04	75	11059	LILRA5,DDX58,LGALS9	2.05187e-07	29.4907
GO:0032727	positive regulation of interferon-alpha production	0.000128563	-8.95909	15	3	0.04	75	11059	DDX58,IRF7,STAT1	2.05187e-07	29.4907
GO:0002697	regulation of immune effector process	0.000135377	-8.90745	288	9	0.12	75	11059	IFIT1,LGALS9,CD80,FFAR2,DHX58,PARP9,DDX58,DTX3L,STAT1	2.26199e-07	4.60792
GO:0008009	chemokine activity	0.000163396	-8.71933	41	4	0.0533333	75	11059	CXCL10,CCL8,CXCL2,CCL7	3.43646e-07	14.3857
GO:0002221	pattern recognition receptor signaling pathway	0.000215034	-8.44471	81	5	0.0666667	75	11059	IRF7,FFAR2,UNC93B1,LGALS9,DDX58	6.39135e-07	9.10206
GO:0032647	regulation of interferon-alpha production	0.000227215	-8.38961	18	3	0.04	75	11059	IRF7,STAT1,DDX58	7.08913e-07	24.5756
GO:0006471	protein ADP-ribosylation	0.000227215	-8.38961	18	3	0.04	75	11059	PARP12,PARP10,PARP9	7.08913e-07	24.5756
GO:0019219	regulation of nucleobase-containing compound metabolic process	0.000236031	-8.35155	2392	30	0.4	75	11059	EIF2AK2,CXCL10,STAT1,STAT2,PLSCR1,PARP10,PNPT1,ZNFX1,IRF7,IER2,OAS1,DTX3L,IRF9,LGALS9,HES4,DDX58,PARP9,WT1,OASL,OAS3,IFI27,SP100,CD80,TRIM14,OAS2,BATF2,HELZ2,TRIM22,CSRNP1,ETV7	7.65055e-07	1.84933
GO:0070664	negative regulation of leukocyte proliferation	0.000279078	-8.18402	47	4	0.0533333	75	11059	CCL8,CD80,SPN,LGALS9	1.10018e-06	12.5492
GO:0080134	regulation of response to stress	0.000291306	-8.14114	997	17	0.226667	75	11059	PNPT1,IRF7,USP18,PLSCR1,EIF2AK2,ADAR,STAT1,ZBP1,DHX58,PARP9,DDX58,FFAR2,IFIT1,LGALS9,UNC93B1,DTX3L,LILRA5	1.20101e-06	2.51425
GO:0065007	biological regulation	0.000348599	-7.96159	7644	65	0.866667	75	11059	IRF7,PNPT1,ZNFX1,PARP10,IFI35,STAT2,STAT1,APOBEC3A,ADAR,EIF2AK2,ICAM4,IFIT3,AXL,LGALS9,LILRA5,TYMP,DTX3L,TDRD7,STAC3,LY6E,IER2,TRIM14,CD80,IFIT5,USP18,OASL,OAS3,DDX58,PARP9,ISG15,FFAR2,HSH2D,PPM1K,ETV7,TRIM22,IFIT2,BATF2,OAS2,PLSCR1,CXCL10,IFI6,FPR3,DHX58,SHFL,IRF9,CCL8,UNC93B1,CCL7,SEPTIN4,OAS1,TRIM36,SP100,ZBP1,IQSEC3,TFPI2,CXCL2,IFI27,WT1,SPN,HES4,GNGT2,CSRNP1,IFIT1,HELZ2,OR6N1	1.79617e-06	1.25385
GO:0065009	regulation of molecular function	0.000367541	-7.90868	1978	26	0.346667	75	11059	OAS2,IFIT2,PPM1K,TRIM22,IFIT1,PARP9,DDX58,TFPI2,OAS3,OASL,TRIM14,SP100,STAC3,LY6E,OAS1,LILRA5,CCL8,DTX3L,CCL7,LGALS9,IFI6,CXCL10,ADAR,EIF2AK2,PLSCR1,PARP10	2.00708e-06	1.93821
GO:0002687	positive regulation of leukocyte migration	0.000389545	-7.85053	92	5	0.0666667	75	11059	CCL7,CXCL10,CCL8,LGALS9,SPN	2.27021e-06	8.01377
GO:0051171	regulation of nitrogen compound metabolic process	0.000403878	-7.8144	3615	39	0.52	75	11059	PARP10,IRF7,PNPT1,ZNFX1,STAT2,PLSCR1,ADAR,EIF2AK2,CXCL10,IFI6,STAT1,IRF9,LGALS9,DTX3L,CCL7,CCL8,LILRA5,SEPTIN4,OAS1,IER2,CD80,SP100,TRIM14,OASL,OAS3,IFI27,WT1,TFPI2,PARP9,SPN,ISG15,HES4,DDX58,CSRNP1,TRIM22,HELZ2,ETV7,OAS2,BATF2	2.44119e-06	1.59078
GO:0070098	chemokine-mediated signaling pathway	0.000412888	-7.79233	52	4	0.0533333	75	11059	CXCL10,CXCL2,CCL8,CCL7	2.54167e-06	11.3426
GO:1904467	regulation of tumor necrosis factor secretion	0.000420532	-7.77399	22	3	0.04	75	11059	LILRA5,DDX58,LGALS9	2.57098e-06	20.1073
GO:0097028	dendritic cell differentiation	0.000420532	-7.77399	22	3	0.04	75	11059	BATF2,LGALS9,AXL	2.57098e-06	20.1073
GO:2000778	positive regulation of interleukin-6 secretion	0.000420532	-7.77399	22	3	0.04	75	11059	LILRA5,DDX58,LGALS9	2.57098e-06	20.1073
GO:0050778	positive regulation of immune response	0.000479357	-7.64306	496	11	0.146667	75	11059	UNC93B1,ZBP1,DHX58,FPR3,PARP9,DDX58,CD80,FFAR2,IRF7,PLSCR1,LGALS9	3.40674e-06	3.27013
GO:0030595	leukocyte chemotaxis	0.000546107	-7.5127	99	5	0.0666667	75	11059	FFAR2,CXCL10,CXCL2,CCL8,CCL7	4.55437e-06	7.44714
GO:0006935	chemotaxis	0.00057212	-7.46616	350	9	0.12	75	11059	SPN,FPR3,CCL7,CCL8,TYMP,CXCL10,CXCL2,LGALS9,FFAR2	5.02024e-06	3.79166
GO:0042330	taxis	0.000584001	-7.44561	351	9	0.12	75	11059	LGALS9,FFAR2,FPR3,SPN,CXCL2,CXCL10,TYMP,CCL8,CCL7	5.21295e-06	3.78085
GO:2000403	positive regulation of lymphocyte migration	0.000618957	-7.38747	25	3	0.04	75	11059	CXCL10,CCL7,SPN	5.90283e-06	17.6944
GO:1990868	response to chemokine	0.000713902	-7.24476	60	4	0.0533333	75	11059	CCL7,CXCL2,CCL8,CXCL10	7.68673e-06	9.83022
GO:1990869	cellular response to chemokine	0.000713902	-7.24476	60	4	0.0533333	75	11059	CCL8,CXCL2,CXCL10,CCL7	7.68673e-06	9.83022
GO:0032760	positive regulation of tumor necrosis factor production	0.000760108	-7.18205	61	4	0.0533333	75	11059	LILRA5,LGALS9,SPN,DDX58	8.80228e-06	9.66907
GO:1903557	positive regulation of tumor necrosis factor superfamily cytokine production	0.00080839	-7.12047	62	4	0.0533333	75	11059	SPN,DDX58,LGALS9,LILRA5	1.00543e-05	9.51312
GO:0080090	regulation of primary metabolic process	0.000872129	-7.04457	3742	39	0.52	75	11059	IER2,OAS1,SEPTIN4,DTX3L,CCL7,CCL8,LILRA5,IRF9,LGALS9,EIF2AK2,ADAR,IFI6,CXCL10,STAT1,STAT2,PLSCR1,PARP10,ZNFX1,PNPT1,IRF7,OAS2,BATF2,HELZ2,TRIM22,CSRNP1,ETV7,PARP9,DDX58,ISG15,SPN,HES4,WT1,IFI27,OASL,OAS3,TFPI2,SP100,CD80,TRIM14	1.18701e-05	1.53679
GO:0009617	response to bacterium	0.000884411	-7.03059	372	9	0.12	75	11059	SPN,ISG15,DHX58,OAS2,CXCL10,CXCL2,LGALS9,CD80,AXL	1.21528e-05	3.56742
GO:0032680	regulation of tumor necrosis factor production	0.00091888	-6.99236	111	5	0.0666667	75	11059	DDX58,SPN,LGALS9,LILRA5,AXL	1.31578e-05	6.64204
GO:1903555	regulation of tumor necrosis factor superfamily cytokine production	0.000956788	-6.95193	112	5	0.0666667	75	11059	SPN,DDX58,LGALS9,LILRA5,AXL	1.3964e-05	6.58274
GO:0030593	neutrophil chemotaxis	0.000966205	-6.94213	65	4	0.0533333	75	11059	CCL7,CXCL2,CXCL10,CCL8	1.41654e-05	9.07405
GO:0071621	granulocyte chemotaxis	0.00114455	-6.77274	68	4	0.0533333	75	11059	CCL7,CXCL10,CXCL2,CCL8	2.07528e-05	8.67373
GO:0048519	negative regulation of biological process	0.0011693	-6.75135	3657	38	0.506667	75	11059	TRIM14,SP100,IFIT5,CD80,PARP9,SPN,HES4,ISG15,DDX58,TFPI2,WT1,OAS3,OASL,IFI27,ETV7,HELZ2,TRIM22,IFIT1,PLSCR1,ZNFX1,PNPT1,IRF7,PARP10,DHX58,IFIT3,STAT1,CXCL10,IFI6,EIF2AK2,ADAR,APOBEC3A,LGALS9,SHFL,AXL,OAS1,CCL8,LILRA5,DTX3L	2.16249e-05	1.53219
GO:0032480	negative regulation of type I interferon production	0.00117486	-6.74661	31	3	0.04	75	11059	DHX58,DDX58,ISG15	2.16874e-05	14.2697
GO:1990266	neutrophil migration	0.0012088	-6.71812	69	4	0.0533333	75	11059	CXCL2,CCL8,CXCL10,CCL7	2.29736e-05	8.54802
GO:0048584	positive regulation of response to stimulus	0.00125402	-6.6814	1562	21	0.28	75	11059	PLSCR1,CD80,IFIT5,IRF7,DHX58,FPR3,PARP9,DDX58,EIF2AK2,ZBP1,CXCL10,TRIM22,LGALS9,AXL,FFAR2,SEPTIN4,DTX3L,CCL7,UNC93B1,LILRA5,CCL8	2.46099e-05	1.98241
GO:0097530	granulocyte migration	0.00141668	-6.55944	72	4	0.0533333	75	11059	CXCL2,CCL8,CXCL10,CCL7	3.23368e-05	8.19185
GO:0048583	regulation of response to stimulus	0.0014234	-6.55471	2773	31	0.413333	75	11059	ADAR,EIF2AK2,CXCL10,IFI6,STAT1,ICAM4,DHX58,FPR3,IRF7,PNPT1,PLSCR1,UNC93B1,DTX3L,CCL7,LILRA5,CCL8,SEPTIN4,LY6E,AXL,LGALS9,ZBP1,IQSEC3,DDX58,PARP9,CD80,IFIT5,SP100,USP18,FFAR2,TRIM22,IFIT1	3.24394e-05	1.64841
GO:0006355	regulation of transcription, DNA-templated	0.00148937	-6.5094	2044	25	0.333333	75	11059	DTX3L,IER2,LGALS9,IRF9,CXCL10,STAT1,EIF2AK2,ZNFX1,IRF7,PARP10,PLSCR1,STAT2,BATF2,ETV7,HELZ2,TRIM22,CSRNP1,WT1,IFI27,DDX58,HES4,PARP9,TRIM14,SP100,CD80	3.57312e-05	1.80349
GO:0048247	lymphocyte chemotaxis	0.00154141	-6.47506	34	3	0.04	75	11059	CXCL10,CCL8,CCL7	3.83786e-05	13.0106
GO:0031323	regulation of cellular metabolic process	0.0016533	-6.40498	3855	39	0.52	75	11059	TRIM14,CD80,SP100,TFPI2,OASL,OAS3,IFI27,WT1,PARP9,HES4,ISG15,SPN,DDX58,ETV7,TRIM22,CSRNP1,HELZ2,BATF2,OAS2,IRF7,PNPT1,ZNFX1,PARP10,PLSCR1,STAT2,STAT1,CXCL10,IFI6,ADAR,EIF2AK2,LGALS9,IRF9,CCL8,LILRA5,CCL7,DTX3L,SEPTIN4,OAS1,IER2	4.34533e-05	1.49175
GO:0042130	negative regulation of T cell proliferation	0.00167774	-6.39031	35	3	0.04	75	11059	LGALS9,SPN,CD80	4.39836e-05	12.6389
GO:0045824	negative regulation of innate immune response	0.00167774	-6.39031	35	3	0.04	75	11059	LGALS9,DHX58,ADAR	4.39836e-05	12.6389
GO:0032757	positive regulation of interleukin-8 production	0.00167774	-6.39031	35	3	0.04	75	11059	FFAR2,DDX58,LGALS9	4.39836e-05	12.6389
GO:1903708	positive regulation of hemopoiesis	0.00179574	-6.32234	129	5	0.0666667	75	11059	AXL,CD80,STAT1,ISG15,LGALS9	5.10698e-05	5.71525
GO:1903506	regulation of nucleic acid-templated transcription	0.00190553	-6.263	2079	25	0.333333	75	11059	EIF2AK2,STAT1,CXCL10,STAT2,PLSCR1,PARP10,ZNFX1,IRF7,IER2,DTX3L,IRF9,LGALS9,PARP9,DDX58,HES4,WT1,IFI27,SP100,CD80,TRIM14,BATF2,HELZ2,CSRNP1,TRIM22,ETV7	5.81352e-05	1.77313
GO:2001141	regulation of RNA biosynthetic process	0.0019455	-6.24224	2082	25	0.333333	75	11059	PARP9,HES4,DDX58,WT1,IFI27,SP100,CD80,TRIM14,BATF2,HELZ2,TRIM22,CSRNP1,ETV7,EIF2AK2,STAT1,CXCL10,STAT2,PLSCR1,PARP10,ZNFX1,IRF7,IER2,DTX3L,IRF9,LGALS9	6.05553e-05	1.77057
GO:0001818	negative regulation of cytokine production	0.00199009	-6.21958	194	6	0.08	75	11059	ISG15,LGALS9,DDX58,DHX58,LILRA5,AXL	6.20626e-05	4.56041
GO:0060326	cell chemotaxis	0.00212198	-6.1554	134	5	0.0666667	75	11059	CCL7,FFAR2,CXCL10,CCL8,CXCL2	7.14591e-05	5.50199
GO:0060255	regulation of macromolecule metabolic process	0.00219505	-6.12155	4046	40	0.533333	75	11059	ETV7,TRIM22,CSRNP1,HELZ2,BATF2,OAS2,TRIM14,CD80,SP100,TFPI2,OASL,OAS3,IFI27,WT1,HES4,DDX58,SPN,ISG15,PARP9,LGALS9,IRF9,CCL8,LILRA5,CCL7,DTX3L,TDRD7,SEPTIN4,OAS1,IER2,IRF7,ZNFX1,PNPT1,PARP10,PLSCR1,STAT2,STAT1,IFI6,CXCL10,ADAR,EIF2AK2	7.67343e-05	1.45777
GO:0002685	regulation of leukocyte migration	0.0023374	-6.05872	137	5	0.0666667	75	11059	LGALS9,SPN,CCL7,CXCL10,CCL8	8.80876e-05	5.38151
GO:0097529	myeloid leukocyte migration	0.00295986	-5.82261	88	4	0.0533333	75	11059	CXCL2,CXCL10,CCL8,CCL7	0.000144947	6.70242
GO:0050715	positive regulation of cytokine secretion	0.00295986	-5.82261	88	4	0.0533333	75	11059	FFAR2,LILRA5,LGALS9,DDX58	0.000144947	6.70242
GO:0050672	negative regulation of lymphocyte proliferation	0.00304309	-5.79488	43	3	0.04	75	11059	SPN,LGALS9,CD80	0.000152561	10.2874
GO:0032945	negative regulation of mononuclear cell proliferation	0.00304309	-5.79488	43	3	0.04	75	11059	SPN,LGALS9,CD80	0.000152561	10.2874
GO:0002758	innate immune response-activating signal transduction	0.00317118	-5.75365	147	5	0.0666667	75	11059	DDX58,LGALS9,IRF7,FFAR2,UNC93B1	0.000166706	5.01542
GO:2000401	regulation of lymphocyte migration	0.00324997	-5.72911	44	3	0.04	75	11059	CXCL10,CCL7,SPN	0.000174221	10.0536
GO:1903902	positive regulation of viral life cycle	0.00324997	-5.72911	44	3	0.04	75	11059	LGALS9,IFIT1,ADAR	0.000174221	10.0536
GO:0072676	lymphocyte migration	0.00346529	-5.66496	45	3	0.04	75	11059	CCL8,CXCL10,CCL7	0.000195906	9.83022
GO:0002699	positive regulation of immune effector process	0.00355832	-5.63847	151	5	0.0666667	75	11059	CD80,FFAR2,DHX58,LGALS9,DDX58	0.000206989	4.88256
GO:0032722	positive regulation of chemokine production	0.00368915	-5.60236	46	3	0.04	75	11059	EIF2AK2,FFAR2,LGALS9	0.000223603	9.61652
GO:0051090	regulation of DNA-binding transcription factor activity	0.00377197	-5.58016	295	7	0.0933333	75	11059	TRIM22,LGALS9,DDX58,PARP10,SP100,EIF2AK2,TRIM14	0.000233947	3.49889
GO:0051250	negative regulation of lymphocyte activation	0.00404857	-5.50939	96	4	0.0533333	75	11059	AXL,CD80,LGALS9,SPN	0.000272147	6.14389
GO:0002218	activation of innate immune response	0.00420125	-5.47237	157	5	0.0666667	75	11059	LGALS9,DDX58,IRF7,FFAR2,UNC93B1	0.000294597	4.69597
GO:1903706	regulation of hemopoiesis	0.00421146	-5.46995	301	7	0.0933333	75	11059	ISG15,STAT1,EIF2AK2,LGALS9,IRF7,CD80,AXL	0.000294597	3.42915
GO:0032677	regulation of interleukin-8 production	0.004413	-5.4232	49	3	0.04	75	11059	FFAR2,DDX58,LGALS9	0.000326201	9.02776
GO:0040011	locomotion	0.0046701	-5.36658	857	13	0.173333	75	11059	IER2,CCL7,TYMP,CCL8,LGALS9,AXL,FFAR2,PARP9,FPR3,SPN,STAT1,CXCL10,CXCL2	0.000365366	2.23675
GO:0051092	positive regulation of NF-kappaB transcription factor activity	0.00502373	-5.29358	102	4	0.0533333	75	11059	TRIM22,LGALS9,EIF2AK2,TRIM14	0.000429823	5.78248
GO:0050900	leukocyte migration	0.00556072	-5.19203	239	6	0.08	75	11059	SPN,CCL7,CXCL2,CCL8,CXCL10,FFAR2	0.000537053	3.70176
GO:0019222	regulation of metabolic process	0.00598976	-5.1177	4390	41	0.546667	75	11059	ADAR,EIF2AK2,IFI6,STAT1,CXCL10,PARP10,IRF7,PNPT1,ZNFX1,STAT2,PLSCR1,DTX3L,CCL7,CCL8,LILRA5,SEPTIN4,IER2,OAS1,TDRD7,IRF9,LGALS9,OASL,OAS3,IFI27,WT1,TFPI2,PARP9,ISG15,HES4,DDX58,SPN,CD80,SP100,TRIM14,OAS2,BATF2,TRIM22,CSRNP1,HELZ2,PPM1K,ETV7	0.000616849	1.37713
GO:0051091	positive regulation of DNA-binding transcription factor activity	0.0060182	-5.11297	171	5	0.0666667	75	11059	EIF2AK2,TRIM14,TRIM22,LGALS9,DDX58	0.000620297	4.3115
GO:0008285	negative regulation of cell population proliferation	0.00632463	-5.0633	498	9	0.12	75	11059	IFIT3,SPN,WT1,EIF2AK2,CCL8,STAT1,LGALS9,PARP10,CD80	0.000691766	2.66482
GO:1902533	positive regulation of intracellular signal transduction	0.00637751	-5.05498	688	11	0.146667	75	11059	TRIM22,LGALS9,IFIT5,CD80,AXL,DHX58,SEPTIN4,EIF2AK2,CCL7,LILRA5,CCL8	0.000701081	2.35754
GO:0002832	negative regulation of response to biotic stimulus	0.00641879	-5.04853	56	3	0.04	75	11059	DHX58,LGALS9,ADAR	0.000701081	7.89929
GO:0051254	positive regulation of RNA metabolic process	0.00657973	-5.02376	1105	15	0.2	75	11059	IER2,DTX3L,CSRNP1,HELZ2,DDX58,PARP9,CXCL10,STAT1,WT1,PLSCR1,STAT2,IRF7,PNPT1,CD80,SP100	0.000701081	2.00163
GO:0045893	positive regulation of transcription, DNA-templated	0.00682049	-4.98782	1002	14	0.186667	75	11059	SP100,CD80,IRF7,STAT2,PLSCR1,WT1,CXCL10,STAT1,DDX58,PARP9,HELZ2,CSRNP1,DTX3L,IER2	0.000707096	2.06023
GO:0031397	negative regulation of protein ubiquitination	0.00707632	-4.951	58	3	0.04	75	11059	DTX3L,PARP10,ISG15	0.00076618	7.6269
GO:0002695	negative regulation of leukocyte activation	0.00719898	-4.93382	113	4	0.0533333	75	11059	AXL,CD80,LGALS9,SPN	0.000793514	5.21959
GO:2000106	regulation of leukocyte apoptotic process	0.00813517	-4.81156	61	3	0.04	75	11059	AXL,IRF7,LGALS9	0.00102384	7.2518
GO:0002690	positive regulation of leukocyte chemotaxis	0.00813517	-4.81156	61	3	0.04	75	11059	CCL7,CXCL10,LGALS9	0.00102384	7.2518
GO:0010556	regulation of macromolecule biosynthetic process	0.00827279	-4.79478	2440	26	0.346667	75	11059	BATF2,ETV7,HELZ2,CSRNP1,TRIM22,WT1,IFI27,DDX58,HES4,PARP9,SPN,TRIM14,SP100,CD80,DTX3L,IER2,LGALS9,IRF9,STAT1,CXCL10,EIF2AK2,ZNFX1,IRF7,PARP10,PLSCR1,STAT2	0.00105951	1.57122
GO:0051701	interaction with host	0.00836552	-4.78364	118	4	0.0533333	75	11059	EIF2AK2,AXL,CD80,IFIT1	0.00108233	4.99842
GO:0002224	toll-like receptor signaling pathway	0.00889016	-4.72281	63	3	0.04	75	11059	LGALS9,UNC93B1,IRF7	0.00121856	7.02159
GO:0051591	response to cAMP	0.00889016	-4.72281	63	3	0.04	75	11059	WT1,PNPT1,STAT1	0.00121856	7.02159
GO:1903321	negative regulation of protein modification by small protein conjugation or removal	0.00928256	-4.67962	64	3	0.04	75	11059	ISG15,PARP10,DTX3L	0.00133462	6.91188
GO:0032755	positive regulation of interleukin-6 production	0.00928256	-4.67962	64	3	0.04	75	11059	LILRA5,LGALS9,DDX58	0.00133462	6.91188
GO:0032642	regulation of chemokine production	0.00968496	-4.63718	65	3	0.04	75	11059	LGALS9,FFAR2,EIF2AK2	0.00144121	6.80554
GO:2000112	regulation of cellular macromolecule biosynthetic process	0.0105809	-4.54871	2359	25	0.333333	75	11059	IRF9,LGALS9,DTX3L,IER2,PARP10,IRF7,ZNFX1,STAT2,PLSCR1,EIF2AK2,CXCL10,STAT1,TRIM22,CSRNP1,HELZ2,ETV7,BATF2,CD80,SP100,TRIM14,IFI27,WT1,DDX58,PARP9,HES4	0.00173814	1.56267
GO:1903508	positive regulation of nucleic acid-templated transcription	0.0106539	-4.54183	1056	14	0.186667	75	11059	STAT2,PLSCR1,SP100,CD80,IRF7,DDX58,PARP9,WT1,STAT1,CXCL10,HELZ2,CSRNP1,IER2,DTX3L	0.00175164	1.95487
GO:1902680	positive regulation of RNA biosynthetic process	0.0106539	-4.54183	1056	14	0.186667	75	11059	DDX58,PARP9,STAT1,CXCL10,WT1,PLSCR1,STAT2,IRF7,CD80,SP100,IER2,DTX3L,CSRNP1,HELZ2	0.00175164	1.95487
GO:0032649	regulation of interferon-gamma production	0.0109527	-4.51417	68	3	0.04	75	11059	LGALS9,ISG15,AXL	0.00185189	6.50529
GO:0045621	positive regulation of lymphocyte differentiation	0.0109527	-4.51417	68	3	0.04	75	11059	LGALS9,AXL,CD80	0.00185189	6.50529
GO:0050866	negative regulation of cell activation	0.0122724	-4.4004	132	4	0.0533333	75	11059	SPN,LGALS9,CD80,AXL	0.00233852	4.46828
GO:0071222	cellular response to lipopolysaccharide	0.0125893	-4.37491	133	4	0.0533333	75	11059	CXCL10,CXCL2,AXL,CD80	0.00239375	4.43469
GO:0048518	positive regulation of biological process	0.0128657	-4.35319	3998	37	0.493333	75	11059	WT1,ZBP1,SPN,DDX58,ISG15,PARP9,IFIT5,SP100,CD80,TRIM14,IFIT2,FFAR2,HELZ2,TRIM22,CSRNP1,IFIT1,PPM1K,EIF2AK2,ADAR,CXCL10,STAT1,DHX58,FPR3,PNPT1,IRF7,STAT2,PLSCR1,CCL7,DTX3L,UNC93B1,LILRA5,CCL8,IER2,SEPTIN4,STAC3,AXL,LGALS9	0.00239375	1.36463
GO:0009893	positive regulation of metabolic process	0.0131369	-4.33233	2400	25	0.333333	75	11059	PPM1K,HELZ2,TRIM22,CSRNP1,SP100,CD80,DDX58,SPN,PARP9,WT1,LGALS9,IER2,SEPTIN4,LILRA5,CCL8,CCL7,DTX3L,PLSCR1,STAT2,PNPT1,IRF7,STAT1,CXCL10,EIF2AK2,ADAR	0.00239375	1.53597
GO:0031326	regulation of cellular biosynthetic process	0.0132866	-4.321	2530	26	0.346667	75	11059	BATF2,ETV7,HELZ2,TRIM22,CSRNP1,WT1,IFI27,DDX58,SPN,PARP9,HES4,TRIM14,SP100,CD80,DTX3L,IER2,LGALS9,IRF9,CXCL10,STAT1,EIF2AK2,ZNFX1,IRF7,PARP10,PLSCR1,STAT2	0.00239375	1.51533
GO:0051336	regulation of hydrolase activity	0.013457	-4.30825	869	12	0.16	75	11059	PLSCR1,TFPI2,IFI6,OAS3,OASL,EIF2AK2,LGALS9,IFIT1,OAS2,OAS1,CCL8,CCL7	0.00239375	2.03618
GO:0002683	negative regulation of immune system process	0.0137034	-4.29011	290	6	0.08	75	11059	SPN,DHX58,ADAR,LGALS9,CD80,AXL	0.00246207	3.05076
GO:0050868	negative regulation of T cell activation	0.0137644	-4.28567	74	3	0.04	75	11059	SPN,LGALS9,CD80	0.0024795	5.97784
GO:0010628	positive regulation of gene expression	0.0138393	-4.28024	1316	16	0.213333	75	11059	LGALS9,CSRNP1,HELZ2,DTX3L,IER2,IRF7,CD80,SP100,PLSCR1,STAT2,STAT1,CXCL10,ADAR,WT1,DDX58,PARP9	0.00250279	1.79275
GO:0071219	cellular response to molecule of bacterial origin	0.0139091	-4.27521	137	4	0.0533333	75	11059	CXCL2,CXCL10,CD80,AXL	0.00251605	4.30521
GO:0050707	regulation of cytokine secretion	0.0139091	-4.27521	137	4	0.0533333	75	11059	LILRA5,FFAR2,LGALS9,DDX58	0.00251605	4.30521
GO:0048524	positive regulation of viral process	0.0142692	-4.24965	75	3	0.04	75	11059	IFIT1,LGALS9,ADAR	0.00263015	5.89813
GO:0051817	modification of morphology or physiology of other organism involved in symbiotic interaction	0.0142692	-4.24965	75	3	0.04	75	11059	CCL8,EIF2AK2,IFI27	0.00263015	5.89813
GO:0001228	DNA-binding transcription activator activity, RNA polymerase II-specific	0.0143549	-4.24366	293	6	0.08	75	11059	CSRNP1,STAT2,IER2,PLSCR1,WT1,STAT1	0.0026557	3.01952
GO:0006357	regulation of transcription by RNA polymerase II	0.0147254	-4.21818	1559	18	0.24	75	11059	PLSCR1,STAT2,ZNFX1,IRF7,SP100,PARP9,HES4,DDX58,STAT1,CXCL10,WT1,IFI27,ETV7,HELZ2,IRF9,CSRNP1,BATF2,IER2	0.00280094	1.70248
GO:0032880	regulation of protein localization	0.0147299	-4.21787	671	10	0.133333	75	11059	SP100,FFAR2,TRIM22,LGALS9,DTX3L,IFI27,LILRA5,STAC3,PARP9,DDX58	0.00280094	2.19752
GO:0002688	regulation of leukocyte chemotaxis	0.0147845	-4.21418	76	3	0.04	75	11059	LGALS9,CCL7,CXCL10	0.00281625	5.82053
GO:0045935	positive regulation of nucleobase-containing compound metabolic process	0.0148441	-4.21015	1212	15	0.2	75	11059	PLSCR1,STAT2,IRF7,PNPT1,CD80,SP100,DDX58,PARP9,STAT1,CXCL10,WT1,CSRNP1,HELZ2,IER2,DTX3L	0.00283385	1.82492
GO:0050790	regulation of catalytic activity	0.0150011	-4.19963	1562	18	0.24	75	11059	OASL,ADAR,OAS3,EIF2AK2,TFPI2,IFI6,CXCL10,PARP9,PLSCR1,CCL7,DTX3L,CCL8,LILRA5,OAS1,OAS2,IFIT1,LGALS9,PPM1K	0.00289454	1.69921
GO:0031396	regulation of protein ubiquitination	0.0156787	-4.15545	142	4	0.0533333	75	11059	DTX3L,PARP10,SEPTIN4,ISG15	0.00318517	4.15362
GO:0031325	positive regulation of cellular metabolic process	0.016087	-4.12974	2186	23	0.306667	75	11059	LILRA5,CCL8,CCL7,DTX3L,SEPTIN4,IER2,LGALS9,CXCL10,STAT1,EIF2AK2,IRF7,PNPT1,PLSCR1,STAT2,CSRNP1,TRIM22,HELZ2,WT1,SPN,DDX58,PARP9,CD80,SP100	0.00336927	1.55143
GO:0010557	positive regulation of macromolecule biosynthetic process	0.0161339	-4.12683	1224	15	0.2	75	11059	DDX58,PARP9,SPN,WT1,CXCL10,STAT1,STAT2,PLSCR1,CD80,SP100,IRF7,IER2,DTX3L,CSRNP1,HELZ2	0.0033818	1.80703
GO:0034655	nucleobase-containing compound catabolic process	0.0163708	-4.11226	219	5	0.0666667	75	11059	TYMP,PNPT1,APOBEC3A,HELZ2,OAS2	0.00343548	3.36651
GO:0032496	response to lipopolysaccharide	0.0163708	-4.11226	219	5	0.0666667	75	11059	CXCL10,CXCL2,AXL,CD80,LGALS9	0.00343548	3.36651
GO:0009967	positive regulation of signal transduction	0.0167362	-4.09018	1116	14	0.186667	75	11059	IRF7,IFIT5,CD80,ZBP1,EIF2AK2,PARP9,DHX58,AXL,LGALS9,TRIM22,LILRA5,CCL8,CCL7,SEPTIN4	0.00360401	1.84977
GO:0009889	regulation of biosynthetic process	0.0173466	-4.05436	2584	26	0.346667	75	11059	STAT2,PLSCR1,PARP10,ZNFX1,IRF7,EIF2AK2,STAT1,CXCL10,IRF9,LGALS9,IER2,DTX3L,SP100,CD80,TRIM14,PARP9,HES4,SPN,DDX58,WT1,IFI27,HELZ2,CSRNP1,TRIM22,ETV7,BATF2	0.00390246	1.48366
GO:0010646	regulation of cell communication	0.0174159	-4.05037	2328	24	0.32	75	11059	USP18,CD80,IFIT5,SP100,PARP9,ZBP1,IQSEC3,TRIM22,FFAR2,PLSCR1,IRF7,DHX58,IFI6,STAT1,ADAR,EIF2AK2,LGALS9,AXL,LY6E,SEPTIN4,CCL8,TYMP,LILRA5,CCL7	0.00392697	1.52014
GO:0010604	positive regulation of macromolecule metabolic process	0.0182122	-4.00566	2210	23	0.306667	75	11059	SEPTIN4,IER2,DTX3L,CCL7,CCL8,LILRA5,LGALS9,ADAR,EIF2AK2,STAT1,CXCL10,STAT2,PLSCR1,IRF7,PNPT1,CSRNP1,HELZ2,PARP9,SPN,DDX58,WT1,CD80,SP100	0.00431505	1.53458
GO:0051173	positive regulation of nitrogen compound metabolic process	0.0183798	-3.9965	2086	22	0.293333	75	11059	IRF7,PNPT1,STAT2,PLSCR1,EIF2AK2,STAT1,CXCL10,LGALS9,CCL7,DTX3L,LILRA5,CCL8,SEPTIN4,IER2,CD80,SP100,WT1,DDX58,SPN,PARP9,CSRNP1,HELZ2	0.00439432	1.55512
GO:0070663	regulation of leukocyte proliferation	0.0187946	-3.97419	150	4	0.0533333	75	11059	LGALS9,SPN,CD80,CCL8	0.0045603	3.93209
GO:0071216	cellular response to biotic stimulus	0.0192092	-3.95237	151	4	0.0533333	75	11059	AXL,CD80,CXCL2,CXCL10	0.00478168	3.90605
GO:0051928	positive regulation of calcium ion transport	0.0192848	-3.94844	84	3	0.04	75	11059	STAC3,CXCL10,LILRA5	0.00481151	5.26619
GO:0002237	response to molecule of bacterial origin	0.0194726	-3.93875	229	5	0.0666667	75	11059	LGALS9,AXL,CD80,CXCL10,CXCL2	0.00487725	3.21951
GO:0009966	regulation of signal transduction	0.0195631	-3.93411	2098	22	0.293333	75	11059	SEPTIN4,LY6E,CCL7,LILRA5,CCL8,TRIM22,LGALS9,AXL,DHX58,PARP9,ADAR,EIF2AK2,ZBP1,IQSEC3,IFI6,STAT1,USP18,PLSCR1,CD80,SP100,IFIT5,IRF7	0.00487725	1.54622
GO:0023051	regulation of signaling	0.0199147	-3.9163	2355	24	0.32	75	11059	LGALS9,AXL,LY6E,SEPTIN4,LILRA5,TYMP,CCL8,CCL7,PLSCR1,IRF7,DHX58,STAT1,IFI6,EIF2AK2,ADAR,TRIM22,FFAR2,USP18,IFIT5,SP100,CD80,PARP9,IQSEC3,ZBP1	0.00487725	1.50271
GO:0048870	cell motility	0.019965	-3.91377	704	10	0.133333	75	11059	PARP9,SPN,IER2,CXCL2,CCL8,CXCL10,STAT1,CCL7,FFAR2,AXL	0.00487725	2.09451
GO:0051674	localization of cell	0.019965	-3.91377	704	10	0.133333	75	11059	FFAR2,AXL,PARP9,SPN,IER2,CXCL10,STAT1,CCL8,CXCL2,CCL7	0.00487725	2.09451
GO:0002757	immune response-activating signal transduction	0.0203659	-3.89389	317	6	0.08	75	11059	DDX58,LGALS9,FPR3,IRF7,FFAR2,UNC93B1	0.00495184	2.79091
GO:0042981	regulation of apoptotic process	0.0220057	-3.81646	1042	13	0.173333	75	11059	IRF7,SP100,IFIT3,STAT1,CXCL10,IFI6,WT1,EIF2AK2,ADAR,LGALS9,AXL,SEPTIN4,IFIT2	0.00587661	1.83963
GO:1903038	negative regulation of leukocyte cell-cell adhesion	0.0224412	-3.79686	89	3	0.04	75	11059	CD80,SPN,LGALS9	0.00605193	4.97034
GO:0050777	negative regulation of immune response	0.0231043	-3.76774	90	3	0.04	75	11059	LGALS9,DHX58,ADAR	0.00643938	4.91511
GO:0046683	response to organophosphorus	0.0231043	-3.76774	90	3	0.04	75	11059	WT1,STAT1,PNPT1	0.00643938	4.91511
GO:1903320	regulation of protein modification by small protein conjugation or removal	0.023197	-3.76373	160	4	0.0533333	75	11059	DTX3L,PARP10,ISG15,SEPTIN4	0.00648287	3.68633
GO:0035821	modification of morphology or physiology of other organism	0.0237781	-3.73899	91	3	0.04	75	11059	CCL8,IFI27,EIF2AK2	0.00676196	4.8611
GO:0043122	regulation of I-kappaB kinase/NF-kappaB signaling	0.0246303	-3.70378	163	4	0.0533333	75	11059	LGALS9,TRIM22,STAT1,IFIT5	0.00726828	3.61849
GO:0031328	positive regulation of cellular biosynthetic process	0.0247097	-3.70056	1289	15	0.2	75	11059	IRF7,SP100,CD80,PLSCR1,STAT2,STAT1,CXCL10,WT1,PARP9,SPN,DDX58,HELZ2,CSRNP1,DTX3L,IER2	0.00729821	1.7159
GO:0043067	regulation of programmed cell death	0.0249541	-3.69072	1060	13	0.173333	75	11059	IRF7,SP100,CXCL10,STAT1,IFI6,ADAR,EIF2AK2,WT1,IFIT3,AXL,LGALS9,IFIT2,SEPTIN4	0.00744746	1.80839
GO:0050921	positive regulation of chemotaxis	0.0251574	-3.6826	93	3	0.04	75	11059	CXCL10,CCL7,LGALS9	0.00756961	4.75656
GO:0002764	immune response-regulating signaling pathway	0.0262024	-3.6419	336	6	0.08	75	11059	IRF7,FFAR2,LGALS9,UNC93B1,DDX58,FPR3	0.00797255	2.6331
GO:0051240	positive regulation of multicellular organismal process	0.0272524	-3.60261	1188	14	0.186667	75	11059	LILRA5,FFAR2,AXL,LGALS9,STAT1,ZBP1,EIF2AK2,WT1,DDX58,ISG15,SPN,DHX58,IRF7,CD80	0.00821366	1.73767
GO:0010468	regulation of gene expression	0.0273983	-3.59727	2948	28	0.373333	75	11059	CXCL10,STAT1,ADAR,EIF2AK2,IRF7,ZNFX1,PNPT1,PARP10,PLSCR1,STAT2,DTX3L,TDRD7,IER2,LGALS9,IRF9,IFI27,WT1,PARP9,HES4,DDX58,TRIM14,CD80,SP100,BATF2,ETV7,TRIM22,CSRNP1,HELZ2	0.00829373	1.40051
GO:0000981	DNA-binding transcription factor activity, RNA polymerase II-specific	0.0276662	-3.58755	851	11	0.146667	75	11059	SP100,ZNFX1,IRF7,CSRNP1,IRF9,STAT2,ETV7,WT1,STAT1,BATF2,HES4	0.00846325	1.90598
GO:0016477	cell migration	0.0277657	-3.58395	637	9	0.12	75	11059	AXL,FFAR2,PARP9,SPN,CCL7,CCL8,CXCL2,STAT1,CXCL10	0.00851509	2.08333
GO:0009891	positive regulation of biosynthetic process	0.0284579	-3.55933	1312	15	0.2	75	11059	DTX3L,IER2,HELZ2,CSRNP1,WT1,CXCL10,STAT1,PARP9,SPN,DDX58,SP100,CD80,IRF7,STAT2,PLSCR1	0.00899245	1.68582
GO:0051172	negative regulation of nitrogen compound metabolic process	0.0285764	-3.55517	1552	17	0.226667	75	11059	DTX3L,ETV7,TRIM22,PARP9,HES4,ISG15,IFI6,STAT1,TFPI2,WT1,EIF2AK2,ADAR,IFI27,ZNFX1,IRF7,SP100,PARP10	0.00905936	1.61515
GO:0051098	regulation of binding	0.0292818	-3.53079	255	5	0.0666667	75	11059	IFIT2,SP100,DTX3L,PARP9,IFIT1	0.00956204	2.89124
GO:0014074	response to purine-containing compound	0.0295499	-3.52168	99	3	0.04	75	11059	WT1,STAT1,PNPT1	0.00974387	4.46828
GO:0044270	cellular nitrogen compound catabolic process	0.0301454	-3.50172	257	5	0.0666667	75	11059	PNPT1,TYMP,APOBEC3A,OAS2,HELZ2	0.0101584	2.86874
GO:0051241	negative regulation of multicellular organismal process	0.0302607	-3.49791	863	11	0.146667	75	11059	STAT1,CXCL10,LILRA5,WT1,DDX58,HES4,ISG15,DHX58,AXL,SP100,LGALS9	0.0102263	1.87947
GO:0001816	cytokine production	0.030319	-3.49598	100	3	0.04	75	11059	IRF7,ISG15,SPN	0.0102499	4.4236
GO:0010647	positive regulation of cell communication	0.0307152	-3.483	1207	14	0.186667	75	11059	CCL8,LILRA5,CCL7,SEPTIN4,AXL,LGALS9,TRIM22,ZBP1,EIF2AK2,PARP9,DHX58,IRF7,CD80,IFIT5	0.0105387	1.71031
GO:0046700	heterocycle catabolic process	0.0310249	-3.47296	259	5	0.0666667	75	11059	OAS2,HELZ2,TYMP,PNPT1,APOBEC3A	0.0107621	2.84659
GO:0044092	negative regulation of molecular function	0.0313306	-3.46316	758	10	0.133333	75	11059	PARP9,LY6E,IFIT2,TFPI2,IFI6,ADAR,DTX3L,IFIT1,PARP10,SP100	0.0109846	1.94529
GO:0023056	positive regulation of signaling	0.0314842	-3.45827	1211	14	0.186667	75	11059	ZBP1,EIF2AK2,PARP9,DHX58,IRF7,IFIT5,CD80,LILRA5,CCL8,CCL7,SEPTIN4,AXL,LGALS9,TRIM22	0.0110857	1.70466
GO:0002253	activation of immune response	0.0315329	-3.45672	351	6	0.08	75	11059	UNC93B1,DDX58,FPR3,IRF7,FFAR2,LGALS9	0.0111018	2.52057
GO:0000122	negative regulation of transcription by RNA polymerase II	0.0316373	-3.45342	548	8	0.106667	75	11059	HES4,PARP9,IFI27,WT1,STAT1,ETV7,SP100,IRF7	0.0111632	2.1526
GO:0019439	aromatic compound catabolic process	0.0323744	-3.43039	262	5	0.0666667	75	11059	TYMP,PNPT1,APOBEC3A,OAS2,HELZ2	0.0117465	2.81399
GO:1902107	positive regulation of leukocyte differentiation	0.0326894	-3.4207	103	3	0.04	75	11059	LGALS9,CD80,AXL	0.0117843	4.29476
GO:0050714	positive regulation of protein secretion	0.033173	-3.40602	179	4	0.0533333	75	11059	FFAR2,LILRA5,LGALS9,DDX58	0.0117843	3.29505
GO:0000209	protein polyubiquitination	0.033173	-3.40602	179	4	0.0533333	75	11059	DTX3L,TRIM69,IFI27,TRIM36	0.0117843	3.29505
GO:1903507	negative regulation of nucleic acid-templated transcription	0.0349095	-3.355	772	10	0.133333	75	11059	IFI27,WT1,STAT1,PARP9,HES4,SP100,IRF7,ZNFX1,TRIM22,ETV7	0.0129193	1.91002
GO:0042129	regulation of T cell proliferation	0.0351542	-3.34801	106	3	0.04	75	11059	CD80,LGALS9,SPN	0.0130714	4.17321
GO:0032675	regulation of interleukin-6 production	0.0351542	-3.34801	106	3	0.04	75	11059	LILRA5,LGALS9,DDX58	0.0130714	4.17321
GO:1902679	negative regulation of RNA biosynthetic process	0.0351758	-3.3474	773	10	0.133333	75	11059	TRIM22,ETV7,SP100,ZNFX1,IRF7,PARP9,HES4,WT1,IFI27,STAT1	0.0130714	1.90755
GO:0010605	negative regulation of macromolecule metabolic process	0.0390665	-3.24249	1986	20	0.266667	75	11059	DTX3L,ETV7,LGALS9,HELZ2,TRIM22,IFI6,STAT1,TFPI2,EIF2AK2,WT1,IFI27,ADAR,HES4,PARP9,ISG15,PNPT1,ZNFX1,IRF7,SP100,PARP10	0.0163328	1.48493
GO:1902105	regulation of leukocyte differentiation	0.0399378	-3.22043	190	4	0.0533333	75	11059	LGALS9,CD80,AXL,IRF7	0.0163328	3.10428
GO:0002793	positive regulation of peptide secretion	0.0405892	-3.20425	191	4	0.0533333	75	11059	DDX58,LGALS9,FFAR2,LILRA5	0.0168464	3.08803
GO:0010941	regulation of cell death	0.0412399	-3.18835	1138	13	0.173333	75	11059	IFIT3,ADAR,WT1,EIF2AK2,STAT1,IFI6,CXCL10,SP100,IRF7,SEPTIN4,IFIT2,LGALS9,AXL	0.0174437	1.68444
GO:0031399	regulation of protein modification process	0.0413839	-3.18486	1257	14	0.186667	75	11059	STAT2,PARP10,CD80,ISG15,PARP9,ADAR,EIF2AK2,CXCL10,LGALS9,SEPTIN4,DTX3L,CCL7,CCL8,LILRA5	0.0175398	1.64228
GO:0045944	positive regulation of transcription by RNA polymerase II	0.0414022	-3.18442	795	10	0.133333	75	11059	IRF7,STAT2,CSRNP1,HELZ2,PLSCR1,WT1,STAT1,CXCL10,IER2,DDX58	0.0175398	1.85476
GO:0051100	negative regulation of binding	0.0431089	-3.14403	115	3	0.04	75	11059	IFIT1,SP100,IFIT2	0.0191476	3.84661
GO:0010629	negative regulation of gene expression	0.043917	-3.12545	1388	15	0.2	75	11059	PARP9,HES4,IFI27,ADAR,WT1,EIF2AK2,STAT1,PARP10,SP100,IRF7,ZNFX1,PNPT1,HELZ2,LGALS9,ETV7	0.0198096	1.59352
GO:0045619	regulation of lymphocyte differentiation	0.0440441	-3.12256	116	3	0.04	75	11059	LGALS9,CD80,AXL	0.0199069	3.81345
GO:0050865	regulation of cell activation	0.0466116	-3.06591	386	6	0.08	75	11059	CD80,AXL,LILRA5,SPN,LGALS9,PLSCR1	0.0218425	2.29202
GO:0007005	mitochondrion organization	0.0467531	-3.06288	290	5	0.0666667	75	11059	SEPTIN4,IFIT2,PNPT1,TYMP,IFI6	0.0218485	2.5423
GO:1901361	organic cyclic compound catabolic process	0.0473271	-3.05067	291	5	0.0666667	75	11059	APOBEC3A,PNPT1,TYMP,OAS2,HELZ2	0.0224337	2.53356
GO:0051253	negative regulation of RNA metabolic process	0.0510733	-2.97449	825	10	0.133333	75	11059	SP100,IRF7,ZNFX1,TRIM22,ETV7,IFI27,WT1,STAT1,HES4,PARP9	0.0265579	1.78731
GO:0031324	negative regulation of cellular metabolic process	0.0512344	-2.97134	1665	17	0.226667	75	11059	ETV7,TRIM22,DTX3L,IRF7,ZNFX1,PARP10,SP100,ISG15,PARP9,HES4,TFPI2,STAT1,IFI6,IFI27,ADAR,EIF2AK2,WT1	0.026707	1.50553
GO:0048523	negative regulation of cellular process	0.051496	-2.96625	3107	28	0.373333	75	11059	LILRA5,CCL8,DTX3L,AXL,LGALS9,CXCL10,IFI6,STAT1,EIF2AK2,ADAR,APOBEC3A,DHX58,IFIT3,ZNFX1,PNPT1,IRF7,PARP10,ETV7,TRIM22,TFPI2,WT1,IFI27,SPN,HES4,PARP9,ISG15,SP100,CD80	0.0269774	1.32884
GO:0048878	chemical homeostasis	0.0537807	-2.92284	720	9	0.12	75	11059	IFIT1,FFAR2,OAS1,FPR3,CCL7,CCL8,CXCL10,IFI6,STAT1	0.0287231	1.84317
GO:0043123	positive regulation of I-kappaB kinase/NF-kappaB signaling	0.0539476	-2.91974	126	3	0.04	75	11059	IFIT5,TRIM22,LGALS9	0.028883	3.51079
GO:0044093	positive regulation of molecular function	0.0541396	-2.91619	1185	13	0.173333	75	11059	PARP9,DDX58,EIF2AK2,PLSCR1,TRIM14,STAC3,CCL7,DTX3L,CCL8,LILRA5,TRIM22,LGALS9,PPM1K	0.0290741	1.61763
GO:0050731	positive regulation of peptidyl-tyrosine phosphorylation	0.0549924	-2.90056	127	3	0.04	75	11059	CD80,LILRA5,PARP9	0.0300441	3.48315
GO:1901343	negative regulation of vasculature development	0.0549924	-2.90056	127	3	0.04	75	11059	WT1,STAT1,CXCL10	0.0300441	3.48315
GO:0042592	homeostatic process	0.055429	-2.89265	1070	12	0.16	75	11059	OAS1,FPR3,ADAR,CCL7,STAT1,IFI6,CXCL10,CCL8,IFIT1,AXL,SP100,FFAR2	0.0304519	1.65368
GO:0022408	negative regulation of cell-cell adhesion	0.0560468	-2.88157	128	3	0.04	75	11059	SPN,LGALS9,CD80	0.0311901	3.45594
GO:0051054	positive regulation of DNA metabolic process	0.057111	-2.86276	129	3	0.04	75	11059	PARP9,WT1,DTX3L	0.0325196	3.42915
GO:0010558	negative regulation of macromolecule biosynthetic process	0.0583549	-2.84121	961	11	0.146667	75	11059	TRIM22,ETV7,SP100,ZNFX1,IRF7,HES4,PARP9,EIF2AK2,WT1,IFI27,STAT1	0.0341201	1.68781
GO:0007186	G protein-coupled receptor signaling pathway	0.0640559	-2.748	633	8	0.106667	75	11059	FFAR2,OR6N1,GNGT2,FPR3,CCL7,CXCL10,CCL8,CXCL2	0.0408812	1.86355
GO:0070555	response to interleukin-1	0.0648273	-2.73603	136	3	0.04	75	11059	CCL8,CCL7,LGALS9	0.0418969	3.25265
GO:0045892	negative regulation of transcription, DNA-templated	0.065328	-2.72834	748	9	0.12	75	11059	IRF7,ZNFX1,SP100,ETV7,STAT1,IFI27,WT1,HES4,PARP9	0.0424162	1.77417
GO:0004842	ubiquitin-protein transferase activity	0.0671165	-2.70133	138	3	0.04	75	11059	TRIM36,TRIM69,DTX3L	0.0442476	3.20551
GO:0043632	modification-dependent macromolecule catabolic process	0.0672208	-2.69977	322	5	0.0666667	75	11059	DTX3L,IFI27,PNPT1,USP18,ISG15	0.0443409	2.28965
GO:0006401	RNA catabolic process	0.0694425	-2.66726	140	3	0.04	75	11059	PNPT1,OAS2,HELZ2	0.0475787	3.15971
GO:0050670	regulation of lymphocyte proliferation	0.0706192	-2.65045	141	3	0.04	75	11059	LGALS9,SPN,CD80	0.0492396	3.1373
GO:0033554	cellular response to stress	0.0709019	-2.64646	1114	12	0.16	75	11059	PNPT1,IRF7,SP100,PARP10,CXCL10,TFPI2,EIF2AK2,ISG15,PARP9,AXL,LGALS9,DTX3L	0.0495025	1.58837
GO:0070374	positive regulation of ERK1 and ERK2 cascade	0.071805	-2.6338	142	3	0.04	75	11059	CCL8,CCL7,LGALS9	0.0495025	3.11521
GO:0032944	regulation of mononuclear cell proliferation	0.071805	-2.6338	142	3	0.04	75	11059	SPN,LGALS9,CD80	0.0495025	3.11521
GO:0031327	negative regulation of cellular biosynthetic process	0.0720631	-2.63021	997	11	0.146667	75	11059	WT1,EIF2AK2,IFI27,STAT1,PARP9,HES4,SP100,ZNFX1,IRF7,TRIM22,ETV7	0.0495025	1.62687
GO:0044265	cellular macromolecule catabolic process	0.0722313	-2.62788	539	7	0.0933333	75	11059	USP18,OAS2,HELZ2,ISG15,IFI27,DTX3L,PNPT1	0.049558	1.91498
GO:0009892	negative regulation of metabolic process	0.0732636	-2.61369	2132	20	0.266667	75	11059	HELZ2,TRIM22,ETV7,LGALS9,DTX3L,SP100,PARP10,ZNFX1,PNPT1,IRF7,PARP9,HES4,ISG15,EIF2AK2,WT1,ADAR,IFI27,TFPI2,STAT1,IFI6	0.0511329	1.38324
GO:0045934	negative regulation of nucleobase-containing compound metabolic process	0.0747609	-2.59346	885	10	0.133333	75	11059	IFI27,WT1,STAT1,PARP9,HES4,SP100,IRF7,ZNFX1,TRIM22,ETV7	0.0534229	1.66614
GO:0002521	leukocyte differentiation	0.0752121	-2.58744	235	4	0.0533333	75	11059	AXL,BATF2,SPN,LGALS9	0.0540932	2.50984
GO:0050920	regulation of chemotaxis	0.0754161	-2.58473	145	3	0.04	75	11059	CXCL10,CCL7,LGALS9	0.0543565	3.05076
GO:0031348	negative regulation of defense response	0.0766376	-2.56867	146	3	0.04	75	11059	LGALS9,DHX58,ADAR	0.0563273	3.02986
GO:0050867	positive regulation of cell activation	0.0770575	-2.5632	237	4	0.0533333	75	11059	LGALS9,AXL,CD80,LILRA5	0.0569619	2.48866
GO:0009890	negative regulation of biosynthetic process	0.0783479	-2.5466	1012	11	0.146667	75	11059	STAT1,IFI27,WT1,EIF2AK2,HES4,PARP9,IRF7,ZNFX1,SP100,ETV7,TRIM22	0.0580822	1.60275
GO:0048522	positive regulation of cellular process	0.078945	-2.539	3506	30	0.4	75	11059	CD80,IFIT5,SP100,ISG15,DDX58,SPN,PARP9,ZBP1,WT1,TRIM22,CSRNP1,HELZ2,FFAR2,IFIT2,PLSCR1,STAT2,IRF7,PNPT1,DHX58,CXCL10,STAT1,EIF2AK2,LGALS9,AXL,SEPTIN4,IER2,LILRA5,CCL8,DTX3L,CCL7	0.0588479	1.26172
GO:0006259	DNA metabolic process	0.0795279	-2.53165	443	6	0.08	75	11059	SP100,PARP10,DTX3L,APOBEC3A,ISG15,PARP9	0.0597728	1.99711
GO:1902531	regulation of intracellular signal transduction	0.0845264	-2.47069	1271	13	0.173333	75	11059	STAT1,IQSEC3,EIF2AK2,DHX58,IFIT5,CD80,LILRA5,CCL8,CCL7,SEPTIN4,AXL,LGALS9,TRIM22	0.0672227	1.50818
GO:2000113	negative regulation of cellular macromolecule biosynthetic process	0.0883774	-2.42614	914	10	0.133333	75	11059	SP100,ZNFX1,IRF7,ETV7,EIF2AK2,WT1,IFI27,STAT1,PARP9,HES4	0.0739248	1.61327
GO:1901700	response to oxygen-containing compound	0.0886513	-2.42304	1035	11	0.146667	75	11059	CCL7,FFAR2,AXL,LGALS9,CXCL2,CXCL10,STAT1,WT1,PNPT1,CD80,STAT2	0.0743563	1.56714
GO:0043393	regulation of protein binding	0.0919654	-2.38634	158	3	0.04	75	11059	IFIT1,DTX3L,IFIT2	0.0789599	2.79975
GO:0030099	myeloid cell differentiation	0.0932969	-2.37197	159	3	0.04	75	11059	BATF2,LGALS9,ADAR	0.0814101	2.78214
GO:0045637	regulation of myeloid cell differentiation	0.0932969	-2.37197	159	3	0.04	75	11059	IRF7,STAT1,ISG15	0.0814101	2.78214
GO:0051223	regulation of protein transport	0.0943076	-2.36119	464	6	0.08	75	11059	DDX58,IFI27,LILRA5,LGALS9,SP100,FFAR2	0.0831392	1.90672
GO:0071396	cellular response to lipid	0.0945265	-2.35888	357	5	0.0666667	75	11059	FFAR2,CXCL10,CXCL2,AXL,CD80	0.0834786	2.06517
GO:0071356	cellular response to tumor necrosis factor	0.0946364	-2.35771	160	3	0.04	75	11059	CCL8,STAT1,CCL7	0.0835969	2.76475
GO:1903827	regulation of cellular protein localization	0.0953803	-2.34988	358	5	0.0666667	75	11059	PARP9,STAC3,SP100,DTX3L,IFI27	0.0849038	2.0594
GO:0002694	regulation of leukocyte activation	0.0953803	-2.34988	358	5	0.0666667	75	11059	SPN,LGALS9,PLSCR1,CD80,AXL	0.0849038	2.0594
GO:1901701	cellular response to oxygen-containing compound	0.0957744	-2.34576	692	8	0.106667	75	11059	CXCL2,CXCL10,STAT1,WT1,CCL7,FFAR2,AXL,CD80	0.0856063	1.70466
GO:0070647	protein modification by small protein conjugation or removal	0.100196	-2.30063	584	7	0.0933333	75	11059	USP18,TRIM22,TRIM36,DDX58,TRIM69,IFI27,DTX3L	0.091869	1.76742
