# Supplementary material for: SARS-CoV-2 infection perturbs enhancer mediated transcriptional regulation of key pathways
Source: PLoS Comput Biol. 2023 Aug 10;19(8):e1011397. doi: 10.1371/journal.pcbi.1011397 (PMC10443870; doi:10.1371/journal.pcbi.1011397)
Supplement: S5 Table — (XLSX) [file pcbi.1011397.s005.xlsx]

## Sheet: Wnt
Gene_name	COVID19 patients' lung data.log2FoldChange	COVID19 patients' lung data.FDR	ex-vivo SARS-CoV-2 infected lung tissues.log2FC	ex-vivo SARS-CoV-2 infected lung tissues.FDR	ex-vivo SARS-CoV-2 infected lung tissues.log2FC	ex-vivo SARS-CoV-2 infected lung tissues.FDR	regulation
BCL9L	1.43739	2.71099e-64	0.0516358	1	0.274114	0.0411213	positive regulation
CAV1	-0.641984	0.000235169	0.118785	1	-0.0746657	0.866238	negative regulation
CDH3	1.73292	1.425e-72	-0.0653933	1	0.0345541	0.949646	positive regulation
CSNK1E	0.880121	8.82727e-42	0.00671084	1	-0.173634	0.167309	positive regulation
CTNNB1	-0.666248	2.18462e-31	0.125659	0.646221	0.0544083	0.688767	positive regulation
KANK1	-0.597872	4.78679e-29	-0.143523	0.91508	-0.151997	0.344134	positive regulation
LRRK2	-0.622833	1.82729e-27	-0.561929	0.766309	-0.691124	0.0907854	positive regulation
NFKB1	-0.682403	9.53705e-07	0.268477	0.579968	0.38671	0.0076042	both positive and negative regulation
PLEKHA4	-0.933675	2.20762e-07	0.443921	0.214717	0.905144	2.34344e-08	positive regulation
PLPP3	-1.49644	2.44734e-47	0.0661476	1	0.100912	0.656594	negative regulation
SDC1	2.09144	8.80382e-119	-0.158494	1	-0.439018	0.0190595	positive regulation
SFRP4	-0.874909	5.91214e-10	0.0652113	1	-0.814491	0.116891	positive regulation
RNF213	2.19663	0	0.574311	0.170963	1.65691	7.49e-18	negative regulation

## Sheet: NFkB
Gene_name	COVID19 patients' lung data.log2FoldChange	COVID19 patients' lung data.FDR	ex-vivo SARS-CoV-2 infected lung tissues.log2FC	ex-vivo SARS-CoV-2 infected lung tissues.FDR	ex-vivo SARS-CoV-2 infected lung tissues.log2FC	ex-vivo SARS-CoV-2 infected lung tissues.FDR	regulation
AKAP13	-0.596677	1.14569e-131	-0.0969537	0.926095	0.103481	0.353684	positive regulation
APP	0.956593	4.54434e-91	-0.0261139	1	0.0276365	0.920858	positive regulation
BIRC3	1.75183	1.64237e-62	0.288848	0.859088	1.2653	1.48687e-12	both positive and negative regulation
CASP10	1.00013	1.87345e-40	0.196866	0.981787	0.952051	1.88836e-08	positive regulation
CASP8	0.746009	1.13889e-25	0.112859	1	0.614829	6.36642e-07	positive regulation
CAV1	-0.641984	0.000235169	0.118785	1	-0.0746657	0.866238	positive regulation
CD36	-1.4341	4.27983e-27	-0.446371	0.113825	-0.689162	1.07952e-05	positive regulation
CD74	2.9239	7.60273e-152	0.00332165	1	0.433083	0.00121269	positive regulation
CTNNB1	-0.666248	2.18462e-31	0.125659	0.646221	0.0544083	0.688767	negative regulation
ECT2	1.41612	2.28534e-61	-0.0679978	1	0.0652305	0.870216
EEF1D	2.26744	2.16219e-129	-0.0352617	1	-0.161493	0.0607866	positive regulation
EIF2AK2	0.878749	4.65609e-46	1.18062	8.78048e-09	2.07888	4.97301e-30	positive regulation
FLOT1	0.76234	6.84529e-35	-0.0242291	1	0.0746573	0.557945	positive regulation
HSPB1	3.73727	4.13872e-200	0.273815	0.386174	0.228164	0.122011	negative regulation
IRAK3	0.648577	5.19299e-12	-0.165743	0.981478	0.145674	0.600307	positive regulation
MAP3K14	-1.21775	2.84629e-34	0.0814493	1	0.144265	0.415039	positive regulation
MAVS	0.612366	2.28947e-25	-0.250617	0.0402446	-0.411343	7.52517e-08	positive regulation
NEK6	0.963555	4.70228e-51	-0.150504	0.87418	-0.219351	0.0831914
NFKB1	-0.682403	9.53705e-07	0.268477	0.579968	0.38671	0.0076042	negative regulation
NPM1	1.35009	5.71825e-53	-0.00155538	1	-0.055565	0.842161	positive regulation
PELI1	-1.20424	3.01037e-18	0.237926	0.58757	0.450411	0.000199559	negative regulation
PELI2	-0.645594	2.61625e-06	-0.130783	1	-0.12065	0.706993	positive regulation
PRKCQ	-1.76315	6.07162e-87	-0.271231	0.766131	0.429317	0.0149514	positive regulation
PSMA6	0.711314	4.73828e-35	0.266059	0.817292	0.573982	0.00109881	positive regulation
RBCK1	1.18605	1.73879e-44	0.259651	0.830487	0.889878	2.03038e-08	both positive and negative regulation
REL	-0.692901	9.53705e-07	0.116578	1	0.400179	0.0247806	positive regulation
RIPK1	-0.617443	1.66316e-05	0.107535	0.969292	0.39373	1.32907e-05	positive regulation
RORA	-0.74813	7.56663e-46	-0.171436	1	0.418113	0.0437755	negative regulation
RPS3	4.42254	2.14497e-229	-0.0619748	1	-0.34506	0.000936428	positive regulation
RPS6KA5	-0.763114	8.28401e-12	-0.0898715	1	0.375037	0.0123478
STAT1	1.31427	4.47533e-84	1.09822	4.50805e-05	2.35087	2.24051e-27	positive regulation
TNFRSF1A	0.996425	8.3002e-56	0.0134585	1	0.0518428	0.745148	positive regulation
TNFSF10	2.3969	3.41103e-118	0.00351678	1	1.86565	5.02932e-08
TNIP1	0.827335	4.838e-33	0.0937549	1	0.464727	0.000251319	negative regulation
TRIM22	1.30018	1.37408e-87	0.810441	0.0065002	2.01575	1.9616e-23	positive regulation
TRIM38	0.785376	2.9127e-31	0.2297	0.663994	0.915965	1.00719e-16	negative regulation
TRIM5	1.24435	9.84426e-71	0.326983	0.575952	1.07558	3.08535e-13	positive regulation
TRIM8	1.25951	9.70621e-57	0.0194811	1	0.0163852	0.938396	positive regulation
UBC	0.967985	2.78553e-44	0.262643	0.666092	0.424851	0.00544575
ZBTB7A	0.620216	1.0093e-28	-0.0732995	0.916608	-0.0290313	0.846988

## Sheet: cytokine_production
Gene_name	COVID19 patients' lung data.log2FoldChange	COVID19 patients' lung data.FDR	ex-vivo SARS-CoV-2 infected lung tissues.log2FC	ex-vivo SARS-CoV-2 infected lung tissues.FDR	ex-vivo SARS-CoV-2 infected lung tissues.log2FC	ex-vivo SARS-CoV-2 infected lung tissues.FDR
ANXA1	-0.698534	2.81971e-16	-0.0176666	1	0.0086117	0.977721
APP	0.956593	4.54434e-91	-0.0261139	1	0.0276365	0.920858
ATP2B1	-1.45389	5.78177e-69	-0.104063	1	-0.210544	0.236992
B2M	4.47932	0	0.217874	0.759235	0.932337	9.3885e-16
BIRC3	1.75183	1.64237e-62	0.288848	0.859088	1.2653	1.48687e-12
C3	1.15262	7.5519e-86	-0.137781	1	0.414327	0.223345
CASP8	0.746009	1.13889e-25	0.112859	1	0.614829	6.36642e-07
CD2AP	0.753593	5.58077e-75	0.0536803	1	0.449276	0.0165568
CD36	-1.4341	4.27983e-27	-0.446371	0.113825	-0.689162	1.07952e-05
CD74	2.9239	7.60273e-152	0.00332165	1	0.433083	0.00121269
CDH3	1.73292	1.425e-72	-0.0653933	1	0.0345541	0.949646
CTNNB1	-0.666248	2.18462e-31	0.125659	0.646221	0.0544083	0.688767
CXCL17	1.00376	1.93239e-29	-0.253741	0.974461	0.342513	0.260061
DDX58	0.710276	2.81804e-25	1.82487	3.92029e-10	3.39597	3.59701e-38
EGR1	-2.51506	3.74295e-133	0.624879	0.346909	0.570724	0.0675647
EIF2AK2	0.878749	4.65609e-46	1.18062	8.78048e-09	2.07888	4.97301e-30
ERBIN	0.704226	4.34387e-82	-0.0185932	1	0.103817	0.561033
EZR	-1.33039	2.6285e-188	0.117484	1	0.140801	0.449695
FLOT1	0.76234	6.84529e-35	-0.0242291	1	0.0746573	0.557945
GAS6	0.907015	1.22892e-44	-0.0696851	1	-0.289964	0.13815
HEG1	-1.15643	2.02015e-12	-0.208568	0.651208	-0.0988876	0.64765
HSP90AB1	3.3237	3.93818e-256	0.179607	0.517108	0.211762	0.0301311
HSPB1	3.73727	4.13872e-200	0.273815	0.386174	0.228164	0.122011
HSPD1	2.58136	3.82726e-117	0.0861111	1	0.127366	0.352566
IGF2BP2	1.5309	1.60652e-86	0.0493294	1	0.129435	0.600542
IL7	-0.653341	1.82758e-12	-0.118352	1	0.114222	0.839892
IRAK3	0.648577	5.19299e-12	-0.165743	0.981478	0.145674	0.600307
LRRK2	-0.622833	1.82729e-27	-0.561929	0.766309	-0.691124	0.0907854
MAVS	0.612366	2.28947e-25	-0.250617	0.0402446	-0.411343	7.52517e-08
NFKB1	-0.682403	9.53705e-07	0.268477	0.579968	0.38671	0.0076042
PDE4D	-0.857663	7.22933e-106	-0.049301	1	0.238115	0.157527
PELI1	-1.20424	3.01037e-18	0.237926	0.58757	0.450411	0.000199559
PLCG2	1.36228	3.29263e-173	0.00812027	1	-0.0761571	0.814304
PML	1.2348	2.3491e-43	0.66651	0.106119	1.80322	7.95976e-18
PRKCQ	-1.76315	6.07162e-87	-0.271231	0.766131	0.429317	0.0149514
PTPRS	-0.685603	2.86253e-07	-0.236819	0.661807	-0.49994	0.000102209
RAC1	0.610569	9.27155e-27	0.0519138	1	0.0631783	0.489749
REL	-0.692901	9.53705e-07	0.116578	1	0.400179	0.0247806
RIPK1	-0.617443	1.66316e-05	0.107535	0.969292	0.39373	1.32907e-05
RNF216	0.605029	1.00924e-19	0.00110379	1	0.0624646	0.585193
RORA	-0.74813	7.56663e-46	-0.171436	1	0.418113	0.0437755
RPS3	4.42254	2.14497e-229	-0.0619748	1	-0.34506	0.000936428
RPS6KA5	-0.763114	8.28401e-12	-0.0898715	1	0.375037	0.0123478
RUNX1	0.793839	2.26698e-92	-0.0606432	1	0.098087	0.345116
SERPINB1	-0.643455	0.00035452	-0.0706333	1	0.162484	0.287474
SMAD3	0.599046	6.98369e-43	0.0238767	1	0.216569	0.167762
STAT1	1.31427	4.47533e-84	1.09822	4.50805e-05	2.35087	2.24051e-27
STAT6	0.631482	2.87584e-30	0.0519772	1	0.306317	0.00144185
TMSB4X	4.11004	1.74899e-176	0.0754419	1	-0.0128241	0.967572
TRIM38	0.785376	2.9127e-31	0.2297	0.663994	0.915965	1.00719e-16
TRIM56	1.00656	4.93523e-53	0.150154	0.859088	0.644892	4.85821e-12
YY1	0.588467	4.59904e-27	0.0116418	1	0.0683795	0.704688
ZFP36	-1.89142	1.49109e-124	0.428609	0.456009	0.649172	0.00144185

## Sheet: MAPK
Gene_name	COVID19 patients' lung data.log2FoldChange	COVID19 patients' lung data.FDR	ex-vivo SARS-CoV-2 infected lung tissues.log2FC	ex-vivo SARS-CoV-2 infected lung tissues.FDR	ex-vivo SARS-CoV-2 infected lung tissues.log2FC	ex-vivo SARS-CoV-2 infected lung tissues.FDR	regulation
ADAM9	0.867258	1.253e-65	-0.105532	1	-0.0326277	0.931996	positive regulation
AIDA	0.713582	2.08362e-24	-0.0897758	1	0.217347	0.121831
AKAP13	-0.596677	1.14569e-131	-0.0969537	0.926095	0.103481	0.353684	positive regulation
APP	0.956593	4.54434e-91	-0.0261139	1	0.0276365	0.920858	positive regulation
AREG	-1.86935	2.22714e-67	0.0382901	1	-0.0800618	0.888256	positive regulation
ARL6IP5	1.46929	5.54095e-58	-0.127259	0.948831	-0.0670909	0.785357
ATF3	-0.776066	2.86688e-16	0.796648	0.432856	0.873451	0.0315585	positive regulation
CAV1	-0.641984	0.000235169	0.118785	1	-0.0746657	0.866238	negative regulation
CD36	-1.4341	4.27983e-27	-0.446371	0.113825	-0.689162	1.07952e-05
CD74	2.9239	7.60273e-152	0.00332165	1	0.433083	0.00121269	positive regulation
CDON	-1.54537	7.98829e-64	-0.443311	0.701677	-0.529588	0.079559
CNKSR3	-1.2861	5.82064e-69	-0.122226	1	0.21951	0.310944	negative regulation
CTNNB1	-0.666248	2.18462e-31	0.125659	0.646221	0.0544083	0.688767	positive regulation
CXCL17	1.00376	1.93239e-29	-0.253741	0.974461	0.342513	0.260061
DLG2	-1.47521	1.19862e-115	-0.534733	0.496624	-0.307474	0.433137	negative regulation
DNAJA1	1.28965	5.26735e-38	0.325194	0.160767	0.643702	1.49461e-08
DUSP1	-1.1131	9.64504e-114	0.187826	0.696007	0.17797	0.202155	negative regulation
DUSP6	-2.12333	9.69264e-95	0.0282678	1	0.137169	0.324112	negative regulation
EFNA1	1.01605	3.68713e-63	-0.168739	1	-0.156267	0.651441	positive regulation
EIF2AK2	0.878749	4.65609e-46	1.18062	8.78048e-09	2.07888	4.97301e-30	positive regulation
EZR	-1.33039	2.6285e-188	0.117484	1	0.140801	0.449695	positive regulation
GAS6	0.907015	1.22892e-44	-0.0696851	1	-0.289964	0.13815	positive regulation
GDF15	2.76436	1.42924e-109	-0.0667185	1	-0.044352	0.968857	negative regulation
IRAK3	0.648577	5.19299e-12	-0.165743	0.981478	0.145674	0.600307
KIDINS220	-0.941434	2.73461e-39	-0.183798	0.467816	-0.182876	0.0683711
KITLG	0.639171	1.03281e-28	-0.139125	1	-0.305594	0.284364	positive regulation
KLHDC10	0.637792	2.35325e-36	-0.0863714	0.971243	-0.0508934	0.768497	positive regulation
LRRK2	-0.622833	1.82729e-27	-0.561929	0.766309	-0.691124	0.0907854
MAP2K1	-0.712364	2.54118e-11	-0.0188959	1	0.0446633	0.789196	positive regulation
MAP3K14	-1.21775	2.84629e-34	0.0814493	1	0.144265	0.415039	positive regulation
MAP3K20	-0.602568	3.7883e-16	-0.168626	0.855576	-0.314033	0.0114732	positive regulation
MAP3K8	-0.817844	8.35699e-13	0.111039	1	0.329765	0.0301095	positive regulation
MAP4K5	0.606554	1.27346e-38	-0.0226719	1	0.0417166	0.901675	positive regulation
MDFIC	0.681738	2.60726e-28	-0.207479	0.847914	-0.304734	0.0605504
MFHAS1	-0.752651	4.21099e-35	-0.0145895	1	0.102959	0.409672
NFKB1	-0.682403	9.53705e-07	0.268477	0.579968	0.38671	0.0076042	negative regulation
NOTCH1	0.661993	2.18091e-23	0.00156878	1	-0.30907	0.0132181	negative regulation
PDE8A	-0.651952	2.11571e-31	0.056945	1	0.0267482	0.922223	negative regulation
PELI2	-0.645594	2.61625e-06	-0.130783	1	-0.12065	0.706993	negative regulation
PLCE1	-1.3956	3.71155e-43	-0.184141	0.987439	-0.246181	0.326718	positive regulation
RIPK1	-0.617443	1.66316e-05	0.107535	0.969292	0.39373	1.32907e-05	positive regulation
RPS3	4.42254	2.14497e-229	-0.0619748	1	-0.34506	0.000936428
SDCBP	-1.28462	4.86059e-49	0.0427065	1	0.208453	0.0300995
SH3RF1	-1.29768	3.06172e-223	0.114411	1	0.0842516	0.739597
SH3RF2	0.757224	4.74029e-43	-0.0965736	1	-0.182726	0.575912
SORL1	0.733061	3.43357e-20	-0.143258	1	-0.493623	0.0171558
SPAG9	-0.616142	7.29028e-64	-0.0262167	1	0.0489866	0.832875
SPRED2	-0.702915	3.44272e-33	0.0500506	1	-0.0892319	0.289441	negative regulation
STK38	0.987128	3.37467e-80	-0.0422381	1	0.00300616	0.990678	negative regulation
TNIP1	0.827335	4.838e-33	0.0937549	1	0.464727	0.000251319	negative regulation
TRIB1	-2.06436	6.93276e-61	0.169926	0.600257	0.343012	6.81232e-05	both positive and negative regulation
TRIM5	1.24435	9.84426e-71	0.326983	0.575952	1.07558	3.08535e-13	positive regulation
UBC	0.967985	2.78553e-44	0.262643	0.666092	0.424851	0.00544575
WWC1	0.69861	1.11784e-85	-0.0662479	1	-0.0610938	0.85014	negative regulation
ZFP36	-1.89142	1.49109e-124	0.428609	0.456009	0.649172	0.00144185	negative regulation

## Sheet: adhesion
Gene_name	COVID19 patients' lung data.log2FoldChange	COVID19 patients' lung data.FDR	ex-vivo SARS-CoV-2 infected lung tissues.log2FC	ex-vivo SARS-CoV-2 infected lung tissues.FDR	ex-vivo SARS-CoV-2 infected lung tissues.log2FC	ex-vivo SARS-CoV-2 infected lung tissues.FDR	regulation
ACTB	3.52336	7.11801e-143	0.141453	0.630541	-0.00730701	0.97877	negative regulation
ACTG1	2.23302	4.90109e-82	0.0912281	1	-0.205877	0.129217	positive regulation
ADAM9	0.867258	1.253e-65	-0.105532	1	-0.0326277	0.931996	positive regulation
ADGRV1	-0.914851	1.51188e-147	-0.506529	0.221232	-0.587074	0.00568747	positive regulation
ANK3	-0.944066	2.29192e-129	-0.328031	0.530359	-0.0975108	0.803555
ANTXR1	-0.998889	1.27743e-21	-0.128487	1	-0.453218	0.0150221	positive regulation
ANXA1	-0.698534	2.81971e-16	-0.0176666	1	0.0086117	0.977721
APP	0.956593	4.54434e-91	-0.0261139	1	0.0276365	0.920858	positive regulation
ATP1B1	0.616414	2.09791e-31	-0.167656	1	0.166985	0.613157	positive regulation
BCAM	1.61305	1.70816e-65	-0.172321	0.980392	-0.377111	0.0336553	positive regulation
CAV1	-0.641984	0.000235169	0.118785	1	-0.0746657	0.866238	negative regulation
CD151	0.852986	4.73334e-31	-0.0641362	1	-0.271611	0.0141133	positive regulation
CD164	1.29609	5.32432e-41	0.0970564	1	0.537502	6.53095e-05	positive regulation
CD2AP	0.753593	5.58077e-75	0.0536803	1	0.449276	0.0165568	negative regulation
CD36	-1.4341	4.27983e-27	-0.446371	0.113825	-0.689162	1.07952e-05
CD63	1.97	5.30379e-76	0.0199216	1	-0.0476524	0.792894	positive regulation
CD74	2.9239	7.60273e-152	0.00332165	1	0.433083	0.00121269
CD99L2	0.964621	5.28192e-41	-0.0552342	1	-0.160395	0.0648728	positive regulation
CDH3	1.73292	1.425e-72	-0.0653933	1	0.0345541	0.949646	positive regulation
CDHR3	-2.78931	4.7924e-149	0.498004	1	0.947281	0.265762	positive regulation
CDON	-1.54537	7.98829e-64	-0.443311	0.701677	-0.529588	0.079559	positive regulation
CEACAM6	2.05769	8.47603e-137	-0.0884538	1	0.0206468	0.975857	positive regulation
CLASP1	1.06886	5.88661e-100	-0.0230159	1	0.000541464	0.998389
CLDN4	1.19609	8.90777e-54	0.195651	1	0.202421	0.628622	positive regulation
CLDN7	0.996357	2.41025e-34	-0.000139114	1	0.0987372	0.794335	negative regulation
CNN3	0.624304	5.87348e-33	-0.129019	0.936992	0.00708827	0.98679	positive regulation
CNTN4	-1.77906	2.77693e-125	-0.0970483	1	-0.185516	0.674095	positive regulation
COL12A1	-1.37054	1.44735e-56	0.212498	1	0.12858	0.80953	positive regulation
COL18A1	-1.47797	7.11981e-36	0.130063	1	-0.371289	0.154162	positive regulation
COL4A3	-0.982392	1.35339e-62	0.112279	1	-0.0289114	0.975729	positive regulation
CTNNAL1	-1.23695	3.27506e-15	0.00113228	1	-0.139381	0.393024	positive regulation
CTNNB1	-0.666248	2.18462e-31	0.125659	0.646221	0.0544083	0.688767	positive regulation
CYFIP2	0.965196	1.3782e-38	-0.258686	0.274572	-0.189278	0.157037	positive regulation
CYTH3	0.635231	9.65336e-23	-0.0559824	1	-0.230749	0.0398618	positive regulation
DAB1	-1.36982	4.32177e-27	-0.190824	1	-0.330992	0.802921	negative regulation
DLC1	-0.640212	2.00718e-120	-0.137	1	-0.351227	0.0243521
DLG2	-1.47521	1.19862e-115	-0.534733	0.496624	-0.307474	0.433137	negative regulation
DNAJB6	0.844209	2.13208e-41	0.0767382	0.905996	0.170556	0.00606098
DSG2	1.16748	3.0436e-41	-0.135592	1	0.0158944	0.977467	positive regulation
DUSP1	-1.1131	9.64504e-114	0.187826	0.696007	0.17797	0.202155	negative regulation
EFNA1	1.01605	3.68713e-63	-0.168739	1	-0.156267	0.651441
EMP2	-0.946582	2.70321e-05	0.106269	1	0.055115	0.920842	positive regulation
EPCAM	0.886423	1.72949e-30	-0.0202539	1	0.166591	0.519682	positive regulation
ERBIN	0.704226	4.34387e-82	-0.0185932	1	0.103817	0.561033
EZR	-1.33039	2.6285e-188	0.117484	1	0.140801	0.449695	positive regulation
FERMT2	-0.792906	1.20284e-24	0.0682183	1	0.0609729	0.804267	positive regulation
FLOT1	0.76234	6.84529e-35	-0.0242291	1	0.0746573	0.557945	positive regulation
FMN1	-0.589421	1.3132e-22	-0.377973	0.126488	-0.226383	0.210945	positive regulation
FRMD5	1.82262	2.56708e-193	-0.0528371	1	0.251037	0.411655	positive regulation
GAS6	0.907015	1.22892e-44	-0.0696851	1	-0.289964	0.13815	positive regulation
GLI3	-0.917099	1.78537e-14	-0.211521	0.602544	-0.103938	0.602119
GSN	1.5138	3.63749e-140	-0.104435	1	-0.233606	0.165121
HMCN1	2.13496	3.13904e-84	-0.656908	0.105544	-1.01466	7.84617e-06
HSD17B12	1.18496	9.56767e-42	-0.116155	1	-0.0778648	0.815143	positive regulation
HSPB1	3.73727	4.13872e-200	0.273815	0.386174	0.228164	0.122011	positive regulation
HSPD1	2.58136	3.82726e-117	0.0861111	1	0.127366	0.352566
HSPH1	2.67804	3.08937e-77	0.190117	0.766131	0.345553	0.00436346
IGFBP7	-0.700253	4.48018e-09	0.0634689	1	0.0276868	0.950202	negative regulation
IL7	-0.653341	1.82758e-12	-0.118352	1	0.114222	0.839892	positive regulation
ITGA3	0.615096	5.76446e-50	-0.0683299	1	-0.0487518	0.895335	negative regulation
ITGA6	-1.17139	2.72545e-20	-0.00978931	1	-0.129733	0.720019	positive regulation
JUP	1.22255	2.16085e-54	0.0729007	1	-0.0159665	0.975368	positive regulation
KANK1	-0.597872	4.78679e-29	-0.143523	0.91508	-0.151997	0.344134	negative regulation
KIRREL1	0.665061	3.45657e-32	0.0955712	1	-0.0931938	0.642871	positive regulation
KITLG	0.639171	1.03281e-28	-0.139125	1	-0.305594	0.284364	positive regulation
KRT18	1.05864	5.7564e-20	0.148621	0.974678	-0.00949524	0.986223
LAMA3	-0.641227	9.83482e-36	-0.20569	1	-0.0755168	0.910797	positive regulation
LAMC1	-0.821871	1.76119e-25	-0.0925318	1	-0.321185	0.00537646	positive regulation
MAP3K8	-0.817844	8.35699e-13	0.111039	1	0.329765	0.0301095
MEGF9	0.876391	1.26029e-94	-0.480803	0.327336	-0.345569	0.186411
MTSS1	-0.840388	3.9495e-16	-0.22835	0.836068	-0.105148	0.753801	positive regulation
MUC1	1.36191	8.24383e-170	-0.119216	1	0.0505062	0.945822	both positive and negative regulation
NCK2	0.785138	2.49177e-25	0.0389629	1	0.249162	0.0503937
NDNF	1.38261	1.12512e-112	-0.301167	0.894281	-0.389202	0.172184
NEDD9	-0.484426	3.33852e-40	0.0901743	1	0.166196	0.404411	positive regulation
NEXN	-0.632669	0.0303476	0.59863	0.636817	0.974102	0.00332042	negative regulation
NINJ2	-0.793591	8.62841e-09	0.0970967	1	-0.182744	0.661932	negative regulation
NOTCH1	0.661993	2.18091e-23	0.00156878	1	-0.30907	0.0132181	positive regulation
NRP2	0.846391	1.15313e-36	-0.0340574	1	0.272092	0.025931	positive regulation
NRXN3	-1.45635	1.83143e-69	-0.0949406	1	-0.193755	0.732435	positive regulation
PAG1	1.39877	1.87597e-61	-0.0595433	1	0.238483	0.130491	negative regulation
PARVA	-0.822664	1.83888e-33	-0.0740875	1	-0.250977	0.00213174	negative regulation
PDLIM1	-0.775521	8.2168e-23	0.0357301	1	0.0113645	0.968494	positive regulation
PDLIM5	-0.743705	4.92161e-26	0.04729	1	0.0428449	0.855756	positive regulation
PELI1	-1.20424	3.01037e-18	0.237926	0.58757	0.450411	0.000199559
PLPP3	-1.49644	2.44734e-47	0.0661476	1	0.100912	0.656594	negative regulation
PLXNB2	1.38581	1.13726e-79	-0.0158873	1	-0.000167282	0.999566
PML	1.2348	2.3491e-43	0.66651	0.106119	1.80322	7.95976e-18	positive regulation
PPFIBP1	-0.637424	4.46686e-05	-0.0355454	1	-0.0296497	0.932858	positive regulation
PPP1CB	0.605969	1.18525e-31	0.00127208	1	0.144896	0.621575	positive regulation
PRKCQ	-1.76315	6.07162e-87	-0.271231	0.766131	0.429317	0.0149514	positive regulation
PRKG1	-0.597429	4.9581e-102	-0.161653	1	-0.201642	0.455693
PTK2	0.686138	1.59264e-95	0.00579996	1	0.0296275	0.830192	positive regulation
PTK7	1.11307	2.76067e-75	-0.201097	0.796558	-0.208736	0.209392	positive regulation
PTPRG	-0.922303	2.02769e-37	-0.088955	1	-0.421118	0.00206017	positive regulation
PTPRS	-0.685603	2.86253e-07	-0.236819	0.661807	-0.49994	0.000102209	negative regulation
PXN	0.826728	4.72177e-32	-0.0168953	1	-0.136797	0.131582	positive regulation
RAB1A	0.61123	1.11953e-46	0.0105297	1	0.14156	0.138508	positive regulation
RAC1	0.610569	9.27155e-27	0.0519138	1	0.0631783	0.489749	positive regulation
RIPOR2	1.32791	7.72248e-77	0.100508	1	0.983769	6.16695e-07	negative regulation
RPS3	4.42254	2.14497e-229	-0.0619748	1	-0.34506	0.000936428
RPSA	3.1042	5.13815e-160	-0.106338	1	-0.40276	0.00152744	positive regulation
RUNX1	0.793839	2.26698e-92	-0.0606432	1	0.098087	0.345116	positive regulation
SDC4	0.692781	3.92515e-35	-0.00157298	1	0.258444	0.208012	positive regulation
SDK1	0.644182	2.22438e-07	0.027574	1	0.230694	0.34306	positive regulation
SMAD3	0.599046	6.98369e-43	0.0238767	1	0.216569	0.167762	positive regulation
SOCS6	-1.0348	7.05054e-13	0.122308	0.898177	0.12245	0.368492	negative regulation
SPINT2	1.67268	1.39918e-109	-0.103391	1	-0.0446826	0.922133	negative regulation
STXBP1	-0.771909	2.20907e-14	-0.221654	0.600257	-0.0210904	0.959879
TGFBR2	-1.15625	5.22446e-156	-0.0248876	1	-0.208727	0.0198803
TLN1	0.663831	8.84435e-19	-0.0097906	1	-0.097887	0.51346	positive regulation
TLN2	1.1122	1.29757e-36	-0.150572	0.994028	-0.663192	4.24533e-06	positive regulation
TMEM131L	0.846971	1.52048e-45	-0.148523	0.777526	0.0499368	0.830397
TNIP1	0.827335	4.838e-33	0.0937549	1	0.464727	0.000251319	positive regulation
VCL	-0.600858	8.23938e-08	0.0881865	1	-0.0850403	0.630576	positive regulation
VSTM2L	2.20258	1.5927e-94	0.0736673	1	-0.239384	0.621575	positive regulation
ZBTB1	0.773299	2.61679e-33	-0.0934954	1	0.128549	0.408622
ZFP36L1	1.11184	2.17977e-100	-0.0149536	1	0.168398	0.28259
