# Supplementary material for: SARS-CoV-2 infection perturbs enhancer mediated transcriptional regulation of key pathways
Source: PLoS Comput Biol. 2023 Aug 10;19(8):e1011397. doi: 10.1371/journal.pcbi.1011397 (PMC10443870; doi:10.1371/journal.pcbi.1011397)
Supplement: S6 Table — (XLSX) [file pcbi.1011397.s006.xlsx]

## Sheet: S6
TermID	Term	Enrichment	logP	Gene in Term	Target gene in term	Fraction of Target gene in Term	Total Target Genes	Total Genes	Gene symbol	FDR	enrichment fold change
GO:0009615	response to virus	7.91181e-14	-30.1678	194	13	0.325	40	11059	SHFL,MAVS,IFI27,LGALS9,UNC93B1,DDX58,IRF9,OASL,IRF7,APOBEC3A,ADAR,ISG15,CCL8	1.02776e-26	18.5267
GO:0006952	defense response	2.44161e-13	-29.0409	777	20	0.5	40	11059	SPN,MAVS,SHFL,CCL7,BATF2,SIGLEC1,IFI27,LGALS3BP,BMP2,IRF9,DDX58,UNC93B1,LGALS9,CCL8,ISG15,APOBEC3A,ADAR,IRF7,OASL,HLA-F	6.88251e-26	7.11647
GO:0051607	defense response to virus	5.14942e-13	-28.2947	127	11	0.275	40	11059	OASL,IRF7,IFI27,APOBEC3A,ADAR,ISG15,SHFL,UNC93B1,DDX58,MAVS,IRF9	2.55789e-25	23.9467
GO:0098542	defense response to other organism	7.17032e-13	-27.9637	522	17	0.425	40	11059	LGALS9,UNC93B1,DDX58,IRF9,ISG15,CCL8,HLA-F,OASL,IRF7,APOBEC3A,ADAR,SHFL,MAVS,SPN,BATF2,CCL7,IFI27	4.11158e-25	9.00398
GO:0045069	regulation of viral genome replication	2.24205e-12	-26.8236	70	9	0.225	40	11059	CCL8,ISG15,IFI27,APOBEC3A,ADAR,OASL,MAVS,SHFL,PARP10	4.54069e-24	35.5468
GO:1903900	regulation of viral life cycle	3.42814e-12	-26.399	108	10	0.25	40	11059	MAVS,PARP10,SHFL,LGALS9,ADAR,APOBEC3A,IFI27,OASL,CCL8,ISG15	1.00593e-23	25.5995
GO:0034340	response to type I interferon	3.95108e-12	-26.257	47	8	0.2	40	11059	ADAR,IFI27,IRF7,OASL,HLA-F,ISG15,IRF9,SHFL	1.19562e-23	47.0596
GO:0045087	innate immune response	6.0603e-12	-25.8293	418	15	0.375	40	11059	ISG15,CCL8,HLA-F,OASL,IRF7,ADAR,APOBEC3A,LGALS9,UNC93B1,DDX58,IRF9,IFI27,SHFL,MAVS,CCL7	2.80138e-23	9.92135
GO:0051707	response to other organism	2.7603e-11	-24.3131	763	18	0.45	40	11059	BMP2,IFI27,SHFL,SPN,MAVS,BATF2,CCL7,ISG15,CCL8,OASL,HLA-F,ADAR,APOBEC3A,IRF7,UNC93B1,LGALS9,IRF9,DDX58	7.73502e-22	6.52235
GO:0043207	response to external biotic stimulus	2.82123e-11	-24.2913	764	18	0.45	40	11059	BMP2,IFI27,SHFL,MAVS,SPN,BATF2,CCL7,ISG15,CCL8,HLA-F,OASL,IRF7,APOBEC3A,ADAR,LGALS9,UNC93B1,DDX58,IRF9	7.73502e-22	6.51381
GO:0009607	response to biotic stimulus	3.81728e-11	-23.9889	778	18	0.45	40	11059	BATF2,CCL7,SPN,MAVS,SHFL,IFI27,BMP2,IRF9,DDX58,UNC93B1,LGALS9,APOBEC3A,ADAR,IRF7,OASL,HLA-F,CCL8,ISG15	1.4107e-21	6.39659
GO:0050792	regulation of viral process	8.16076e-11	-23.2291	148	10	0.25	40	11059	ISG15,CCL8,OASL,IFI27,ADAR,APOBEC3A,LGALS9,SHFL,PARP10,MAVS	7.4378e-21	18.6807
GO:0043901	negative regulation of multi-organism process	9.96267e-11	-23.0296	151	10	0.25	40	11059	CCL8,ISG15,ADAR,APOBEC3A,OASL,HLA-F,MAVS,PARP10,SHFL,LGALS9	1.0869e-20	18.3096
GO:0071357	cellular response to type I interferon	1.14551e-10	-22.89	42	7	0.175	40	11059	ISG15,OASL,HLA-F,IFI27,ADAR,IRF7,IRF9	1.29906e-20	46.0792
GO:0060337	type I interferon signaling pathway	1.14551e-10	-22.89	42	7	0.175	40	11059	ISG15,IRF9,HLA-F,OASL,IRF7,IFI27,ADAR	1.29906e-20	46.0792
GO:0045071	negative regulation of viral genome replication	1.36466e-10	-22.7149	43	7	0.175	40	11059	MAVS,SHFL,PARP10,APOBEC3A,OASL,CCL8,ISG15	1.82247e-20	45.0076
GO:0043903	regulation of symbiosis, encompassing mutualism through parasitism	2.25765e-10	-22.2115	164	10	0.25	40	11059	MAVS,PARP10,SHFL,LGALS9,ADAR,APOBEC3A,IFI27,OASL,CCL8,ISG15	5.46698e-20	16.8582
GO:0043900	regulation of multi-organism process	1.47336e-09	-20.3357	516	14	0.35	40	11059	MAVS,SHFL,PARP10,IFI27,DDX58,LGALS9,UNC93B1,CCL8,ISG15,IRF7,APOBEC3A,ADAR,HLA-F,OASL	3.87907e-18	7.50126
GO:1903901	negative regulation of viral life cycle	1.56429e-09	-20.2758	60	7	0.175	40	11059	MAVS,CCL8,PARP10,SHFL,ISG15,APOBEC3A,OASL	4.2183e-18	32.2554
GO:0048525	negative regulation of viral process	4.72986e-09	-19.1694	70	7	0.175	40	11059	PARP10,SHFL,MAVS,OASL,APOBEC3A,ISG15,CCL8	5.12064e-17	27.6475
GO:0034341	response to interferon-gamma	1.54906e-08	-17.983	129	8	0.2	40	11059	IRF7,HLA-F,OASL,CCL8,CCL7,IRF9,SHFL,LGALS9	7.48982e-16	17.1457
GO:0006955	immune response	2.61428e-08	-17.4597	1022	17	0.425	40	11059	IRF9,DDX58,UNC93B1,LGALS9,CCL8,ISG15,APOBEC3A,ADAR,IRF7,OASL,HLA-F,SPN,MAVS,PRKD2,SHFL,CCL7,IFI27	2.38567e-15	4.5989
GO:0009605	response to external stimulus	1.20297e-07	-15.9333	1443	19	0.475	40	11059	IFI27,BMP2,CCL7,BATF2,MAVS,SPN,SHFL,IRF7,ADAR,APOBEC3A,HLA-F,OASL,CCL8,TYMP,ISG15,DDX58,IRF9,LGALS9,UNC93B1	7.66822e-14	3.64035
GO:0006950	response to stress	1.82998e-07	-15.5138	2207	23	0.575	40	11059	LGALS3BP,BMP2,SHISA5,CCL7,SPN,UBA7,SHFL,ADAR,OASL,CCL8,ISG15,IRF9,DDX58,UNC93B1,LGALS9,IFI27,SIGLEC1,BATF2,MAVS,PARP10,APOBEC3A,IRF7,HLA-F	1.93072e-13	2.88125
GO:0071346	cellular response to interferon-gamma	1.94348e-07	-15.4536	119	7	0.175	40	11059	LGALS9,IRF9,CCL8,OASL,HLA-F,CCL7,IRF7	2.12897e-13	16.2632
GO:0098586	cellular response to virus	1.4798e-06	-13.4236	24	4	0.1	40	11059	ADAR,IRF7,DDX58,LGALS9	2.19353e-11	46.0792
GO:0051704	multi-organism process	1.54886e-06	-13.378	1695	19	0.475	40	11059	CCL8,ISG15,ADAR,APOBEC3A,IRF7,OASL,HLA-F,IRF9,DDX58,UNC93B1,LGALS9,TRIM36,IFI27,BMP2,SPN,MAVS,SHFL,CCL7,BATF2	2.34624e-11	3.09913
GO:0002252	immune effector process	1.78232e-06	-13.2376	647	12	0.3	40	11059	ADAR,APOBEC3A,IRF7,OASL,ISG15,IRF9,DDX58,UNC93B1,IFI27,SPN,MAVS,SHFL	3.12587e-11	5.12782
GO:0032480	negative regulation of type I interferon production	4.30265e-06	-12.3563	31	4	0.1	40	11059	MAVS,DDX58,UBA7,ISG15	2.29639e-10	35.6742
GO:0002376	immune system process	4.48596e-06	-12.3146	1634	18	0.45	40	11059	IFI27,BATF2,CCL7,MAVS,SPN,SHFL,PRKD2,IRF7,APOBEC3A,ADAR,HLA-F,OASL,CCL8,ISG15,DDX58,IRF9,LGALS9,UNC93B1	2.44368e-10	3.04562
GO:0032757	positive regulation of interleukin-8 production	7.08566e-06	-11.8574	35	4	0.1	40	11059	MAVS,DDX58,LGALS9,PRKD2	6.77525e-10	31.5971
GO:0023052	signaling	1.01311e-05	-11.4999	3198	25	0.625	40	11059	IFI27,MAVS,STAC3,HLA-F,FGD2,IRF7,TYMP,DLGAP1,BMP2,LGALS3BP,LY6E,SHISA5,S1PR2,CCL7,PRKD2,HSH2D,SPN,OASL,ADAR,ISG15,CCL8,LGALS9,UNC93B1,DDX58,IRF9	1.49511e-09	2.16131
GO:0007165	signal transduction	1.16556e-05	-11.3597	2988	24	0.6	40	11059	S1PR2,LY6E,SHISA5,IFI27,BMP2,LGALS3BP,MAVS,STAC3,SPN,HSH2D,PRKD2,CCL7,CCL8,ISG15,TYMP,IRF7,ADAR,FGD2,HLA-F,OASL,DDX58,IRF9,LGALS9,UNC93B1	2.00212e-09	2.22068
GO:0032479	regulation of type I interferon production	1.2686e-05	-11.275	85	5	0.125	40	11059	IRF7,ISG15,UBA7,MAVS,DDX58	2.36174e-09	16.2632
GO:0007154	cell communication	1.39184e-05	-11.1823	3251	25	0.625	40	11059	ISG15,CCL8,OASL,ADAR,UNC93B1,LGALS9,IRF9,DDX58,SHISA5,LY6E,S1PR2,LGALS3BP,BMP2,PRKD2,SPN,HSH2D,CCL7,TYMP,DLGAP1,FGD2,HLA-F,IRF7,IFI27,STAC3,MAVS	2.84023e-09	2.12608
GO:0051716	cellular response to stimulus	1.68584e-05	-10.9907	4038	28	0.7	40	11059	MAVS,STAC3,PARP10,IFI27,IRF7,APOBEC3A,HLA-F,FGD2,TYMP,CCL7,SPN,HSH2D,UBA7,PRKD2,EPHX1,BMP2,LGALS3BP,S1PR2,LY6E,SHISA5,DDX58,IRF9,LGALS9,UNC93B1,ADAR,OASL,CCL8,ISG15	4.29298e-09	1.91711
GO:1904469	positive regulation of tumor necrosis factor secretion	1.93553e-05	-10.8525	15	3	0.075	40	11059	DDX58,MAVS,LGALS9	5.58979e-09	55.295
GO:0032727	positive regulation of interferon-alpha production	1.93553e-05	-10.8525	15	3	0.075	40	11059	DDX58,MAVS,IRF7	5.58979e-09	55.295
GO:0002684	positive regulation of immune system process	2.63736e-05	-10.5431	702	11	0.275	40	11059	DDX58,UNC93B1,LGALS9,IRF7,HLA-F,CCL8,ISG15,CCL7,SPN,MAVS,PRKD2	1.11049e-08	4.33223
GO:0032677	regulation of interleukin-8 production	2.76454e-05	-10.4961	49	4	0.1	40	11059	DDX58,MAVS,LGALS9,PRKD2	1.20674e-08	22.5694
GO:0019221	cytokine-mediated signaling pathway	2.87862e-05	-10.4556	458	9	0.225	40	11059	IRF9,CCL7,ISG15,CCL8,HLA-F,OASL,IRF7,IFI27,ADAR	1.29219e-08	5.43291
GO:0032647	regulation of interferon-alpha production	3.44515e-05	-10.276	18	3	0.075	40	11059	DDX58,MAVS,IRF7	1.90773e-08	46.0792
GO:0050896	response to stimulus	3.66138e-05	-10.2151	5033	31	0.775	40	11059	BATF2,PARP10,STAC3,MAVS,IFI27,SIGLEC1,HLA-F,FGD2,APOBEC3A,IRF7,TYMP,CCL7,UBA7,PRKD2,SHFL,SPN,HSH2D,LGALS3BP,BMP2,EPHX1,SHISA5,LY6E,S1PR2,UNC93B1,LGALS9,IRF9,DDX58,OASL,ADAR,ISG15,CCL8	2.14373e-08	1.70291
GO:0001817	regulation of cytokine production	4.16285e-05	-10.0867	480	9	0.225	40	11059	ISG15,HLA-F,IRF7,LGALS9,PRKD2,UBA7,DDX58,MAVS,SPN	2.63573e-08	5.18391
GO:0034097	response to cytokine	4.35054e-05	-10.0426	741	11	0.275	40	11059	IRF9,LGALS9,CCL8,ISG15,ADAR,IRF7,OASL,HLA-F,SHFL,CCL7,IFI27	2.85666e-08	4.10422
GO:0002682	regulation of immune system process	4.71562e-05	-9.96205	1045	13	0.325	40	11059	ISG15,CCL8,ICAM4,HLA-F,IRF7,ADAR,LGALS9,UNC93B1,DDX58,PRKD2,MAVS,SPN,CCL7	3.36885e-08	3.4394
GO:0060333	interferon-gamma-mediated signaling pathway	5.0478e-05	-9.89397	57	4	0.1	40	11059	OASL,HLA-F,IRF7,IRF9	3.86173e-08	19.4018
GO:0032103	positive regulation of response to external stimulus	5.9083e-05	-9.73657	386	8	0.2	40	11059	CCL7,DDX58,MAVS,UNC93B1,PRKD2,LGALS9,IRF7,HLA-F	5.43984e-08	5.73005
GO:0001818	negative regulation of cytokine production	6.30021e-05	-9.67234	194	6	0.15	40	11059	MAVS,DDX58,LGALS9,UBA7,HLA-F,ISG15	6.18555e-08	8.55077
GO:2000778	positive regulation of interleukin-6 secretion	6.43695e-05	-9.65087	22	3	0.075	40	11059	MAVS,DDX58,LGALS9	6.25834e-08	37.7011
GO:1904467	regulation of tumor necrosis factor secretion	6.43695e-05	-9.65087	22	3	0.075	40	11059	LGALS9,DDX58,MAVS	6.25834e-08	37.7011
GO:0045088	regulation of innate immune response	6.58804e-05	-9.62767	287	7	0.175	40	11059	MAVS,DDX58,LGALS9,UNC93B1,IRF7,ADAR,HLA-F	6.39188e-08	6.74329
GO:0032760	positive regulation of tumor necrosis factor production	6.59966e-05	-9.62591	61	4	0.1	40	11059	LGALS9,MAVS,DDX58,SPN	6.39188e-08	18.1295
GO:1903557	positive regulation of tumor necrosis factor superfamily cytokine production	7.03647e-05	-9.56182	62	4	0.1	40	11059	LGALS9,SPN,MAVS,DDX58	7.2783e-08	17.8371
GO:0032728	positive regulation of interferon-beta production	8.41765e-05	-9.38259	24	3	0.075	40	11059	IRF7,MAVS,DDX58	9.94923e-08	34.5594
GO:0001819	positive regulation of cytokine production	9.26878e-05	-9.28627	303	7	0.175	40	11059	DDX58,MAVS,SPN,LGALS9,PRKD2,IRF7,HLA-F	1.22256e-07	6.38721
GO:0060338	regulation of type I interferon-mediated signaling pathway	9.54156e-05	-9.25727	25	3	0.075	40	11059	ADAR,IRF7,MAVS	1.28689e-07	33.177
GO:0045089	positive regulation of innate immune response	0.000108443	-9.12929	214	6	0.15	40	11059	IRF7,HLA-F,MAVS,DDX58,LGALS9,UNC93B1	1.70173e-07	7.75164
GO:0071345	cellular response to cytokine stimulus	0.000109441	-9.12013	677	10	0.25	40	11059	ADAR,IFI27,IRF7,OASL,HLA-F,CCL8,ISG15,CCL7,IRF9,LGALS9	1.71207e-07	4.08383
GO:0002833	positive regulation of response to biotic stimulus	0.000146283	-8.82996	226	6	0.15	40	11059	IRF7,HLA-F,MAVS,DDX58,UNC93B1,LGALS9	3.24272e-07	7.34004
GO:0070374	positive regulation of ERK1 and ERK2 cascade	0.000149068	-8.81111	142	5	0.125	40	11059	CCL7,BMP2,CCL8,LGALS9,PRKD2	3.33825e-07	9.73504
GO:0043902	positive regulation of multi-organism process	0.000163777	-8.717	332	7	0.175	40	11059	ADAR,IRF7,HLA-F,DDX58,MAVS,UNC93B1,LGALS9	4.08754e-07	5.82929
GO:0002831	regulation of response to biotic stimulus	0.000169973	-8.67987	334	7	0.175	40	11059	UNC93B1,LGALS9,DDX58,MAVS,HLA-F,ADAR,IRF7	4.39059e-07	5.79439
GO:0002221	pattern recognition receptor signaling pathway	0.000199735	-8.51852	81	4	0.1	40	11059	IRF7,DDX58,LGALS9,UNC93B1	6.27889e-07	13.6531
GO:0002218	activation of innate immune response	0.000238352	-8.34176	157	5	0.125	40	11059	LGALS9,UNC93B1,MAVS,DDX58,IRF7	9.30528e-07	8.80494
GO:0002720	positive regulation of cytokine production involved in immune response	0.000242708	-8.32365	34	3	0.075	40	11059	DDX58,MAVS,HLA-F	9.57224e-07	24.3949
GO:0045824	negative regulation of innate immune response	0.000264798	-8.23654	35	3	0.075	40	11059	LGALS9,ADAR,HLA-F	1.13979e-06	23.6979
GO:0060760	positive regulation of response to cytokine stimulus	0.000312788	-8.06998	37	3	0.075	40	11059	DDX58,MAVS,IRF7	1.62972e-06	22.4169
GO:0032648	regulation of interferon-beta production	0.000312788	-8.06998	37	3	0.075	40	11059	DDX58,MAVS,IRF7	1.62972e-06	22.4169
GO:0043410	positive regulation of MAPK cascade	0.000323592	-8.03603	371	7	0.175	40	11059	PRKD2,LGALS9,CCL7,S1PR2,CCL8,FGD2,BMP2	1.74023e-06	5.21651
GO:0002687	positive regulation of leukocyte migration	0.000325984	-8.02866	92	4	0.1	40	11059	CCL7,SPN,CCL8,LGALS9	1.74814e-06	12.0207
GO:0002886	regulation of myeloid leukocyte mediated immunity	0.000456387	-7.69217	42	3	0.075	40	11059	DDX58,MAVS,LGALS9	3.61523e-06	19.7482
GO:0070887	cellular response to chemical stimulus	0.000484214	-7.63298	1884	16	0.4	40	11059	CCL7,MAVS,PRKD2,IFI27,BMP2,EPHX1,DDX58,IRF9,LGALS9,IRF7,APOBEC3A,ADAR,HLA-F,OASL,CCL8,ISG15	4.09489e-06	2.34798
GO:0050776	regulation of immune response	0.000612753	-7.39755	685	9	0.225	40	11059	ICAM4,HLA-F,ADAR,IRF7,UNC93B1,PRKD2,LGALS9,DDX58,MAVS	6.96074e-06	3.63252
GO:1902533	positive regulation of intracellular signal transduction	0.000632491	-7.36584	688	9	0.225	40	11059	S1PR2,CCL8,SHISA5,BMP2,FGD2,MAVS,PRKD2,LGALS9,CCL7	7.40282e-06	3.61668
GO:0070664	negative regulation of leukocyte proliferation	0.00063661	-7.35935	47	3	0.075	40	11059	LGALS9,CCL8,SPN	7.41736e-06	17.6473
GO:0010033	response to organic substance	0.000639239	-7.35523	1930	16	0.4	40	11059	ISG15,CCL8,HLA-F,OASL,IRF7,ADAR,LGALS9,DDX58,IRF9,EPHX1,BMP2,IFI27,SHFL,PRKD2,MAVS,CCL7	7.41736e-06	2.29202
GO:0071310	cellular response to organic substance	0.000644217	-7.34747	1539	14	0.35	40	11059	BMP2,IFI27,PRKD2,MAVS,CCL7,ISG15,CCL8,HLA-F,OASL,IRF7,ADAR,LGALS9,DDX58,IRF9	7.46806e-06	2.51504
GO:0032680	regulation of tumor necrosis factor production	0.000665051	-7.31565	111	4	0.1	40	11059	SPN,DDX58,MAVS,LGALS9	7.94858e-06	9.96306
GO:1903555	regulation of tumor necrosis factor superfamily cytokine production	0.000687893	-7.28188	112	4	0.1	40	11059	SPN,MAVS,DDX58,LGALS9	8.14846e-06	9.87411
GO:0031349	positive regulation of defense response	0.000716837	-7.24066	304	6	0.15	40	11059	DDX58,MAVS,UNC93B1,LGALS9,IRF7,HLA-F	8.8682e-06	5.45674
GO:0070372	regulation of ERK1 and ERK2 cascade	0.000791513	-7.14156	204	5	0.125	40	11059	CCL7,BMP2,CCL8,PRKD2,LGALS9	1.10287e-05	6.77635
GO:0032101	regulation of response to external stimulus	0.000810101	-7.11835	712	9	0.225	40	11059	HLA-F,IRF7,ADAR,CCL7,LGALS9,PRKD2,UNC93B1,DDX58,MAVS	1.15179e-05	3.49477
GO:0002718	regulation of cytokine production involved in immune response	0.000856873	-7.06222	52	3	0.075	40	11059	HLA-F,DDX58,MAVS	1.27252e-05	15.9505
GO:0032481	positive regulation of type I interferon production	0.000906016	-7.00645	53	3	0.075	40	11059	MAVS,DDX58,IRF7	1.43297e-05	15.6495
GO:0002832	negative regulation of response to biotic stimulus	0.00106408	-6.84565	56	3	0.075	40	11059	ADAR,HLA-F,LGALS9	2.03597e-05	14.8112
GO:0042221	response to chemical	0.00112498	-6.78999	2680	19	0.475	40	11059	PRKD2,SHFL,SPN,MAVS,CCL7,BMP2,EPHX1,IFI27,LGALS9,IRF9,DDX58,TYMP,ISG15,CCL8,OASL,HLA-F,ADAR,APOBEC3A,IRF7	2.27089e-05	1.96008
GO:0002685	regulation of leukocyte migration	0.00145771	-6.53089	137	4	0.1	40	11059	CCL7,SPN,CCL8,LGALS9	4.01338e-05	8.07226
GO:0060759	regulation of response to cytokine stimulus	0.00149733	-6.50407	138	4	0.1	40	11059	IRF7,ADAR,MAVS,DDX58	4.16057e-05	8.01377
GO:0002224	toll-like receptor signaling pathway	0.00149794	-6.50367	63	3	0.075	40	11059	IRF7,UNC93B1,LGALS9	4.16057e-05	13.1655
GO:0002253	activation of immune response	0.00150915	-6.49621	351	6	0.15	40	11059	IRF7,LGALS9,PRKD2,UNC93B1,DDX58,MAVS	4.19586e-05	4.72607
GO:0050789	regulation of biological process	0.00152926	-6.48297	7239	35	0.875	40	11059	ETV7,BATF2,STAC3,MAVS,PARP10,IFI27,APOBEC3A,IRF7,FGD2,HLA-F,TYMP,CCL7,SPN,HSH2D,UBA7,PRKD2,HES4,SHFL,LGALS3BP,BMP2,S1PR2,SHISA5,TRIM36,LY6E,HELZ2,IQSEC3,IRF9,DDX58,UNC93B1,LGALS9,ADAR,OASL,ICAM4,CCL8,ISG15	4.28839e-05	1.33674
GO:0002703	regulation of leukocyte mediated immunity	0.0015377	-6.47747	139	4	0.1	40	11059	LGALS9,DDX58,MAVS,HLA-F	4.30597e-05	7.95612
GO:0032755	positive regulation of interleukin-6 production	0.00156769	-6.45816	64	3	0.075	40	11059	MAVS,DDX58,LGALS9	4.42611e-05	12.9598
GO:0002702	positive regulation of production of molecular mediator of immune response	0.00156769	-6.45816	64	3	0.075	40	11059	MAVS,DDX58,HLA-F	4.42611e-05	12.9598
GO:0065007	biological regulation	0.0017764	-6.33316	7644	36	0.9	40	11059	ADAR,OASL,CCL8,ICAM4,ISG15,TLCD2,IQSEC3,HELZ2,DDX58,IRF9,LGALS9,UNC93B1,BMP2,LGALS3BP,S1PR2,LY6E,TRIM36,SHISA5,CCL7,SPN,HSH2D,SHFL,UBA7,PRKD2,HES4,IRF7,APOBEC3A,FGD2,HLA-F,TYMP,IFI27,BATF2,ETV7,MAVS,STAC3,PARP10	5.66419e-05	1.30208
GO:0050778	positive regulation of immune response	0.00179889	-6.32058	496	7	0.175	40	11059	UNC93B1,PRKD2,LGALS9,MAVS,DDX58,HLA-F,IRF7	5.78402e-05	3.90186
GO:0002758	innate immune response-activating signal transduction	0.00188845	-6.272	147	4	0.1	40	11059	IRF7,LGALS9,UNC93B1,DDX58	6.36683e-05	7.52313
GO:0031347	regulation of defense response	0.00197111	-6.22916	504	7	0.175	40	11059	LGALS9,UNC93B1,DDX58,MAVS,HLA-F,IRF7,ADAR	6.97195e-05	3.83993
GO:0002699	positive regulation of immune effector process	0.00208313	-6.17388	151	4	0.1	40	11059	LGALS9,DDX58,MAVS,HLA-F	7.8569e-05	7.32384
GO:0030335	positive regulation of cell migration	0.00216893	-6.13352	377	6	0.15	40	11059	CCL7,BMP2,SPN,CCL8,PRKD2,LGALS9	8.49044e-05	4.40013
GO:0048584	positive regulation of response to stimulus	0.0024768	-6.00079	1562	13	0.325	40	11059	IRF7,FGD2,HLA-F,BMP2,S1PR2,CCL8,SHISA5,CCL7,DDX58,MAVS,PRKD2,UNC93B1,LGALS9	0.000114383	2.30101
GO:2000147	positive regulation of cell motility	0.00260455	-5.9505	391	6	0.15	40	11059	BMP2,CCL7,PRKD2,LGALS9,SPN,CCL8	0.00012651	4.24258
GO:0043408	regulation of MAPK cascade	0.0028515	-5.85991	538	7	0.175	40	11059	PRKD2,LGALS9,CCL7,S1PR2,CCL8,BMP2,FGD2	0.000151333	3.59726
GO:0001934	positive regulation of protein phosphorylation	0.00290505	-5.84131	692	8	0.2	40	11059	CCL7,BMP2,FGD2,MAVS,CCL8,S1PR2,LGALS9,PRKD2	0.000156821	3.19624
GO:0051272	positive regulation of cellular component movement	0.00306552	-5.78754	404	6	0.15	40	11059	PRKD2,LGALS9,SPN,CCL8,BMP2,CCL7	0.000176221	4.10606
GO:0051241	negative regulation of multicellular organismal process	0.00310228	-5.77562	863	9	0.225	40	11059	DDX58,MAVS,LGALS9,HES4,UBA7,BMP2,HLA-F,S1PR2,ISG15	0.000178574	2.88329
GO:0051091	positive regulation of DNA-binding transcription factor activity	0.00326835	-5.72347	171	4	0.1	40	11059	DDX58,MAVS,PRKD2,LGALS9	0.000199949	6.46725
GO:0040017	positive regulation of locomotion	0.00333786	-5.70242	411	6	0.15	40	11059	CCL7,BMP2,CCL8,SPN,LGALS9,PRKD2	0.000206994	4.03613
GO:0050715	positive regulation of cytokine secretion	0.00388906	-5.54959	88	3	0.075	40	11059	DDX58,MAVS,LGALS9	0.000263403	9.42528
GO:0042327	positive regulation of phosphorylation	0.00396954	-5.52911	728	8	0.2	40	11059	CCL7,FGD2,BMP2,MAVS,CCL8,S1PR2,LGALS9,PRKD2	0.000272756	3.03819
GO:0031399	regulation of protein modification process	0.00399687	-5.52224	1257	11	0.275	40	11059	ISG15,CCL8,S1PR2,BMP2,FGD2,ADAR,LGALS9,PARP10,PRKD2,MAVS,CCL7	0.000273879	2.41943
GO:0051090	regulation of DNA-binding transcription factor activity	0.00399761	-5.52206	295	5	0.125	40	11059	PARP10,PRKD2,LGALS9,DDX58,MAVS	0.000273879	4.68602
GO:0002700	regulation of production of molecular mediator of immune response	0.00414281	-5.48638	90	3	0.075	40	11059	HLA-F,MAVS,DDX58	0.00029205	9.21583
GO:0002705	positive regulation of leukocyte mediated immunity	0.00414281	-5.48638	90	3	0.075	40	11059	MAVS,DDX58,HLA-F	0.00029205	9.21583
GO:0050777	negative regulation of immune response	0.00414281	-5.48638	90	3	0.075	40	11059	LGALS9,HLA-F,ADAR	0.00029205	9.21583
GO:0050921	positive regulation of chemotaxis	0.004542	-5.39439	93	3	0.075	40	11059	PRKD2,LGALS9,CCL7	0.000354934	8.91855
GO:0051250	negative regulation of lymphocyte activation	0.0049638	-5.30558	96	3	0.075	40	11059	HLA-F,LGALS9,SPN	0.000425233	8.63984
GO:0050794	regulation of cellular process	0.00527747	-5.24431	6596	32	0.8	40	11059	ISG15,CCL8,OASL,ADAR,LGALS9,UNC93B1,DDX58,IRF9,IQSEC3,HELZ2,TRIM36,LY6E,SHISA5,S1PR2,BMP2,LGALS3BP,PRKD2,HES4,HSH2D,SPN,CCL7,TYMP,HLA-F,FGD2,IRF7,APOBEC3A,IFI27,PARP10,MAVS,STAC3,BATF2,ETV7	0.000486903	1.3413
GO:0009967	positive regulation of signal transduction	0.00531348	-5.23751	1116	10	0.25	40	11059	CCL7,PRKD2,LGALS9,MAVS,FGD2,BMP2,IRF7,SHISA5,S1PR2,CCL8	0.000491809	2.47737
GO:0002757	immune response-activating signal transduction	0.00541794	-5.21804	317	5	0.125	40	11059	UNC93B1,PRKD2,LGALS9,DDX58,IRF7	0.000511483	4.3608
GO:0001816	cytokine production	0.00556198	-5.1918	100	3	0.075	40	11059	IRF7,ISG15,SPN	0.000528056	8.29425
GO:0045937	positive regulation of phosphate metabolic process	0.00557272	-5.18987	770	8	0.2	40	11059	PRKD2,LGALS9,S1PR2,MAVS,CCL8,BMP2,FGD2,CCL7	0.000528056	2.87247
GO:0010562	positive regulation of phosphorus metabolic process	0.00557272	-5.18987	770	8	0.2	40	11059	BMP2,FGD2,CCL7,PRKD2,LGALS9,S1PR2,MAVS,CCL8	0.000528056	2.87247
GO:0006954	inflammatory response	0.00571028	-5.16549	321	5	0.125	40	11059	CCL7,BMP2,SIGLEC1,CCL8,LGALS9	0.00055555	4.30646
GO:0032675	regulation of interleukin-6 production	0.00653754	-5.03019	106	3	0.075	40	11059	MAVS,DDX58,LGALS9	0.000738749	7.82476
GO:0007166	cell surface receptor signaling pathway	0.00661721	-5.01808	1541	12	0.3	40	11059	IRF9,PRKD2,CCL7,CCL8,ISG15,LY6E,ADAR,IFI27,IRF7,OASL,HLA-F,BMP2	0.000749155	2.15295
GO:0002764	immune response-regulating signaling pathway	0.00690675	-4.97526	336	5	0.125	40	11059	IRF7,DDX58,LGALS9,PRKD2,UNC93B1	0.000792023	4.11421
GO:0065009	regulation of molecular function	0.00729166	-4.92102	1978	14	0.35	40	11059	LY6E,S1PR2,BMP2,PARP10,PRKD2,STAC3,MAVS,CCL7,CCL8,OASL,FGD2,ADAR,LGALS9,DDX58	0.000806338	1.95685
GO:0051171	regulation of nitrogen compound metabolic process	0.00737811	-4.90924	3615	21	0.525	40	11059	HELZ2,IRF9,DDX58,LGALS9,ADAR,IRF7,OASL,FGD2,CCL8,ISG15,ETV7,BATF2,CCL7,SPN,MAVS,PRKD2,HES4,PARP10,IFI27,BMP2,S1PR2	0.000824855	1.60608
GO:0030334	regulation of cell migration	0.00749679	-4.89328	642	7	0.175	40	11059	PRKD2,LGALS9,SPN,DDX58,CCL7,CCL8,BMP2	0.000851956	3.01452
GO:0002695	negative regulation of leukocyte activation	0.00779739	-4.85397	113	3	0.075	40	11059	HLA-F,LGALS9,SPN	0.000928588	7.34004
GO:0001932	regulation of protein phosphorylation	0.00781853	-4.85126	993	9	0.225	40	11059	CCL7,ADAR,BMP2,FGD2,CCL8,MAVS,S1PR2,LGALS9,PRKD2	0.000930314	2.50582
GO:0080134	regulation of response to stress	0.00802219	-4.82554	997	9	0.225	40	11059	IRF7,ADAR,HLA-F,FGD2,BMP2,DDX58,MAVS,LGALS9,UNC93B1	0.000982771	2.49576
GO:0044093	positive regulation of molecular function	0.00809085	-4.81702	1185	10	0.25	40	11059	S1PR2,CCL8,BMP2,FGD2,STAC3,DDX58,MAVS,PRKD2,LGALS9,CCL7	0.000997907	2.33312
GO:0006935	chemotaxis	0.00817381	-4.80682	350	5	0.125	40	11059	CCL7,TYMP,LGALS9,CCL8,SPN	0.00101722	3.94964
GO:0042330	taxis	0.00827012	-4.79511	351	5	0.125	40	11059	CCL7,TYMP,LGALS9,CCL8,SPN	0.0010361	3.93839
GO:0031401	positive regulation of protein modification process	0.00862033	-4.75363	829	8	0.2	40	11059	CCL7,LGALS9,PRKD2,MAVS,BMP2,FGD2,CCL8,S1PR2	0.00113507	2.66803
GO:0010647	positive regulation of cell communication	0.00918246	-4.69046	1207	10	0.25	40	11059	PRKD2,LGALS9,MAVS,CCL7,SHISA5,S1PR2,CCL8,FGD2,BMP2,IRF7	0.00130723	2.2906
GO:0023056	positive regulation of signaling	0.00939274	-4.66782	1211	10	0.25	40	11059	CCL7,MAVS,PRKD2,LGALS9,IRF7,FGD2,BMP2,S1PR2,CCL8,SHISA5	0.00137138	2.28303
GO:0044403	symbiont process	0.00978466	-4.62694	514	6	0.15	40	11059	DDX58,MAVS,CCL8,ISG15,IFI27,IRF7	0.00149412	3.22733
GO:2000145	regulation of cell motility	0.0100732	-4.59787	679	7	0.175	40	11059	CCL8,BMP2,LGALS9,PRKD2,DDX58,SPN,CCL7	0.00159088	2.85026
GO:0009617	response to bacterium	0.0104805	-4.55824	372	5	0.125	40	11059	BMP2,SPN,MAVS,ISG15,LGALS9	0.00164636	3.71606
GO:0043123	positive regulation of I-kappaB kinase/NF-kappaB signaling	0.0104958	-4.55678	126	3	0.075	40	11059	MAVS,LGALS9,SHISA5	0.00164636	6.58274
GO:0022408	negative regulation of cell-cell adhesion	0.0109532	-4.51412	128	3	0.075	40	11059	BMP2,SPN,LGALS9	0.00168147	6.47988
GO:0001959	regulation of cytokine-mediated signaling pathway	0.0111862	-4.49307	129	3	0.075	40	11059	IRF7,ADAR,MAVS	0.00175458	6.42965
GO:0044419	interspecies interaction between organisms	0.0112809	-4.48464	530	6	0.15	40	11059	MAVS,CCL8,DDX58,ISG15,IFI27,IRF7	0.00178252	3.12991
GO:0080090	regulation of primary metabolic process	0.0113674	-4.47701	3742	21	0.525	40	11059	S1PR2,IFI27,BMP2,SPN,MAVS,PRKD2,HES4,PARP10,ETV7,BATF2,CCL7,CCL8,ISG15,ADAR,IRF7,OASL,FGD2,IRF9,DDX58,LGALS9,HELZ2	0.00180764	1.55157
GO:0042742	defense response to bacterium	0.0116609	-4.45152	131	3	0.075	40	11059	MAVS,SPN,ISG15	0.00189653	6.33149
GO:0048583	regulation of response to stimulus	0.011781	-4.44126	2773	17	0.425	40	11059	LGALS9,UNC93B1,DDX58,IQSEC3,CCL8,ICAM4,FGD2,HLA-F,IRF7,ADAR,PRKD2,MAVS,CCL7,LY6E,SHISA5,S1PR2,BMP2	0.00193497	1.69494
GO:0050866	negative regulation of cell activation	0.0119025	-4.43101	132	3	0.075	40	11059	HLA-F,SPN,LGALS9	0.00197424	6.28352
GO:0070555	response to interleukin-1	0.012898	-4.35068	136	3	0.075	40	11059	CCL8,LGALS9,CCL7	0.0023587	6.09871
GO:1902531	regulation of intracellular signal transduction	0.0130207	-4.34121	1271	10	0.25	40	11059	CCL7,IQSEC3,PRKD2,LGALS9,MAVS,FGD2,BMP2,SHISA5,S1PR2,CCL8	0.00238568	2.17526
GO:0050707	regulation of cytokine secretion	0.0131541	-4.33102	137	3	0.075	40	11059	DDX58,MAVS,LGALS9	0.00243391	6.0542
GO:0042325	regulation of phosphorylation	0.0137113	-4.28954	1086	9	0.225	40	11059	CCL7,ADAR,FGD2,BMP2,MAVS,CCL8,S1PR2,LGALS9,PRKD2	0.00265952	2.29123
GO:0002250	adaptive immune response	0.0138678	-4.27819	259	4	0.1	40	11059	IRF7,UNC93B1,PRKD2,SPN	0.00272063	4.26988
GO:0019439	aromatic compound catabolic process	0.0144135	-4.23959	262	4	0.1	40	11059	APOBEC3A,HELZ2,EPHX1,TYMP	0.00283444	4.22099
GO:0040012	regulation of locomotion	0.0144263	-4.23871	728	7	0.175	40	11059	SPN,DDX58,CCL8,PRKD2,LGALS9,CCL7,BMP2	0.00283444	2.65841
GO:0051270	regulation of cellular component movement	0.0149367	-4.20394	733	7	0.175	40	11059	SPN,DDX58,PRKD2,LGALS9,CCL7,CCL8,BMP2	0.00306077	2.64028
GO:0050920	regulation of chemotaxis	0.0153084	-4.17935	145	3	0.075	40	11059	CCL7,LGALS9,PRKD2	0.00321818	5.72017
GO:0031348	negative regulation of defense response	0.0155909	-4.16107	146	3	0.075	40	11059	LGALS9,HLA-F,ADAR	0.00334582	5.68099
GO:1903532	positive regulation of secretion by cell	0.0157399	-4.15156	269	4	0.1	40	11059	HLA-F,DDX58,MAVS,LGALS9	0.00339811	4.11115
GO:0031323	regulation of cellular metabolic process	0.0163066	-4.11619	3855	21	0.525	40	11059	ETV7,BATF2,CCL7,PRKD2,PARP10,HES4,SPN,MAVS,BMP2,IFI27,S1PR2,HELZ2,LGALS9,IRF9,DDX58,OASL,FGD2,ADAR,IRF7,ISG15,CCL8	0.00367474	1.50609
GO:0070663	regulation of leukocyte proliferation	0.0167505	-4.08932	150	3	0.075	40	11059	LGALS9,CCL8,SPN	0.00389684	5.5295
GO:0051247	positive regulation of protein metabolic process	0.0191919	-3.95327	1148	9	0.225	40	11059	S1PR2,CCL8,BMP2,FGD2,PRKD2,LGALS9,SPN,MAVS,CCL7	0.00496889	2.16749
GO:0051047	positive regulation of secretion	0.0192764	-3.94888	286	4	0.1	40	11059	LGALS9,DDX58,MAVS,HLA-F	0.0050046	3.86678
GO:0048519	negative regulation of biological process	0.0194323	-3.94082	3657	20	0.5	40	11059	ISG15,CCL8,OASL,HLA-F,ADAR,APOBEC3A,IRF7,LGALS9,DDX58,HELZ2,S1PR2,BMP2,IFI27,HES4,UBA7,PARP10,SHFL,SPN,MAVS,ETV7	0.00508339	1.51203
GO:0006357	regulation of transcription by RNA polymerase II	0.0194908	-3.93781	1559	11	0.275	40	11059	HELZ2,BATF2,ETV7,MAVS,DDX58,IRF9,PRKD2,HES4,IRF7,IFI27,BMP2	0.00510371	1.95075
GO:0030099	myeloid cell differentiation	0.0195334	-3.93563	159	3	0.075	40	11059	BATF2,ADAR,LGALS9	0.00511449	5.21651
GO:0002697	regulation of immune effector process	0.0197224	-3.926	288	4	0.1	40	11059	LGALS9,MAVS,DDX58,HLA-F	0.00520558	3.83993
GO:0002683	negative regulation of immune system process	0.0201748	-3.90332	290	4	0.1	40	11059	HLA-F,ADAR,LGALS9,SPN	0.00543029	3.81345
GO:0051252	regulation of RNA metabolic process	0.0208	-3.8728	2233	14	0.35	40	11059	OASL,IRF7,HELZ2,LGALS9,IRF9,DDX58,BMP2,IFI27,ETV7,BATF2,PARP10,HES4,PRKD2,MAVS	0.00577583	1.73339
GO:0043122	regulation of I-kappaB kinase/NF-kappaB signaling	0.0208479	-3.8705	163	3	0.075	40	11059	LGALS9,SHISA5,MAVS	0.00578998	5.0885
GO:0051240	positive regulation of multicellular organismal process	0.0235008	-3.75072	1188	9	0.225	40	11059	MAVS,DDX58,SPN,LGALS9,PRKD2,IRF7,BMP2,HLA-F,ISG15	0.0070854	2.09451
GO:0006355	regulation of transcription, DNA-templated	0.0238703	-3.73512	2044	13	0.325	40	11059	HELZ2,DDX58,IRF9,LGALS9,IRF7,BATF2,ETV7,MAVS,HES4,PRKD2,PARP10,IFI27,BMP2	0.00730596	1.7584
GO:0016032	viral process	0.0243679	-3.71449	461	5	0.125	40	11059	IFI27,IRF7,MAVS,DDX58,ISG15	0.00753335	2.99864
GO:0043412	macromolecule modification	0.0252468	-3.67906	2059	13	0.325	40	11059	UBA7,PARP10,PRKD2,IFI27,BMP2,TRIM36,SHISA5,DDX58,LGALS9,APOBEC3A,ADAR,CCL8,ISG15	0.0076501	1.74559
GO:0032872	regulation of stress-activated MAPK cascade	0.0254506	-3.67102	176	3	0.075	40	11059	LGALS9,BMP2,FGD2	0.00777428	4.71264
GO:0043406	positive regulation of MAP kinase activity	0.0258256	-3.65639	177	3	0.075	40	11059	BMP2,FGD2,S1PR2	0.00800204	4.68602
GO:0070302	regulation of stress-activated protein kinase signaling cascade	0.0262037	-3.64186	178	3	0.075	40	11059	BMP2,FGD2,LGALS9	0.00825453	4.65969
GO:0050714	positive regulation of protein secretion	0.0265847	-3.62742	179	3	0.075	40	11059	LGALS9,MAVS,DDX58	0.00851316	4.63366
GO:1903506	regulation of nucleic acid-templated transcription	0.0271756	-3.60544	2079	13	0.325	40	11059	IFI27,BMP2,MAVS,PRKD2,PARP10,HES4,ETV7,BATF2,IRF7,IRF9,DDX58,LGALS9,HELZ2	0.00893385	1.7288
GO:2001141	regulation of RNA biosynthetic process	0.0274743	-3.5945	2082	13	0.325	40	11059	IRF7,IRF9,DDX58,LGALS9,HELZ2,IFI27,BMP2,MAVS,HES4,PARP10,PRKD2,ETV7,BATF2	0.00913985	1.72631
GO:0019220	regulation of phosphate metabolic process	0.0276876	-3.58677	1222	9	0.225	40	11059	CCL7,ADAR,FGD2,BMP2,CCL8,MAVS,S1PR2,LGALS9,PRKD2	0.00928196	2.03623
GO:0051174	regulation of phosphorus metabolic process	0.0279496	-3.57735	1224	9	0.225	40	11059	LGALS9,PRKD2,MAVS,CCL7,CCL8,S1PR2,BMP2,FGD2,ADAR	0.00944071	2.0329
GO:0060255	regulation of macromolecule metabolic process	0.0286076	-3.55408	4046	21	0.525	40	11059	PARP10,HES4,PRKD2,MAVS,SPN,BATF2,CCL7,ETV7,S1PR2,BMP2,IFI27,LGALS9,DDX58,IRF9,HELZ2,ISG15,CCL8,FGD2,OASL,IRF7,ADAR	0.00956234	1.43499
GO:0006974	cellular response to DNA damage stimulus	0.0286175	-3.55374	481	5	0.125	40	11059	IRF7,SHISA5,PARP10,UBA7,ISG15	0.00956234	2.87396
GO:0009966	regulation of signal transduction	0.02911	-3.53667	2098	13	0.325	40	11059	IQSEC3,LGALS9,ADAR,IRF7,FGD2,CCL8,CCL7,MAVS,PRKD2,BMP2,S1PR2,SHISA5,LY6E	0.00992306	1.71314
GO:0010646	regulation of cell communication	0.0291701	-3.53461	2328	14	0.35	40	11059	CCL7,MAVS,PRKD2,BMP2,S1PR2,SHISA5,LY6E,IQSEC3,LGALS9,ADAR,IRF7,FGD2,CCL8,TYMP	0.00994785	1.66265
GO:0051239	regulation of multicellular organismal process	0.0293195	-3.5295	2100	13	0.325	40	11059	BMP2,S1PR2,SPN,MAVS,HES4,PRKD2,UBA7,IRF7,HLA-F,ISG15,TYMP,DDX58,LGALS9	0.0100204	1.71151
GO:0051246	regulation of protein metabolic process	0.0308612	-3.47826	1889	12	0.3	40	11059	ADAR,FGD2,CCL8,ISG15,LGALS9,BMP2,S1PR2,CCL7,MAVS,SPN,PRKD2,PARP10	0.0111258	1.75633
GO:0002793	positive regulation of peptide secretion	0.0313903	-3.46125	191	3	0.075	40	11059	DDX58,MAVS,LGALS9	0.0115444	4.34254
GO:0023051	regulation of signaling	0.0319642	-3.44314	2355	14	0.35	40	11059	PRKD2,MAVS,CCL7,LY6E,SHISA5,S1PR2,BMP2,LGALS9,IQSEC3,TYMP,CCL8,FGD2,IRF7,ADAR	0.0118127	1.64359
GO:0008285	negative regulation of cell population proliferation	0.0325832	-3.42396	498	5	0.125	40	11059	BMP2,LGALS9,PARP10,CCL8,SPN	0.0122025	2.77585
GO:0051336	regulation of hydrolase activity	0.0343501	-3.37115	869	7	0.175	40	11059	LGALS9,PRKD2,CCL8,FGD2,BMP2,OASL,CCL7	0.0136923	2.22707
GO:0019219	regulation of nucleobase-containing compound metabolic process	0.0361175	-3.32098	2392	14	0.35	40	11059	BMP2,IFI27,ETV7,BATF2,PARP10,PRKD2,HES4,MAVS,OASL,IRF7,HELZ2,LGALS9,IRF9,DDX58	0.0148631	1.61816
GO:0032270	positive regulation of cellular protein metabolic process	0.0366962	-3.30508	1079	8	0.2	40	11059	CCL7,PRKD2,LGALS9,MAVS,BMP2,FGD2,S1PR2,CCL8	0.0153855	2.04986
GO:0034654	nucleobase-containing compound biosynthetic process	0.037707	-3.27791	697	6	0.15	40	11059	IRF9,ISG15,TYMP,PARP10,IRF7,ETV7	0.016312	2.37999
GO:0051345	positive regulation of hydrolase activity	0.0382108	-3.26464	520	5	0.125	40	11059	BMP2,CCL7,LGALS9,PRKD2,CCL8	0.0167838	2.65841
GO:0007162	negative regulation of cell adhesion	0.0398739	-3.22203	210	3	0.075	40	11059	LGALS9,SPN,BMP2	0.0178227	3.94964
GO:0010556	regulation of macromolecule biosynthetic process	0.0420943	-3.16784	2440	14	0.35	40	11059	ETV7,BATF2,PARP10,PRKD2,HES4,SPN,MAVS,BMP2,IFI27,HELZ2,LGALS9,IRF9,DDX58,IRF7	0.0200729	1.58633
GO:0010604	positive regulation of macromolecule metabolic process	0.0426965	-3.15364	2210	13	0.325	40	11059	CCL8,S1PR2,BMP2,FGD2,IRF7,ADAR,LGALS9,PRKD2,MAVS,DDX58,SPN,HELZ2,CCL7	0.0202654	1.62632
GO:0034655	nucleobase-containing compound catabolic process	0.0442617	-3.11764	219	3	0.075	40	11059	HELZ2,APOBEC3A,TYMP	0.021975	3.78733
GO:0032268	regulation of cellular protein metabolic process	0.0457828	-3.08385	1774	11	0.275	40	11059	ADAR,FGD2,BMP2,CCL8,S1PR2,ISG15,CCL7,MAVS,LGALS9,PARP10,PRKD2	0.023434	1.71433
GO:0000122	negative regulation of transcription by RNA polymerase II	0.0462009	-3.07476	548	5	0.125	40	11059	HES4,IRF7,ETV7,IFI27,BMP2	0.0235816	2.52258
GO:0071902	positive regulation of protein serine/threonine kinase activity	0.0483579	-3.02913	227	3	0.075	40	11059	FGD2,BMP2,S1PR2	0.0261458	3.65385
GO:0032386	regulation of intracellular transport	0.0494105	-3.00759	229	3	0.075	40	11059	IFI27,MAVS,LGALS9	0.027178	3.62194
GO:0030097	hemopoiesis	0.0505447	-2.9849	388	4	0.1	40	11059	LGALS9,SPN,ADAR,BATF2	0.0283719	2.85026
GO:0018130	heterocycle biosynthetic process	0.050659	-2.98264	749	6	0.15	40	11059	ISG15,TYMP,PARP10,IRF9,IRF7,ETV7	0.0284683	2.21475
GO:0019438	aromatic compound biosynthetic process	0.0509323	-2.97726	750	6	0.15	40	11059	IRF7,ETV7,ISG15,TYMP,PARP10,IRF9	0.0287711	2.2118
GO:0002521	leukocyte differentiation	0.0526359	-2.94436	235	3	0.075	40	11059	SPN,LGALS9,BATF2	0.0304532	3.52947
GO:0043405	regulation of MAP kinase activity	0.0537335	-2.92372	237	3	0.075	40	11059	S1PR2,BMP2,FGD2	0.0314667	3.49968
GO:0050900	leukocyte migration	0.0548422	-2.90329	239	3	0.075	40	11059	CCL7,CCL8,SPN	0.0328671	3.4704
GO:0031326	regulation of cellular biosynthetic process	0.0552301	-2.89625	2530	14	0.35	40	11059	LGALS9,IRF9,DDX58,HELZ2,IRF7,HES4,PRKD2,PARP10,SPN,MAVS,ETV7,BATF2,BMP2,IFI27	0.0333468	1.5299
GO:0010629	negative regulation of gene expression	0.056038	-2.88172	1388	9	0.225	40	11059	BMP2,IRF7,ADAR,IFI27,LGALS9,PARP10,HES4,HELZ2,ETV7	0.0340012	1.79271
GO:0043085	positive regulation of catalytic activity	0.0562505	-2.87794	968	7	0.175	40	11059	LGALS9,PRKD2,CCL7,CCL8,S1PR2,BMP2,FGD2	0.0340012	1.9993
GO:0032102	negative regulation of response to external stimulus	0.0593876	-2.82367	247	3	0.075	40	11059	ADAR,HLA-F,LGALS9	0.038218	3.358
GO:0051173	positive regulation of nitrogen compound metabolic process	0.0603215	-2.80807	2086	12	0.3	40	11059	SPN,MAVS,PRKD2,CCL7,S1PR2,BMP2,DDX58,LGALS9,HELZ2,CCL8,IRF7,FGD2	0.0392198	1.59046
GO:0032879	regulation of localization	0.0607176	-2.80152	1857	11	0.275	40	11059	CCL7,SPN,STAC3,MAVS,PRKD2,IFI27,BMP2,DDX58,LGALS9,HLA-F,CCL8	0.0397491	1.63771
GO:0048534	hematopoietic or lymphoid organ development	0.0635826	-2.75542	419	4	0.1	40	11059	BATF2,ADAR,SPN,LGALS9	0.042572	2.63938
GO:0045944	positive regulation of transcription by RNA polymerase II	0.0641976	-2.74579	795	6	0.15	40	11059	PRKD2,MAVS,DDX58,BMP2,HELZ2,IRF7	0.0434564	2.0866
GO:0009889	regulation of biosynthetic process	0.0644061	-2.74255	2584	14	0.35	40	11059	PARP10,PRKD2,HES4,SPN,MAVS,ETV7,BATF2,BMP2,IFI27,LGALS9,IRF9,DDX58,HELZ2,IRF7	0.0437122	1.49793
GO:0044270	cellular nitrogen compound catabolic process	0.065314	-2.72855	257	3	0.075	40	11059	TYMP,APOBEC3A,HELZ2	0.045072	3.22733
GO:0046700	heterocycle catabolic process	0.0665313	-2.71008	259	3	0.075	40	11059	TYMP,HELZ2,APOBEC3A	0.0462291	3.20241
GO:0007155	cell adhesion	0.0668907	-2.7047	609	5	0.125	40	11059	PRKD2,SIGLEC1,ICAM4,SPN,LGALS3BP	0.0466497	2.26991
GO:2000112	regulation of cellular macromolecule biosynthetic process	0.0673068	-2.69849	2359	13	0.325	40	11059	IFI27,BMP2,ETV7,BATF2,MAVS,PRKD2,HES4,PARP10,IRF7,HELZ2,IRF9,DDX58,LGALS9	0.0472468	1.5236
GO:0019222	regulation of metabolic process	0.0685375	-2.68037	4390	21	0.525	40	11059	IFI27,BMP2,S1PR2,ETV7,CCL7,BATF2,SPN,MAVS,PRKD2,PARP10,HES4,ADAR,IRF7,OASL,FGD2,CCL8,ISG15,HELZ2,IRF9,DDX58,LGALS9	0.0491065	1.32255
GO:0022610	biological adhesion	0.0691706	-2.67118	615	5	0.125	40	11059	LGALS3BP,SIGLEC1,ICAM4,SPN,PRKD2	0.0500794	2.24776
GO:0002520	immune system development	0.073343	-2.61261	440	4	0.1	40	11059	ADAR,BATF2,LGALS9,SPN	0.0554169	2.51341
GO:0009893	positive regulation of metabolic process	0.0755282	-2.58325	2400	13	0.325	40	11059	BMP2,S1PR2,CCL7,MAVS,SPN,PRKD2,IRF7,ADAR,FGD2,CCL8,HELZ2,DDX58,LGALS9	0.0591151	1.49757
GO:0051222	positive regulation of protein transport	0.0779559	-2.55161	277	3	0.075	40	11059	LGALS9,DDX58,MAVS	0.0626443	2.99431
GO:0044260	cellular macromolecule metabolic process	0.0804822	-2.51972	3164	16	0.4	40	11059	APOBEC3A,IRF7,CCL8,ISG15,HELZ2,IRF9,DDX58,LGALS9,IFI27,BMP2,SHISA5,TRIM36,ETV7,PRKD2,PARP10,UBA7	0.066438	1.3981
GO:1901362	organic cyclic compound biosynthetic process	0.0808152	-2.51559	844	6	0.15	40	11059	IRF9,ISG15,TYMP,PARP10,IRF7,ETV7	0.0669754	1.96546
GO:0031325	positive regulation of cellular metabolic process	0.0810761	-2.51237	2186	12	0.3	40	11059	LGALS9,DDX58,HELZ2,CCL8,FGD2,IRF7,PRKD2,MAVS,SPN,CCL7,S1PR2,BMP2	0.0673764	1.5177
GO:0006464	cellular protein modification process	0.0820525	-2.5004	1954	11	0.275	40	11059	IFI27,BMP2,TRIM36,SHISA5,UBA7,PARP10,PRKD2,CCL8,ISG15,DDX58,LGALS9	0.0690592	1.55641
GO:0036211	protein modification process	0.0820525	-2.5004	1954	11	0.275	40	11059	BMP2,IFI27,ISG15,TRIM36,SHISA5,CCL8,LGALS9,PRKD2,PARP10,UBA7,DDX58	0.0690592	1.55641
GO:0051050	positive regulation of transport	0.0829136	-2.48996	649	5	0.125	40	11059	LGALS9,STAC3,DDX58,MAVS,HLA-F	0.0701262	2.13001
GO:0022407	regulation of cell-cell adhesion	0.0839753	-2.47723	286	3	0.075	40	11059	BMP2,SPN,LGALS9	0.0711964	2.90009
GO:0051223	regulation of protein transport	0.0853937	-2.46048	464	4	0.1	40	11059	LGALS9,MAVS,DDX58,IFI27	0.0737715	2.38341
GO:0050793	regulation of developmental process	0.0859664	-2.4538	1737	10	0.25	40	11059	BMP2,FGD2,IRF7,TYMP,ISG15,S1PR2,CCL7,PRKD2,HES4,LGALS9	0.0747215	1.59168
GO:1901361	organic cyclic compound catabolic process	0.0874049	-2.4372	291	3	0.075	40	11059	TYMP,APOBEC3A,HELZ2	0.0765566	2.85026
GO:1901565	organonitrogen compound catabolic process	0.087657	-2.43432	660	5	0.125	40	11059	ISG15,TYMP,UBA7,IFI27,APOBEC3A	0.0769594	2.09451
GO:0032880	regulation of protein localization	0.0925438	-2.38007	671	5	0.125	40	11059	LGALS9,STAC3,DDX58,MAVS,IFI27	0.0854268	2.06017
GO:0090087	regulation of peptide transport	0.0939439	-2.36506	480	4	0.1	40	11059	IFI27,LGALS9,MAVS,DDX58	0.0872499	2.30396
GO:1903706	regulation of hemopoiesis	0.0944423	-2.35977	301	3	0.075	40	11059	IRF7,ISG15,LGALS9	0.0880839	2.75556
GO:0051249	regulation of lymphocyte activation	0.0944423	-2.35977	301	3	0.075	40	11059	SPN,LGALS9,HLA-F	0.0880839	2.75556
GO:0007267	cell-cell signaling	0.0948121	-2.35586	676	5	0.125	40	11059	BMP2,CCL7,STAC3,DLGAP1,CCL8	0.0887617	2.04493
GO:0010628	positive regulation of gene expression	0.0955868	-2.34772	1316	8	0.2	40	11059	MAVS,DDX58,LGALS9,PRKD2,HELZ2,IRF7,ADAR,BMP2	0.0903203	1.6807
GO:1904951	positive regulation of establishment of protein localization	0.0965989	-2.33719	304	3	0.075	40	11059	DDX58,MAVS,LGALS9	0.0918863	2.72837
GO:0044248	cellular catabolic process	0.096636	-2.3368	1099	7	0.175	40	11059	HELZ2,UBA7,EPHX1,IFI27,APOBEC3A,ISG15,TYMP	0.0918863	1.76099
GO:0030155	regulation of cell adhesion	0.0994919	-2.30768	490	4	0.1	40	11059	SPN,LGALS9,PRKD2,BMP2	0.0981304	2.25694
