# Supplementary material for: SARS-CoV-2 infection perturbs enhancer mediated transcriptional regulation of key pathways
Source: PLoS Comput Biol. 2023 Aug 10;19(8):e1011397. doi: 10.1371/journal.pcbi.1011397 (PMC10443870; doi:10.1371/journal.pcbi.1011397)
Supplement: S7 Table — (XLSX) [file pcbi.1011397.s007.xlsx]

## Sheet: S7
Factor	log2FC COVID-19 vs. mock	log2FC COVID-19 vs. influenza
EP300	-0.00193975	-0.149555
HES2	-0.2649	0.109978
CEBPB	-0.0488724	-0.188369
MAFK	0.172781	0.0159702
SMC3	0.0366819	-0.0250875
JUN	0.359948	-0.00794267
TP63	0.320515	-0.171403
EHMT2	0.0332747	0.280715
GATA3	0.172012	-0.443305
NR3C1	0.0187551	-0.221671
CHD4	0.114927	0.224249
MAX	0.175471	-0.510257
RAD21	0.027664	-0.137085
TEAD4	0.10896	-0.00517497
JUNB	0.352418	-0.106958
FOSL2	0.098573	-0.204031
KDM1A	-0.0163827	0.0973662
WT1	-1.08725	-1.00645
